# Supplementary material for: Bioengineered immunocompetent preclinical trial-on-chip tool enables screening of CAR T cell therapy for leukaemia
Source: Nat Biomed Eng. 2025 Jul 1;9(12):2098–114. doi: 10.1038/s41551-025-01428-2 (PMC12705464; doi:10.1038/s41551-025-01428-2)
Supplement: Supplementary file 8 — Statistical source data. [file 41551_2025_1428_MOESM8_ESM.xlsx]

## Sheet: Supplementary Fig. 2a
Day 0																	Day 0																	Day 1
Avascularized Chip 1		Avascularized Chip 2		Avascularized Chip 3		Avascularized Chip 4		Avascularized Chip 5		Avascularized Chip 6		Avascularized Chip 7		Avascularized Chip 8			Vascularized Chip 1		Vascularized Chip 2		Vascularized Chip 3		Vascularized Chip 4		Vascularized Chip 5		Vascularized Chip 6		Vascularized Chip 7		Vascularized Chip 8			Avascularized Chip 1		Avascularized Chip 2		Avascularized Chip 3		Avascularized Chip 4		Avascularized Chip 5		Avascularized Chip 6		Avascularized Chip 7		Avascularized Chip 8
Coordianate_x	Coordianate_y	Coordianate_x	Coordianate_y	Coordianate_x	Coordianate_y	Coordianate_x	Coordianate_y	Coordianate_x	Coordianate_y	Coordianate_x	Coordianate_y	Coordianate_x	Coordianate_y	Coordianate_x	Coordianate_y		Coordianate_x	Coordianate_y	Coordianate_x	Coordianate_y	Coordianate_x	Coordianate_y	Coordianate_x	Coordianate_y	Coordianate_x	Coordianate_y	Coordianate_x	Coordianate_y	Coordianate_x	Coordianate_y	Coordianate_x	Coordianate_y		Coordianate_x	Coordianate_y	Coordianate_x	Coordianate_y	Coordianate_x	Coordianate_y	Coordianate_x	Coordianate_y	Coordianate_x	Coordianate_y	Coordianate_x	Coordianate_y	Coordianate_x	Coordianate_y	Coordianate_x	Coordianate_y
-122.55	-1008.12	-284.437	-950.788	-189.52	-996.995	-210.478	-962.773	-200.248	-1077.22	-213.925	-979.906	-188.199	-992.908	-389.366	-969.056		21.2304	-972.878	-124.193	-1038.38	659.25	-1101.28	-250.911	-919.53	-192.875	-955.994	-426.204	-958.289	-105.267	-1111.81	-35.0109	-976.964		-52.1933	-1038.7	-256.26	-986.254	-177.434	-980.719	-81.8262	-1109.38	277.309	-960.287	-248.275	-1028.79	-536.66	-899.418	-234.405	-966.972
-92.0064	-1032.6	-283.929	-984.127	-190.232	-1006.31	-188.717	-1033.38	-182.177	-1083.5	-272.693	-1141.65	231.62	-957.99	-346.425	-910.462		14.2637	-1054.44	-113.707	-1015.79	1016.59	55.0582	177.95	-959.305	-110.93	-1020.44	-310.323	-977.976	-187.667	-1516.63	-39.2064	-1041.34		-51.5328	-1108.46	-233.124	-1039.63	482.611	-874.082	-3.01472	-1017.48	140.008	-988.114	-179.71	-1083.68	-422.935	-915.648	-211.693	-1025.77
-54.3194	-1062.63	-298.037	-1053.09	966.412	-161.712	-229.746	-1016.31	-194.015	-955.19	91.9024	-1078.4	234.131	-972.852	-329.66	-1002.86		-84.887	-976.681	-152.766	-1079.37	-878.876	634.03	215.964	-1019.02	-178.278	-1256.02	-287.42	-1000.37	711.24	-2199.75	-123.039	-1098.51		48.0051	-1002.4	-206.012	-1132.08	699.787	-964.22	174.013	-1262.15	745.834	-636.824	-161.304	-1070.72	-638.818	-975.475	-213.016	-1035.32
0.41824	-1099.64	-196.754	-1122.28	904.76	505.506	240.915	-952.097	-171.406	-967.361	115.379	-1065.3	828.976	-510.894	-237.279	-945.213		170.166	-1036.14	-86.2867	-1088.46	-1479.45	8.05888	663.982	-729.034	-148.328	-1279.87	-290.119	-1133.38	1024.98	-721.911	-162.188	-1079.29		46.6931	-1013.18	-259.732	-1228.28	741.544	-905.213	200.235	-1213.4	888.891	-492.986	-137.979	-1055.29	184.834	-1020.88	-132.927	-1040.71
80.0445	-1100.36	-186.694	-1120.94	830.513	626.831	248.485	-974.298	-79.2781	-1049.98	125.785	-1084.48	960.701	262.757	-217.188	-970.246		334.343	-930.886	-64.9306	-981.649	-1435.3	-115.977	1214.07	-166.741	-33.4931	-1309.44	-148.261	-1098.5	1082.48	-1100.02	-120.898	-1258.24		-0.83328	-1145.24	-307.675	-1218.52	882.952	-518.111	187.493	-1185.41	953.954	-305.164	-98.3539	-1060.74	304.854	-1146.89	-103.844	-977.309
118.901	-1087.64	-125.656	-1011.13	617.299	747.474	661.891	-786.676	-23.0362	-1131.49	187.813	-1088.35	847.984	521.957	-163.311	-986.153		476.898	-1041.94	-69.8803	-1156.12	-1022.8	82.5014	1021.05	-156.862	100.638	-1124.08	-166.646	-998.98	955.238	-1989.49	-113.834	-1235.03		63.6266	-1021.96	-175.294	-1239.68	748.499	661.302	98.1965	-1075.26	986.292	-323.719	14.713	-1010.77	635.162	-885.436	-322.323	-1101.12
95.8979	-1051.31	-107.016	-1006.6	621.243	786.368	762.056	-603.95	-46.2074	-997.807	183.469	-1052.56	845.671	535.784	-170.415	-1055.86		459.565	-1169.43	0.60672	-1089.61	902.977	464.822	1295.12	-365.646	827.425	-804.119	-102.305	-1409.16	1066.08	-1949.25	-107.552	-1238.72		81.8384	-1017.83	-276.103	-1070.04	948.699	790.181	106.874	-1069.58	988.673	-314.233	-213.873	-1138.27	684.964	-1099.05	-133.975	-1137.66
109.051	-1054.33	-120.696	-1056.61	505.308	856.611	812.398	-593.388	80.0314	-1059.06	203.979	-1003.65	826.149	589.35	-160.6	-1060.96		606.511	-1217.08	-53.224	-1045.29	-658.876	829.45	1377.07	-341.952	921.037	-496.114	-120.641	-1587.96	1129.6	-1870.37	-103.021	-1244.37		66.84	-1104.08	-150.228	-1207.79	484.51	873.457	118.145	-1089.11	996.223	-121.864	-88.5843	-1167.79	1001.4	-752.069	-70.6486	-997.116
115.85	-1051.1	163.662	-972.922	411.681	1083.58	816.087	-624.975	115.638	-1018.46	194.979	-954.419	615.612	761.604	-144.63	-982.224		676.185	-1252.69	109.225	-1059.67	-737.335	2180.56	1356.17	-470.701	945.451	-495.16	156.953	-983.509	975.622	-131.013	-89.791	-1263.83		145.519	-1231.52	-23.385	-1086.36	281.074	1012.81	149.723	-996.536	1149.79	82.2314	11.9926	-1357.78	1144.14	-766.424	220.95	-1027.09
124.046	-977.978	177.346	-968.116	361.89	1192.16	869.423	-570.031	181.132	-997.311	317.737	-929.388	587.564	808.009	-196.01	-1130.88		586.539	-827.618	74.8522	-1060.04	-884.289	406.377	1235.22	-604.588	983.323	-627.19	190.484	-997.348	1128.34	521.837	98.8355	-1942.35		42.6147	-1307.83	267.824	-943.4	115.843	1309.44	264.494	-940.558	1120.06	165.975	101.608	-1378.18	790.689	-697.173	202.822	-1077.31
139.286	-983.731	255.57	-989.023	347.167	1217.8	869.161	-514.569	231.175	-995.289	510.307	-895.762	460.644	930.246	65.0019	-1003.84		586.26	-804.844	130.573	-1067.58	-1062.75	291.696	1207.86	-779.614	1003.74	-712.964	454.34	-879.683	1044.5	589.488	906.606	-448.576		445.221	-1375.72	313.651	-970.57	-167.758	1014.32	214.338	-1102.45	1129.43	223.458	224.056	-1352.62	980.505	-194.141	223.787	-1139.88
126.954	-1050.78	250.864	-997.228	319.034	1259.11	909.786	-408.012	257.731	-990.222	556.989	-877.255	173.795	1028.19	124.675	-966.821		980.553	-511.734	189.373	-981.718	-950.005	233.744	1221.86	-718.835	1002.5	-728.852	801.997	-574.072	1651.67	-1143.88	1155.4	212.097		491.992	-1500.87	187.363	-1272.94	-31.5546	1108.16	549.971	-1305.92	829.966	548.027	255.364	-1157.88	1005.88	-260.153	164.081	-1206.87
206.95	-1019.35	400.815	-898.514	326.662	1324.42	937.717	-292.287	347.716	-979.36	616.197	-880.158	156.159	1029.33	137.327	-1007.51		824.432	-1032.52	1031.64	-2142.71	-1461.94	408.43	1607.42	-1080.97	1154.57	-1633.74	939.08	-613.969	1626.29	-813.766	1400.38	-11.6538		508.583	-1455.28	361.509	-1191.08	-937.365	190.478	553.928	-852.637	834.734	559.762	454.757	-997.901	1060.69	-391.474	348.981	-1144.84
218.785	-1005.19	491.583	-844.385	305.058	1431.72	983.077	-245.654	611.426	-786.29	600.487	-787.104	-988.153	194.295	171.653	-970.884		844.002	-1030.34	792.176	577.02	-1305.23	518.699	1679.06	-592.16	1241.65	-796.076	960.894	-637.005	1620.51	-807.899	1344.39	86.961		491.039	-1291.21	392.207	-941.542	-1870.88	-1251.13	765.639	-622.917	837.341	567.929	422.942	-903.166	978.599	94.601	293.615	-982.447
198.873	-969.901	535.684	-885.075	341.203	1457.1	956.203	-203.23	620.591	-785.684	631.483	-796.149	-801.651	-573.204	158.428	-1033.77		1234.41	-1362.32	849.061	598.17	-1443.98	540.432	1486.89	-224.669	1412.29	-866.24	961.701	-647.739	2011.97	-1032.28	1903.74	230.244		344.784	-1191.41	555.851	-867.232			828.372	-746.97	822.127	565.807	561.319	-847.271	1026.32	92.1411	246.546	-952.189
390.818	-912.592	577.138	-916.457	258.414	944.293	1000.37	-178.538	889.678	-490.763	658.446	-784.793	-138.846	-981.273	189.297	-1051.1		998.554	-327.411	509.952	895.711	-1379.34	486.929	1054.47	-16.959	1706.25	-180.724	947.096	-735.737	2017.64	-1016.62	1249.79	-64.9107		411.107	-1159.03	598.291	-875.754			783.214	-846.659	840.577	655.399	641.511	-807.909	1055.36	207.231	464.888	-867.96
472.428	-982.922	609.933	-768.963	-172.446	979.418	997.149	-167.619	905.533	-553.052	853.242	-511.23	553.437	-821.101	250.44	-1039.97		1117.54	-189.784	243.986	946.907	-1532.32	155.272	1173.65	-22.015	1769.81	729.89	882.586	-842.616	2015.09	-1010.26	1175.08	-87.9661		319.565	-1094.16	670.925	-843.076			924.027	-759.577	884.474	673.554	666.363	-928.249	889.418	545.557	623.461	-972.869
502.814	-856.645	644.8	-764.434	-926.838	1405.47	963.68	-133.514	1013.07	-273.935	860.144	-486.521	580.485	-779.343	274.158	-1021.44		1097.7	-134.403	264.294	951.137	-1217.32	-273.037	980.359	203.405	1616.28	536.442	1014.25	-1062.53	2001.89	-947.075	979.996	732.537		198.928	-1004.56	729.396	-810.044			879.514	-1037.34	943.853	711.378	580.116	-1017.07	904.101	531.758	586.545	-865.359
587.165	-872.914	630.35	-794.222	-922.944	1415.6	970.527	-114.266	1013.9	-181.035	979.094	-508.969	978.149	167.498	775.133	-602.516		1005.96	-44.5139	260.775	961.671			1074.86	269.583	249.131	1353.02	1380.56	-1035.78	1981.08	-849.284	1075.95	690.537		300.997	-925.81	705.716	-897.118			1210.02	-1372.67	885.981	743.831	637.586	-1009.86	880.939	667.428	811.995	-751.524
574.537	-802.996	748.312	-670.408	-606.993	831.131	1112.76	112.777	998.54	144.602	1007.41	-530.37	283.009	958.389	796.125	-572.253		1056.86	-36.2582	278.814	1018.92			1057.04	605.181	559.241	1560.09	1034.11	-137.665	1926.73	-638.268	933.607	982.853		481.803	-855.456	628.47	-1050.8			880.662	-547.941	883.594	763.736	799.126	-911.462	885.172	674.627	877.146	-678.159
600.8	-770.118	793.953	-594.049	-1027.65	237.848	939.29	172.974	985.79	282.347	1065.11	-434.603	-217.581	1053.27	804.254	-548.122		1176.6	59.32	343.738	1064.58			1051.81	651.567	257.029	1010.83	1025.54	-59.3427	1852.59	41.0317	740.613	1042.87		452.584	-945.604	701.086	-1041.29			869.378	-484.701	855.96	798.038	650	-749.931	880.191	792.452	862.393	-566.027
735.66	-707.797	912.62	-662.827	-965.453	229.111	955.635	183.658	468.452	900.52	971.623	-212.014	-576.6	812.252	1029.28	-204.436		1411.71	-654.79	81.5283	980.085			1084.92	715.702	104.055	2205.44	1002.88	86.233	1260.53	-841.476	753.784	1044.26		570.894	-899.233	645.364	-1093.73			970.506	-408.845	865.227	815.891	707.151	-753.579	780.165	660.2	872.027	-513.116
770.212	-778.903	916.616	-569.302	-988.044	183.205	963.665	198.612	349.28	981.013	1078.4	-197.47			1024.54	-197.38		1461.66	-191.121	129.22	988.386			1171.08	608.82	-403.589	927.162	1202.67	170.786	1005.37	590.838	1509.49	1061.65		580.407	-872.303	669.349	-1165.35			1040.57	-460.822	1023.07	661.404	877.903	-583.167	745.178	713.539	920.968	-333.705
802.485	-623.051	877.774	-576.877	-1006.06	132.847	994.255	219.093	301.647	1051.53	1056.63	-148.546			1075.92	-181.733		1460.33	-19.457	-294.542	968.691			1428.43	867.124	-580.552	854.212	1272.64	165.089	1093.16	617.87	1508.22	1261.3		565.101	-808.567	669.43	-1304.64			1123.78	-504.922	630.539	762.854	1062.32	-632.595	767.901	791.701	987.061	-369.526
833.294	-555.574	874.574	-553.92	-1064.23	-241.39	964.925	239.319	206.995	1106.38	998.601	-4.79328			1012.48	-161.171		1687.91	-159.17	-379.612	1031.76			1385.1	1096.37	-590.284	860.389	645.364	1036.3	1274.58	683.347	1146.75	1105.87		660.672	-718.942	797.036	-1140.02			1119.63	-524.319	735.672	855.816	1054.97	-476.935	778.225	796.579	1016.52	-356.45
829.776	-548.968	936.631	-533.467	-913.297	-489.772	1034.39	469.824	57.3539	1048.06	990.69	32.2669			998.793	4.82048		1334.07	119.674	-594.768	801.484			1383.72	1083.05	-970.81	432.106	609.894	1244.88	888.911	761.731	138.113	1158.07		740.583	-754.926	813.83	-993.517			1003.92	-321.259	732.489	876.289	1065.78	-623.462	637.937	819.158	1070.61	-335.854
878.65	-488.174	944.498	-532.175	-791.59	-651.912	884.348	530.846	71.1491	1059.6	997.179	96.1706			1088.39	7.56512		1074.06	203.912	-849.559	510.018			1550.31	1228.85	-1041.76	296.734	1978.63	1068.84	752.974	766.245	220.824	1265.32		796.03	-738.033	964.169	-818.963			1152.77	-411.917	655.969	883.867	1917.58	-1066.53	634.453	807.149	954.65	-204.227
899.636	-445.933	954.046	-537.596	-543.33	-911.921	809.085	521.447	82.4765	1071.54	1067.34	108.183			885.104	450.658		1048.66	256.018	-925.796	439.333			1584.53	1262.63	-1017	-89.4928	268.674	1025.17	642.328	809.872	511.119	1282.58		807.74	-927.185	871.305	-723.645			1133.71	-324.917	651.545	899.937	1178.54	-456.005	626.602	787.229	972.855	-135.909
841.875	-581.477	988.713	-353.896	-484.194	-891.402	810.81	537.224	53.8179	1066.95	1117.49	89.5734			820.447	529.336		985.001	273.536	-1150.36	235.213			1126.82	1449.2	-1155.39	-29.9866	532.358	1572.63	849.951	913.451	543.829	1286.44		712.914	-1164.47	858.19	-562.873			1195.47	-279.651	443.341	915.707	1074.51	-418.022	752.541	1047.57	1009.5	80.9965
987.456	-211.06	932.113	-296.356	200.696	-987.345	816.344	542.31	-229.795	1012.46	1071.52	172.899			805.156	558.73		1055.26	218.919	-1298.4	118.125			1198.19	1495.56	-721.279	-757.773	-102.005	1783.67	1703.32	613.189	529.714	1425.81		813.987	-1255.6	1011.8	-431.635			1505.48	389.39	305.237	986.022	997.125	-424.607	575.704	985.306	1047.68	104.582
1037.56	169.644	939.022	-268.364	983.602	-219.614	814.728	565.922	-258.833	958.413	965.642	289.985			796.293	565.218		1098.97	329.328	-1051.75	189.777			314.225	1191.1	-1209.11	-1275.34	147.318	1230.8	1938.29	536.734	-96.4118	1123.22		798.878	-1319.12	1016.74	-313.874			962.824	-241.641	392.665	935.627	967.611	-268.755	583.518	1119.7	1009.51	221.384
972.777	209.301	999.148	-294.362	973.317	-66.441	770.286	597.983	-259.881	943.259	937.245	313.908			628.424	760.429		1164.81	323.796	-980.211	161.969			536.021	1241.59	-1259.6	-1233.72	-154.589	1015.26	1379.81	1405.31	-256.882	1065.45		920.022	-1379.78	924.779	-330.828			992.912	-176.876	318.91	1127.99	952.446	-247.239	630.965	1137.28	1018.7	218.806
149.084	967.996	1025.38	-169.831	971.035	151.427	620.717	738.855	-514.635	1027.8	945.462	446.853			760.895	750.511		992.807	552.637	-1053.85	118.818			770.128	1185.98	-574.229	-1175.51	-153.592	1041.34	156.786	973.255	-145.239	1570.84		907.791	-1162.41	1068.46	-83.2464			1001.63	-183.279	225.034	984.345	970.084	-248.751	518.171	922.849	987.126	248.402
132.354	977.479	1016.35	-134.902	944.895	276.906	510.012	820.975	-540.001	919.174	890.328	497.503			723.071	778.731		885.377	720.15	-975.26	-256.559			850.206	962.037	-1044.23	-12.0886	-225.439	1171.92	85.9158	1068.97	-249.695	1760.08		925.341	-1044.63	1053.89	15.9946			1099.39	-115.158	80.7955	977.255	979.861	-238.193	498.336	872.509	975.671	276.629
-238.161	951.813	1079.74	-163.82	984.51	227.109	535.236	809.076	-561.681	866.932	870.827	521.671			687.101	846.131		826.535	573.88	-949.555	-332.555			1008.23	777.655			-109.049	1195.5	-174.228	1337.42	145.945	1721.98		1116.69	-1138.55	1191.8	15.1299			1083.84	-84.4666	86.3344	1060.89	1112.15	-233.926	491.919	1030.49	974.698	370.224
-222.66	959.412	1242.64	-123.276	322.222	942.148	320.66	912.917	-646.439	812.726	834.63	531.395			736.404	827.793		1371.57	903.73	-916.987	-485.697			976.154	783.483			-47.1555	1142.97	-185.296	1119.44	151.834	1515.69		1154.75	-839.313	745.924	1845.45			1093.91	-10.4858	156.675	1128.68	1105.67	-272.753	657.844	1249.07	888.751	451.389
-302.146	965.801	975.279	-32.7469	353.272	1322.49	270.392	945.006	-769.163	670.735	774.294	672.401			516.243	826.636		984.509	1055.54	-860.949	-501.817			90.1389	1048.06			-101.697	1230.98	-281.647	1052.79	-401.835	1146.7		1126.03	-805.923	571.572	1750.47			983.028	39.1459	99.9402	1175.32	1069.34	-138.693	386.425	922.554	838.003	540.76
-642.86	887.829	1021.44	179.335	320.659	1355.68	227.956	941.975	-750.917	615.683	725.521	760.107			520.833	821.151		916.234	1158.97	-829.47	-588.219			155.41	1026.84			-106.814	1235.04	-376.941	1131.62	-545.417	1167.81		1068.52	-760.59	642.22	1659.2			1086.13	110.862	5.8992	1116.13	1045.83	-75.0275	228.873	1030.45	796.876	678.342
-798.114	580.105	1008.07	192.979	-180.923	1037.95	219.774	967.26	-804.471	634.795	566.812	813.908			558.462	856.766		874.173	1194.97	-829.732	-566.426			25.4016	1068.36			-118.399	1279.82	-266.604	1070.46	-531.446	1158.13		976.086	-857.969	1159.83	128.332			1064.75	149.869	48.5123	1031.63	1168.44	-62.1206	123.531	968.013	927.223	608.266
-995.784	238.309	954.088	245.181	-893.407	1476.63	146.885	980.983	-860.978	625.46	545.307	832.298			515.067	865.404		777.568	975.715	-873.133	-583.46			-24.4474	1073.16			-117.256	1336.77	-862.25	495.989	-510.479	847.233		797.475	-567.79	1020.68	179.103			1156.14	106.147	-7.78624	982.152	1177.84	19.2269	155.806	1046.31	819.847	548.995
-968.964	163.15	944	247.426	-879.116	489.882	73.9123	1037.5	-888.137	426.669	495.613	912.776			261.478	950.923		578.227	862.767	-728.994	-663.286			-30.8736	1079.28			-498.611	2347.45	-997.844	523.45	-799.279	857.929		885.31	-504.351	981.506	286.149			947.635	270.988	81.7619	1358.45	1147.48	-290.795	-28.593	1011.75	637.285	743.403
-833.557	-533.388	989.237	273.233	-993.771	250.216	31.047	1023.06	-976.895	246.927	275.5	977.361			252.779	993.811		439.018	973.047	-607.164	-773.772			-49.9194	1063.16			-473.947	2296.99	-973.228	540.529	-804.818	521.232		903.64	-485.844	1208.7	374.459			1081.32	286.983	-602.832	855.378	974.438	38.8742	71.0784	1083.82	651.098	747.949
-771.734	-601.401	966.751	297.536			-204.323	974.763	-1009.09	-81.3162	224.594	1024.32			168.384	963.768		338.424	984.453	-615.497	-765.038			-127.162	1010.24			-706.331	2260.24	-1102.77	72.6429	-867.104	478.214		965.591	-420.695	1466.08	94.2362			1087.99	330.329	-1081.08	1412.52	1029.61	51.9837	-190.843	1224.28	666.048	757.684
-760.388	-615.072	972.979	299.469			-198.984	956.443	-991.051	-106.212	235.729	1045.98			-131.769	1033.46		263.558	1003.3	-1272.63	-795.212			190.774	1184.9			-487.974	1986.11	-1143.77	-121.836	-878.183	487.783		979.526	-625.302	1078.71	776.979			1208.06	262.425	-883.47	686.15	1016.94	45.1843	-153.969	965.17	684.821	807.908
-770.188	-617.481	1108.48	252.33			-191.122	968.889	-1024.96	-146.338	207.503	1043.73			-251.231	1075.29		187.809	998.44	-1096.98	-933.945			-278.78	1069.26			-526.84	2020.45	-967.244	-171.547	-962.671	369.714		1096.77	-520.255	948.937	827.605			1292.76	374.1	-879.137	531.066	933.256	295.335	-140.132	1016.36	655.403	835.754
-648.768	-731.232	905.552	487.936			-158.322	962.426	-977.472	-219.885	205.423	1051.89			-462.5	864.132		173.961	1013.1	-824.444	-805.94			-445.708	1021.76			-561.882	2019.17	-964.686	-180.333	-1213.08	743.201		1005.03	-391.805	1016.26	738.254			1138.12	585.365	-1316.13	1290.4	916.755	423.998	-411.458	959.912	617.327	830.992
-592.398	-848.687	917.38	556.519			-230.523	978.177	-999.606	-238.467	208.5	1056.99			-545.996	847.628		161.222	1049.36	-608.389	-860.096			-546.745	2236.26			-570.739	1963.15	-915.986	-514.895	-1215.38	750.792		983.832	-338.851	1203.42	576.57			1110.53	556.265	-1418.92	1306.71	1044.15	438.294	-417.327	1070.82	496.217	840.226
-474.727	-909.372	886.677	599.174			-248.748	975.536	-1019.08	-253.425	205.299	1066.68			-539.562	830.123		154.902	1086.56	-578.366	-879.824			-682.241	1123.5			-561.849	1955.9	-969.854	-646.496	-1461.6	400.287		969.05	-282.452	883.315	500.387			874.625	488.235	-971.97	128.461	827.701	543.047	-341.684	1080.59	412.73	908.463
-412.384	-941.021	806.589	656.243			-318.074	926.226	-1094.43	-192.94	190.367	1052.59			-493.197	842.346		179.885	1067.48	-554.518	-875.536			-681.248	795.635			-565.446	1906.34	-974.025	-182.621	-1364.29	313.162		1010.48	-270.695	847.008	574.803			944.076	547.8	-807.853	-569.854	883.34	605.292	-471.924	1213.29	484.134	1021.81
-374.489	-1033.73	830.154	683.74			-578.679	795.786	-809.686	-604.746	126.927	1061.09			-552.942	798.719		300.793	1095.23	-613.428	-934.938			-613.11	812.776			-560.694	1924.84	-957.759	-276.825	-1300.4	164.564		1029.37	-263.608	756.288	1118.25			1000.96	746.495	1005.84	288.672	736.626	660.498	-398.975	1274.61	392.421	1130.77
-361.358	-1146.88	774.68	720.497			-747.101	634.091	-802.611	-587.131	150.066	1084			-550.118	806.254		194.167	1166.27	-558.293	-976.431			-862.962	620.427			-568.969	1866.09	-858.54	-830.844	-1210.88	14.1376		995.332	-231.206	678.304	1244.15			780.221	604.642			657.404	724.563	-511.124	824.795	436.053	1126.73
-101.692	-973.955	754.717	787.96			-1107.11	-289.992	-614.208	-765.591	130.751	1117.23			-625.049	786.747		276.953	1184.82	-537.529	-943.586			-1115.96	61.9216			-576.521	1862.9	-839.831	-988.828	-1011.12	107.335		1196.8	-433.674	669.699	1176.03			731.099	787.422			726.572	786.688	-557.392	909.228	447.976	1135.73
-206.435	-1056.37	711.159	780.983			-1059.37	-226.947	-616.901	-784.085	187.608	1063.23			-716.524	650.662		169.37	1219	-519.353	-932.486			-1166.96	57.4784			-575.591	1855.05	-1065.51	-1178.23	-985.552	69.4838		1277.44	-453.192	632.531	1148.37			730.161	778.119			178.826	964.201	-543.477	1130.01	525.515	1171.13
-211.787	-981.398	683.899	900.038			-951.829	-262.014	-603.246	-797.018	183.13	1164.39			-920.09	552.995		207.535	1240.34	-498.378	-940.01			-981.021	-32.6544			-573.078	1811.54	-920.097	-1738.61	-979.362	81.4944		1178.66	-651.164	519.479	1185.45			863.503	790.474			-169.732	1039.29	-821.71	1018.64	403.829	1165.9
595.831	-790.369	655.371	861.812			-961.749	-251.48	-593.043	-844.195	109.861	1208.94			-874.165	593.006		247.035	1253.17	-492.422	-870.129			-1024.76	-314.247			-536.895	1838.65	-833.025	-1030.6	-947.293	39.8746		1302.07	-702.06	527.954	1115.5			662.771	1028.12			-401.659	1087.7	-640.098	987.73	371.402	941.322
527.651	855.772	596.3	804.703			-840.998	-515.529	-576.557	-857.213	78.5722	983.178			-868.153	538.986		535.753	1794.37	-305.522	-1013.84			-1138.05	-373.626			-570.186	1769.65	-511.003	-847.682	-954.977	116.956		1305.37	-707.166	752.62	1437.57			359.444	1015.67			-228.654	1339.78	-719.394	812.269	348.609	1036.08
586.524	798.042	579.148	1022.36			-809.114	-563.561	-566.93	-885.749	71.0042	986.864			-827.505	603.763		513.464	1759.81	-116.738	-1162.83			-973.668	-430.155			-547.481	1706.57	-492.264	-1222.97	-1021.74	-247.813		1414.31	-597.405	793.372	1473.13			-247.926	963.3			-667.487	1000.68	-750.876	818.795	195.914	973.403
444.362	885.627	349.236	1156.47			-802.822	-568.081	-538.47	-854.665	93.4634	1048.83			-781.681	590.65		518.573	1756	-135.679	-1001.9			-965.654	-442.8			-525.824	1671.3	-473.234	-1237.85	-1030.77	-297.974		1765.31	-664.459	524.131	1516.67			-307.461	924.583			-673.388	1007.37	-747.929	862.124	-111.005	989.553
-228.368	986.077	217.389	962.476			-796.847	-597.13	-514.714	-860.579	3.47488	1079.9			-990.728	204.177		-109.457	1906.48	-65.2291	-1106.32			-878.814	-415.868			-514.732	1648.38	-482.299	-1421.42	-933.444	-340.857		1073.01	-71.7606	522.568	1688.85			-176.483	992.629			-641.548	967.841	-859.263	955.102	-88.111	985.836
		228.761	965.611			-714.806	-902.37	-497.389	-937.152	-31.8867	1019.6			-964.413	191.467		54.3043	1099.68	673.265	-1187.17			-998.037	-473.126			-504.219	1624.05	-420.926	-1391.27	-1031.46	-453.028		983.635	48.9814	435.614	1626.19			-123.743	1202.83			-607.276	951.029	-758.272	939.236	-64.1245	1000.4
		223.153	987.901			-692.859	-965.362	-494.994	-891.251	-27.503	1024.71			-971.795	-99.4384		104.05	992.261	1184.6	-52.8758			-895.721	-560.471			-430.25	1483.52	-713.123	-1996.87	-1295.38	-264.606		1084.41	19.8221	459.995	1633.67			14.8333	1235.24			-500.438	863.558	-819.197	646.918	-169.9	1010.52
		183.278	973.352			-549.865	-980.572	-676.402	-728.503	-76.6902	1081.99			-804.599	-539.215		137.797	998.993	-379.996	1042.68			-825.161	-568.395			-584.213	1397.88	-715.447	-1979.45	-1523.57	-143.516		1038.41	43.279	462.058	1541.04			-591.057	796.443			-522.063	889.159	-894.232	545.243	-40.3434	1090.42
		164.772	964.185			-437.263	-962.507	-532.325	-913.33	11.2304	1143.39			-791.347	-557.986		132.784	991.369	-876.833	-518.065			-901.185	-622.781			-292.387	1038.51	-1599.89	1075.91	-1104.49	-679.932		1128.27	101.223	452.566	1497.41			-595.359	856.03			-516.803	845.454	-953.795	556.464	-128.795	1125.38
		157.515	974.649			531.253	-1281.91	-287.896	-944.753	-144.903	1022.24			-521.815	-902.325		111.068	1014.47	-829.995	-630.988			-1123.89	-749.33			-349.539	1031.07	-933.28	1237.01	-829.118	-714.473		1134.33	34.3437	490.413	1438.92			-443.725	972.661			-724.701	780.863	-908.006	629.073	-317.451	916.716
		162.703	1111.95			831.914	-514.943	-314.033	-1034.72	-142.162	1056.15			-504.699	-841.529		71.848	1022.23	-1054.66	-142.636			-596.097	-757.358			-495.555	878.547	-782.231	1276.37	-835.22	-730.961		1179.31	68.0218	350.403	954.156			-796.006	927.645			-764.51	708.346	-953.786	183.298	-333.553	955.112
		119.82	1158.29			845.82	-469.153	214.624	-991.775	-204.151	1055.28			64.3408	-974.908		14.1709	1006.54	-1128.71	-848.966			-575.855	-779.628			-472.441	890.96	-650.86	1311.64	-667.2	-842.853		1356.93	60.3869	381.878	1012.3			-823.105	858.418			-750.954	624.535	-964.328	203.342	-377.009	1002.91
		101.885	1051.9			1010.93	-77.3264	335.255	-958.875	-302.879	951.75			891.487	-401.666		-87.1165	1004.04	-550.432	-1204.51			166.902	-934.481			-482.333	917.322						1288.56	1158.77	274.711	1003.71			-935.164	816.033			-973.909	452.6	-962.295	149.752	-372.682	1012.48
		50.7251	1036.02			736.584	621.495	611.762	-806.618	-263.32	1010.03			1028.03	-163.671		-43.5773	1058.31	-537.078	-856.204			674.523	-820.713			-662.061	892.676						1220.11	1187.83	77.2541	1035.8			-624.025	953.159			-957.05	306.478	-1186.86	202.942	-300.621	1086.94
		-11.2093	1111.22			203.501	949.46	544.371	-861.455	-662.387	733.069			717.846	672.691		-347.748	947.083	-463.449	-886.985			673.12	-801.75			-657.078	903.476						1082.13	1213.29	275.871	1134.59			-1024.51	691.659			-1047.53	279.72	-1053.56	338.131	-335.465	1108.18
		-92.8003	979.813			141.233	1019.5	861.94	-621.49	-622.733	783.034			207.328	953.007		-506.516	857.144					805.97	-566.934			-576.655	884.656						1077.83	1242.26	206.256	1547.03			-922.679	559.047			-968.777	260.69	-1005.82	-301.236	-167.898	1244.08
		-109.41	990.816			-233.904	995.324	820.173	-592.39	-639.728	851.431			-385.805	889.468		-736.371	988.578					1249.25	188.904			-537.611	937.054						1038.67	161.452	-144.574	1232.87			-1102.99	442.747			-1147.87	811.613	-1032.72	-254.388	-523.084	841.626
		-120.287	989.271					249.222	1067.03	-607.348	873.674			-579.38	792.508		-1405.23	1433.16					1448.97	193.631			-616.892	1156.25						980.871	143.555	-116.913	1197.07			-1105.75	394.276			-1228.93	1246.36	-851.133	-512.704	-513.907	878.577
		-95.9606	1027.14					-855.408	552.687	-946.775	351.919			-1181.28	472.224		-1378.57	872.556					1515.37	203.015			-708.367	1285.99						984.444	179.353	-175.676	1130.34			-930.47	334.927			-1033.19	-66.5088			-425.788	908.628
		-172.864	1063.94					-1106.97	790.733	-967.778	275.387			-980.657	250.79		-763.385	635.928					1585.53	236.551			-782.688	1187.12						950.719	248.03	-126.17	1103.23			-922.714	293.373			-1012.47	-95.5408			-424.721	935.224
		-144.056	1077.68					-1211.49	777.406	-977.637	207.327			-837.28	-498.636		-813.91	537.698					1494.66	276.343			-788.614	975.045						958.373	263.1	-41.2899	1001.65			-1023.92	267.201			-970.145	-102.245			-451.07	964.638
		-123.842	1074.2					-861.973	595.701	-1085.03	269.682			-104.67	-1122.84		-910.302	710.659					1356.02	409.818			-828.297	542.891						1095.47	224.759	-290.776	1032.27			-1030.32	109.152			-970.776	-67.0067			-495.778	2000.12
		-129.737	1190.16					-1101.75	350.617	-994.751	27.8138						-1290.03	-24.8326					1232.12	682.23			-1026.35	585.978						1105.69	227.938	-576.252	1034.39			-966.883	93.5235			-994.98	-55.5494			-642.34	884.949
		-133.692	1169.97					-980.291	204.054	-1014.97	-92.351						-1042.53	-294.062					1248.87	562.644			-1098.57	662.696						1130.54	229.605	-491.944	1028.84			-1108.14	29.2294			-1021.15	-126.699			-705.435	672.818
		-248.842	1087.05					-1082.93	-245.876	-1109.46	-107.529						-944.788	-320.628					915.951	934.97			-1160.43	499.418						1136.75	230.029	-616.277	1146			-991.826	5.12576			-1014.83	-250.771			-834.063	707.533
		-235.582	1013.21					-851.911	-587.905	-960.74	-150.784						-1777.84	-518.018					1148.02	1235.4			-980.768	721.994						1149.25	190.777	-942.878	945.76			-964.826	-46.4947			-995.856	-270.35			-929.266	543.856
		-269.884	1013.58					-856.829	-578.994	-926.27	-437.266						-1574.33	-953.855					-1096.35	-43.5747			-1122.07	746.211						1118.88	357.969	-795.024	969.993			-1323.58	438.545			-971.492	-266.017			-841.623	615.842
		-378.291	902.349							-874.538	-539.037						-913.619	-551.378					-876.14	-442.331			-1027.3	853.909						928.136	325.832	-672.338	705.921			-1137.65	-114.505			-1164.15	-143.049			-979.676	245.349
		-508.156	863.764							-763.16	-820.749						-891.668	-625.813					-856.564	-545.026			-1373.1	1231.63						901.279	604.529	-715.471	675.038			-1083.21	-73.1488			-962.613	-488.53			-949.666	253.453
		-603.21	786.081							-771.276	-813.568						-1135.95	-720.89					-1084.48	-744.759			-1219.51	922.693						855.287	660.085	-936.949	606.424			-1084.87	-119.433			-803.314	-553.805			-1006.62	209.649
		-584.652	834.846							-783.732	-774.012						-750.265	-677.582					-572.061	-802.778			-1232.12	607.87						1007.98	742.526	-904.097	583.845			-958.608	-141.028			-727.926	-775.142			-1015.4	207.774
		-588.076	866.293							-691.679	-829.121						-740.304	-673.15					-639.374	-1333.11			-1244.56	616.459						1099.26	728.055	-874.169	592.656			-1108.57	-186.737			-591.552	-856.793			-1125.7	-5.0176
		-600.558	881.251							-693.271	-722.635						-637.593	-784.827									-1128.81	360.764						1300.2	698.316	-823.98	552.357			-1100.95	-164.618			-548.899	-936.645			-1137.77	-155.159
		-729.859	721.893							-641.447	-725.916						-629.758	-772.164									-1122.55	369.826						1329.32	675.053	-832.019	544.838			-1045.91	-224.462			-428.547	-919.825			-1108.52	-199.055
		-818.495	574.478							-557.156	-826.216						-896.398	-786.787									-1045.67	286.772						1032.77	860.625	-834.661	532.736			-1062.63	-213.971			-383.076	-931.437			-1075.84	-233.916
		-860.072	502.572							-569.582	-957.264						-698.038	-909.201									-1072.39	252.544						1323.67	401.947	-863.85	523.401			-1040.53	-258.073			-527.897	-1088.72			-988.999	-172.012
		-868.644	504.11							-534.151	-960.074						-991.756	-1690.91									-1014.25	170.296						846.306	1549.86	-1302.05	747.921			-1178.04	-203.117							-981.707	-200.149
		-947.943	328.079							-519.718	-981.911						-543.729	-834.009									-983.816	-119.173						886.937	1393.75	-1199.89	750.839			-1131.54	-282.548							-888.654	-437.322
		-929.761	300.446							-382.154	-973.708						-476.857	-917.095									-978.153	-36.4163						1087.85	1605.73	-1102.48	658.864			-901.94	-551.45							-933.359	-483.782
		-962.638	311.333							173.275	-1132.36						-453.759	-851.294									-1306.73	-96.2701						907.307	1037.05	-1230.94	558.217			-936.356	-645.479							-907.382	-480.915
		-970.397	303.291							329.676	-1035.12						-355.45	-937.943									-1281.18	-118.102						927.301	1140.52	-1168.74	604.433			-838.412	-665.573							-901.535	-482.975
		-959.692	236.78							872.613	-488.07						-273.354	-938.833									-1300.4	-173.823						721.813	1126.32	-1121.05	413.466			-801.166	-679.07							-919.189	-599.367
		-1025.71	200.143							1041.76	146.991						-300.274	-1071.28									-1379.28	-204.168						755.954	1111.76	-1009.26	454.935			-804.668	-553.896							-938.691	-691.877
		-996.789	180.788							1014.2	206.608						-511.447	-1674.67									-1203.6	-137.207						757.363	1276.37	-1085.99	456.01			-1217.51	-903.758							-716.159	-790.716
		-1023.96	104.439							847.195	512.619						-398.019	-2253.1									-1445.56	-67.1875						747.788	866.682	-904.193	386.698			-1052.24	-273.791							-689.943	-792.125
		-1055.22	210.127							866.011	539.405						-624.198	-835.977									-2034.59	-152.427						752.395	822.533	-1042.19	325.607			-768.939	-735.876							-683.906	-804.378
		-1043.49	-202.212							778.996	767.922						-131.931	-1213.86									-1792.89	-402.267						786.789	876.699	-961.473	217.001			-728.337	-832.179							-677.724	-815.649
		-976.626	-156.909							-1033.82	403.178						495.145	-1020.55									-1101.05	-252.621						480.281	857.268	-1061.32	217.201			-529.618	-933.222							-654.299	-865.94
		-985.634	-127.255														721.107	1019.09									-1087.58	-255.097						448.302	913.612	-1089.97	200.095			-665.117	-1102.62							-802.723	-907.452
		-988.272	-185.618														657.521	785.857									-1026.76	-301.001						551.769	902.588	-1131.92	191.137			-593.188	-1635.3							-636.624	-756.826
		-997.208	-218.658														751.316	989.544									-1036.48	-295.225						564.229	920.944	-1393.92	213.315			200.827	-1043.01							-547.924	-846.256
		-930.741	-326.933														242.87	1161.2									-1183.37	-330.805						603.191	907.049	-1407.58	63.8298			347.708	-1121.78							-572.226	-961.828
		-931.557	-513.774														-130.725	1261.72									-930.205	-379.882						467.931	1133.31	-1282.62	55.5312			292.909	-1040.77							-588.562	-955.664
		-865.452	-468.59														-623.986	-1870.19									-839.426	-540.323						599.113	1250.64	-1916.35	406.317			911.33	-525.275							-659.975	-1108.28
		-879.607	-559.56																								-818.747	-537.392						725.055	1295.88	-1516.36	155.395			1177.49	-285.668							-425.699	-888.151
		-869.897	-563.054																								-804.706	-567.138						507.688	1631.35	-1446.39	11.1146			1177.55	-470.753							-496.062	-932.323
		-858.672	-551.526																								-818.527	-573.19						395.923	1527.4	-1216.16	-36.7846											-488.083	-953.815
		-845.016	-565.421																								-983.556	-668.264						424.482	1114.91	-1075.68	-46.0992											-506.008	-995.183
		-840.005	-572.647																								-973.735	-679.348						263.946	1031.92	-969.425	-219.761											-409.427	-951.419
		-833.577	-577.032																								-965.108	-679.665						317.519	1030.28	-952.558	-258.603											-424.824	-917.015
		-823.233	-598.924																								-959.662	-684.512						339.541	1024.18	-956.532	-276.192											-434.282	-914.411
		-828.667	-595.702																								-947.783	-693.998						354.297	964.045	-1147.17	-372.868											-385.502	-1062.25
		-825.589	-633.096																								-927.024	-666.179						265.032	945.324	-1110.04	-381.039											-348.172	-1048.76
		-642.785	-744.995																								-919.472	-659.721						228.2	964.296	-1098.21	-329.873											-841.362	-1185
		-603.551	-805.679																								-935.053	-647.672						244.375	1002.48	-1042.33	-441.294											-1030.82	214.124
		-522.436	-843.902																								-883.329	-656.888						130.559	987.149	-1241.56	-448.757											-1009.33	178.357
		-524.954	-871.484																								-872.805	-785.752						84.2934	980.093	-1273.5	-263.383											-737.09	-700.115
		-532.811	-902.817																								-863.279	-786.971						-37.8637	1049.58	-1385.38	-343.915											-664.373	-795.445
		-518.103	-943.184																								-804.191	-674.18						-16.0368	1246.18	-1338.7	-1172.73
		-419.477	-883.579																								-706.544	-728.948						-33.8352	1280.85	-757.496	-667.051
		-472.955	-854.594																								-805.068	-790.702						-7.70848	1367.41	-742.454	-764.344
		976.353	-438.486																								-628.151	-759.047						-160.823	1404.49	-575.956	-803.732
		1023.49	-238.353																								-621.283	-764.303						-169.982	1501.15	-662.937	-933.69
		872.701	679.704																								-632.882	-816.149						-311.294	1291.07	-530.72	-973.759
		830.325	751.095																								-756.183	-805.677						-319.348	1213.73	-994.557	-1146.88
		651.111	957.695																								-551.663	-990.41						-469.726	1249.86	-1012.44	-1005.45
		-283.259	959.503																								-620.821	-1054.04						-212.266	1046.4	-1086.88	-860.667
		-219.569	1121.19																								-1139.4	-531.51						-206.494	967.615	-535.732	-1081.78
		-1074.13	400.087																								-1134.49	-645.864						-330.135	1034.33	-779.4	-1227.13
		-1044.02	-141.453																								-1456.78	-850.383						-366.463	933.548	-623.831	-1357.3
		-991.312	-166.746																								-492.069	-1152.16						-713.316	743.073	-805.788	-1556.08
		-970.202	-248.297																								1368.85	-383.935						-620.388	780.096	-497.631	-1449.26
		-574.1	-796.247																								-926.165	-713.667						-586.63	812.989	-523.456	-1387.25
																											-920.253	-718.466						-591.21	834.653	-23.9392	-1407.76
																																		-667.828	794.145	546.389	-992.412
																																		-777.765	827.619	1187.11	404.269
																																		-805.104	819.399	1049.94	513.213
																																		-646.903	1015.1	1030.43	776.557
																																		-920.927	924.394	754.8	651.611
																																		-784.565	1251.61	769.148	654.776
																																		-888.995	499.413	600.417	815.295
																																		-990.292	283.018	46.7936	1348.79
																																		-967.74	272.695	70.6861	1422.08
																																		-954.258	250.578	27.8336	1220.03
																																		-952.527	241.997	-125.916	1175.92
																																		-1106.05	103.082	-200.717	1288.08
																																		-1091.75	-108.557	-671.85	830.977
																																		-1242.25	577.595	-1108.1	1083.19
																																		-1237.01	593.169	-1353.67	-532.464
																																		-1246.02	593.183	-1266.83	-488.972
																																		-1258.04	519.197	-1680.77	-406.924
																																		-1199.69	733.339	-1022.55	-531.396
																																		-1221.09	1033.69	-944.306	-643.461
																																		-1012.84	-553.256	-967.048	-1135.37
																																		-1012.9	-750.459
																																		-986.76	-770.591
																																		-988.266	-728.861
																																		-877.039	-820.043
																																		-850.347	-837.267
																																		-954.32	-909.812
																																		-898.02	-917.916
																																		-776.8	-827.527
																																		-825.466	-572.513
																																		-764.066	-642.273
																																		-699.495	-774.572
																																		-678.428	-854.256
																																		-1376.05	-1074.39
																																		-979.328	-214.694
																																		-502.449	-1516
																																		-577.071	-1399.28
																																		-264.902	-974.056
																																		-246.917	-953.867
																																		-11.3126	-1030.08
																																		964.535	-1454.1
																																		1035.06	-1552.98
																																		543.895	-1003.22
																																		517.783	-1006.13
																																		656.341	-1004.77
																																		680.952	-700.689
																																		1252.21	-637.834
																																		1131.39	-467.655
																																		918.967	-354.229
																																		1030.73	-20.4672
																																		953.27	664.729
																																		889.646	775.048
																																		902.28	776.478
																																		834.799	802.346
																																		1107.74	1098.05
																																		1137.34	1214.28
																																		-427.951	933.457
																																		-457.444	1314.03
																																		-505.209	851.59
																																		-882.88	923.124
																																		-798.345	922.103
																																		-721.399	857.275
																																		-945.763	604.852
																																		-851.748	553.144
																																		-860.02	529.619
																																		-871.108	460.494
																																		-893.719	408.602
																																		-1104.17	-92.207
																																		-1036.77	-119.876
																																		-643.46	-1053.8
																																		-498.779	-1072.97

## Sheet: Supplementary Fig. 2b
Day 0	Avascularized								Vascularized
1000-1250	35	102	22	28	64	79	9	36	63	46	7	37	18	69	20	25
1250-1500	0	0	7	1	2	0	0	1	16	5	5	23	6	25	11	20
1500-1750	0	0	3	0	0	0	0	0	4	2	3	6	4	9	6	7
>1750	0	0	0	0	0	0	0	0	12	0	1	9	5	23	21	5
Day 1	Avascularized								Vascularized
1000-1250	107	72	8	81	36	66	51	92	56	69	27	36	30	27	42	42
1250-1500	50	50	0	8	1	6	12	4	24	27	8	8	22	12	25	12
1500-1750	21	15	0	3	0	0	0	0	7	9	5	1	7	9	4	3
>1750	4	7	1	1	3	2	0	1	9	11	2	3	12	6	6	2
Day 3	Avascularized								Vascularized
1000-1250	74	64	43	99	62	109	136	93	65	63	50	18	87	67	53	87
1250-1500	63	62	37	67	36	68	78	54	26	30	17	3	29	20	23	30
1500-1750	21	56	18	22	13	60	9	21	15	14	10	2	18	8	3	7
>1750	48	57	32	39	26	125	22	28	28	45	19	2	48	16	13	25
Day 5	Avascularized								Vascularized
1000-1250	40	54	119	98	48	61	114	82	65	61	116	101	31	61	113	80
1250-1500	47	43	104	93	36	47	115	86	42	43	36	69	14	71	37	32
1500-1750	31	37	56	46	22	28	75	40	20	22	36	17	9	27	17	14
>1750	92	74	146	157	72	76	132	90	38	48	77	55	32	41	26	26

## Sheet: Supplementary Fig. 2c
Regions	Day 0	Avascularized				Vascularized
1	1000-1250	6.883	5.491	7.202	5.84	6.583	4.987	10.26	7.314
2	1250-1500	1.434	14.649	0.824	1.642	12.665	2.227	13.773	13.643
3	1500-1750		2.33			22.951	4.05	7.637	4.312
4	>1750					13.34	4.476	15.467	7.328
	Day 1	Avascularized				Vascularized
1	1000-1250	36.626	38.305	26.887	45.33	30.048	18.497	25.482	20.778
2	1250-1500	38.522	47.047	5.559	24.479	37.357	25.693	32.839	18.775
3	1500-1750	45.198	69.013			34.494	16.796	42.626	22.299
4	>1750	18.619	3.006	3.853	67.872	15.013	10.536	37.904	26.37
	Day 3	Avascularized				Vascularized
1	1000-1250	52.315	57.704	86.082	64.833	78.224	127.136	151.732	121.901
2	1250-1500	74.237	72.918	141.374	102.677	103.409	105.017	184.169	169.542
3	1500-1750	66.426	61.726	97.365	136.598	114.275	77.257	283.297	66.917
4	>1750	40.926	51.211	91.154	44.686	64.733	69.583	147.625	161.28
	Day 5	Avascularized				Vascularized
1	1000-1250	17.256	19.06	20.578	20.032	24.262	48.806	48.8	55.137
2	1250-1500	15.951	22.392	31.838	38.385	40.853	74.185	71.11	120.713
3	1500-1750	25.287	28.872	17.95	48.792	38.743	95.44	32.665	79.815
4	>1750	15.495	24.258	12.875	19.31	21.345	43.362	36.448	53.358
