# Supplementary material for: Bioengineered immunocompetent preclinical trial-on-chip tool enables screening of CAR T cell therapy for leukaemia
Source: Nat Biomed Eng. 2025 Jul 1;9(12):2098–114. doi: 10.1038/s41551-025-01428-2 (PMC12705464; doi:10.1038/s41551-025-01428-2)
Supplement: Supplementary file 9 — Statistical source data. [file 41551_2025_1428_MOESM9_ESM.xlsx]

## Sheet: Supplementary Fig. 3a-e
CD25 intenstiy (a.u.) of HD451 CAR T								CD25 intenstiy (a.u.) of HD854 CAR T
CAR T+CD19pos	CAR T+CD19neg	CAR T+ non leukemia		Non-CAR T+CD19pos	Non-CAR T+CD19neg	Non-CAR T+ non leukemia		CAR T+CD19pos	CAR T+CD19neg	CAR T+ non leukemia		Non-CAR T+CD19pos	Non-CAR T+CD19neg	Non-CAR T+ non leukemia
644.888	9.19967	5.78267		40.7993	29.9937	7.48067		274.895	12.5373	144.635		5.491	2.57433	2.45333
131.756	9.02567	5.75467		36.7563	4.31367	3.51167		152.687	8.06033	8.60033		8.489	3.29133	6.88533
3.33833	17.925	12.1917		231.186	9.91167	6.53367		94.584	28.8293	19.8997		21.211	4.30633	2.77333
262.566	7.568	10.4417		286.471	2.59467	4.59767		176.06	35.6603	31.8187		5.903	5.69933	3.85933
385.435	61.1607	3.70867		500.566	13.2127	3.70267		40.767	26.9963	12.9347		4.717	4.32933	9.56633
361.988	45.3407	10.0197		263.032	14.0047	1.68367		3.102	8.796	138.066		69.904	4.92333	8.11533
700.049	41.1317	8.18767		17.4233	8.23267	5.38867		316.929	10.17	18.9377		16.49	5.86933	15.8893
89.9983	7.24833	51.2647		7.99133	3.14367	3.85167		3.041	12.285	22.258		34.534	75.8163	17.6757
2.70633	16.7963	8.47733		8.43233	2.76	2.63867		191.11	8.039	117.277		253.118	19.7183	3.09967
39.32	42.178	41.0763		4.62633	4.497	5.05467		621.9	255.125	24.3977		214.53	4.47533	2.90067
146.136	4.766	11.8827		3.92233	10.921	4.53367		22.4263	66.7627	1.41867		36.166	9.08433	5.80767
295.341	27.585	4.759		3.27033	8.593	2.98867		402.512	20.6687	63.9953		445.23	4.92433	1.89967
185.893	11.3533	7.31033		1.40333	15.547	3.70633		70.7363	7.80933	6.77067		366.634	2.00533	4.612
69.533	56.0553	7.57733		3.64633	3.353	6.59833		77.3773	34.3583	19.2777		603.921	3.637	5.008
16.8	46.0837	268.368		2.29833	14.034	4.67533		20.3467	17.8637	29.9357		13.798	8.703	29.1387
79.192	4.48367	53.413		8.37833	41.235	6.89633		21.9647	2.26667	5.82433		149.898	14.504	5.67967
6.09767	10.9047	23.066		2.64633	3.99467	4.15433		419.949	20.1243	3.65333		3.494	5.513	28.8417
392.086	15.5387	12.68		211.397	162.588	4.02333		102.692	14.4463	22.8313		386.36	6.509	0.245667
50.169	16.2527	112.573		17.3093	5.71133	2.89633		163.482	15.1077	4.72233		228.593	8.255	5.48167
2.42133	57.4983	64.723		180.679	4.23333	1.99633		334.854	6.65767	43.5783		27.102	8.682	8.71067
122.735	48.4833	9.939		214.815	7.41533	6.26833		71.8853	2.27367	2.74133		380.114	1.939	17.8183
186.653	8.07367	5.881		106.842	2.88233	3.77033		18.756	53.6383	29.655		358.945	5.151	0.400333
255.311	9.74067	8.573		30.3063	2.42233	2.99167		163.861	1.97433	19.936		61.825	2.037	6.83633
51.0607	114.026	10.528		192.262	2.28533	4.35367		32.4843	2.81733	192.86		27.734	9.702	3.64667
91.5247	266.017	11.612		2.07433	4.551	5.95267		723.812	2.90533	3.857		13.623	37.087	5.20567
287.395	12.2013	10.126		3.17733	4.289	9.60467		20.1873	8.22033	12.973		493.63	60.893	6.39367
83.7017	13.2963	15.451		5.70833	10.642	3.20267		41.9443	11.925	22.16		45.615	18.419	12.3747
303.345	23.5633	6.275		205.106	3.879	2.17167		28.6503	79.873	20.438		21.8547	2.511	6.95833
539.621	13.1543	8.015		334.273	12.341	2.35967		317.252	191.338	6.89		37.1387	2.80967	10.8973
397.523	2.15833	16.6687		8.22333	15.925	5.56067		284.598	14.901	91.5073		3.23467	17.3347	9.94033
8.631	9.67733	18.2587		5.089	1.777	23.7097		43.8503	26.4703	89.5163		467.484	3.25767	5.00333
280.398	3.92633	9.24433		3.415	3.668	56.841		171.339	11.5163	121.702		477.848	8.29667	4.73633
192.055	15.893	1.58733		141.502	2.392	12.033		265.544	6.51133	160.488		208.633	3.19367	4.08033
9.20033	7.283	8.66333		64.827	4.304	3.83		75.607	47.3533	52.4523		15.6867	4.12267	6.86133
406.003	5.69933	7.12833		3.047	2.92233	5.38		250.876	9.59933	77.4983		1.70967	29.6447	6.81433
392.606	7.53733	18.0813		287.776	2.44933	3.07933		223.698	5.90533	41.4663		3.84967	2.34567	4.859
432.058	1.49267	4.89033		2.954	3.11133	5.39933		624.395	22.6043	5.96667		33.1787	1.02167	2.869
71.8923	3.00767	4.62233		11.522	3.06433	5.92133		147.332	35.1193	2.97967		3.78267	4.58167	1.916
388.764	1.148	3.65667		3.659	7.78633	16.0583		108.925	20.1953	28.8547		189.674	6.48167	322.89
3.846	4.57333	8.40567		1.084	5.83267	19.1013		627.405	7.01633	28.6857		202.716	0.149667	8.338
348.206	110.769	36.386		117.285	6.28467	3.80233		707.98	3.95833	33.8567		149.883	6.85267	1.976
85.3663	16.338	6.754		1.967	5.34067	42.6153		305.568	2.71933	47.9377		22.4933	1.27033	3.692
448.845	7.811	3.164		2.218	8.17367	3.68133		8.90433	24.7963	4.27867		90.2793	5.55833	26.846
84.7	6.358	6.269		5.327	22.6557	238.997		487.519	43.921	18.6693		31.4683	5.84033	7.671
208.969	29.1017	7.996		84.137	7.99667	7.27933		2.44933	10.444	4.80733		230.737	2.45533	13.639
41.525	12.1543	55.2673		6.562	3.38667	8.20133		192.91	3.055	17.1473		550.769	18.4643	10.415
12.422	28.1013	3.85133		5.773	3.36367	7.84233		32.0923	104.589	4.12633		24.2613	14.3943	107.58
569.475	7.198	2.24833		30.171	7.49567	3.23		24.3007	87.911	8.38933		24.7563	61.3293	2.34267
244.796	13.26	3.10433		38.295	4.06033	57.413		10.7567	11.737	46.8703		124.175	8.82067	2.70667
12.2117	2.295	15.0643		39.797	28.9023	2.62		4.03667	32.874	7.06633		67.2583	10.7107	2.23667
341.586	100.768	16.3553		186.301	3.62733	2.167		268.217	18.5287	25.2203		8.18333	4.15067	1.93967
267.175	6.33667	9.99567		4.791	9.08533	3.92		41.3097	9.58567	7.10833		42.4213	2.56067	1.40167
10.3777	19.0827	90.1567		4.528	2.09233	2.719		8.85167	74.5827	9.36233		1.73633	75.1127	18.0437
150.581	16.9417	13.6257		196.251	12.9103	4.246		100.628	24.8557	14.9633		2.87533	4.39967	5.01367
68.471	3.61233	6.19867		120.553	42.2713	2.007		12.1867	16.7477	36.6713		47.2067	4.22067	2.00167
104.77	66.9883	48.5517		3.86167	4.31933	7.231		94.6137	150.291	3.95333		79.8617	0.070667	3.78267
77.734	27.2623	12.708		9.18867	4.61833	4.385		331.451	56.0453	10.3253		470.728	4.36167	0.576667
19.735	5.04433	4.648		2.23467	4.83833	3.924		147.052	60.4123	30.7943		40.1867	11.3483	3.56967
16.663	4.58567	6.693		491.37	3.56533	3.044		125.986	1.50733	2.55233		96.4657	6.85433	5.37667
81.343	169.124	8.334		4.96067	5.35633	9.209		629.391	3.16633	17.4343		32.1767	7.41333	10.8877
565.273	72.8123	5.031		15.8067	1.80733	9.795		203.035	16.418	5.63933		212.753	15.4733	8.11467
82.2857	14.4503	43.523		253.277	5.49767	3.67		411.446	27.5633	6.42433		196.78	6.88167	2.60067
284.495	3.54033	9.814		7.732	7.78467	3.818		243.033	15.9653	29.9217		136.001	5.98567	22.9177
362.118	75.5213	23.224		1.675	3.35967	5.519		496.336	1.54933	22.4377		139.085	10.4063	21.5597
12.2577	14.4373	99.0873		17.407	3.27367	3.736		1020.39	27.3283	50.5317		229.847	4.18933	2.33733
86.5797	15.015	2.55733		6.358	3.68167	6.06		68.5063	20.7623	2.75667		96.0457	2.09033	5.30833
172.623	13.9153	95.0347		4.812	7.33367	7.073		832.591	25.3813	115.283		17.1237	40.4183	3.11433
191.373	14.5103	4.31567		14.0353	3.39667	4.681		6.854	32.9003	9.26333		63.6167	4.09833	3.44633
371.033	16.5723	37.2847		3.25333	6.29367	6.994		65.193	3.87633	102.95		45.7357	2.30933	7.14933
83.3993	8.81833	10.9077		2.18633	6.28167	5.152		27.9	114.571	59.8183		51.5237	7.31233	5.11633
3.58533	32.1503	139.356		1.78933	5.42367	10.84		306.131	235.663	49.9653		5.91033	3.34633	1.23133
187.876	15.0153	11.3013		2.68533	23.2227	7.504		382.757	77.9887	3.24367		96.4883	17.3623	1.48533
404.315	4.53633	13.9993		3.84533	2.56567	7.194		7.007	25.9407	3.34267		6.40433	4.54333	1.52233
605.772	19.097	8.07067		127.511	6.88267	3.253		116.087	19.363	206.943		34.1523	11.204	6.95933
420.81	14.476	6.91367		82.3693	2.24867	4.384		267.667	131.083	4.70633		165.237	4.436	13.7863
178.959	17.4497	21.7627		5.45933	3.32767	6.319		479.19	10.374	26.1413		53.9663	4.679	3.20033
126.9	27.0027	17.2337		38.8743	6.84433	30.521		294.244	3.21067	38.2613		2.86933	3.242	7.73233
124.852	31.8283	12.8083		2.84467	4.78133	13.002		255.983	248.381	5.89033		96.5913	5.282	3.16333
50.7363	11.8967	10.1633		2.65167	3.43833	4.73067		296.759	45.5027	6.02333		35.3953	22.776	12.8793
198.446	26.5367	13.5377		2.11467	6.94733	3.79967		197.291	89.3537	151.8		74.1973	7.448	20.7573
561.265	15.7877	14.4917		1.06067	3.97833	1.07367		96.6647	4.30567	16.5183		24.1603	2.925	12.9273
434.561	9.078	2.90667		1.51167	4.58733	3.56033		126.197	387.188	2.96233		7.52633	2.679	2.28133
159.725	5.149	5.34867		2.16267	144.876	5.68133		185.127	58.0267	5.04333		3.23533	31.509	12.1463
845.087	20.536	27.0457		9.72367	29.1193	10.2673		382.72	11.5657	4.76533		319.541	16.222	2.03933
61.1513	83.979	6.61867		98.8557	64.1953	22.0393		491.053	5.503	33.6483		16.0283	13.9663	2.76633
215.805	43.207	4.71767		4.25667	5.83233	9.33033		105.146	154.575	16.4243		9.03933	2.81333	4.91733
198.06	7.414	20.9367		208.805	6.71433	30.8353		464.858	19.933	15.9543		10.1573	3.36333	101.472
188.97	92.082	2.93067		7.58067	37.6153	4.07533		233.522	5.06	1.05133		88.787	3.70133	4.50933
1.57633	12.4357	59.6397		4.93467	10.0893	6.00333		161.081	190.624	13.4487		9.389	21.7743	10.5173
83.2233	13.0133	3.54767		10.0397	0.352333	1.18233		308.723	61.9117	3.09767		8.883	7.36433	147.941
333.601	2.27833	18.3617		12.7967	3.82733	9.98533		549.005	191.28	121.917		118.298	2.06633	4.84433
161.475	15.1663	9.10467		1.71167	1.61233	4.36733		442.712	46.3747	13.1777		14.826	3.73633	23.8443
233.581	14.3367	7.456		4.04367	3.48933	6.72633		39.7683	6.81367	25.5127		4.521	2.46833	3.77133
93.8987	15.7377	10.8387		2.69667	1.50533	2.64133		325.001	86.4597	13.0237		6.82	6.71033	7.85133
226.021	26.4377	14.8087		41.573	2.07233	3.94133		586.158	16.2377	58.9887		116.377	17.1253	2.16133
94.532	86.0387	3.194		46.937	4.11833	4.63233		139.173	33.3347	19.2503		585.697	10.0773	2.37933
253.842	79.0967	10.9167		7.667	2.08733	4.97833		3.68733	8.02467	33.1563		15.7283	0.505333	5.97033
402.561	14.2863	32.4547		248.968	2.63433	7.02467		251.833	81.6607	3.57433		444.457	4.33433	6.28333
139.943	109.506	19.8807		223.192	1.21733	4.19067		101.115	16.0967	1.06733		2.34633	8.56133	6.09867
79.118	25.9637	210.769		297.908	1.02133	2.61067		85.7253	61.6097	4.25633		398.081	12.9933	2.93967
46.6393	11.1267	11.066		9.483	0.214333	4.80667		325.336	16.0967	13.39		519.531	3.69233	6.63767
156.426	3.63467	2.048		3.334	10.145	3.65267		233.038	4.401	1.59		9.53333	8.89033	3.02167
59.9727	15.8287	4.16733		342.591	1.76	9.82267		1200.76	46.148	8.23233		1.11033	122.362	1.49267
3.347	7.231	3.96633		3.649	24.792	2.20067		24.1523	7.639	9.93333		136.972	6.64033	1.96467
213.19	7.992	4.51233		174.063	1.964	5.47767		152.411	22.025	49.4243		165.723	3.93333	152.498
208.348	86.0277	9.05733		161.073	4.514	4.75167		148.677	13.086	13.1143		53.8273	5.32233	4.95833
189.028	43.575	12.0033		12.2673	2.312	3.12467		399.849	18.607	2.95533		5.72633	10.2883	4.89033
87.4977	10.244	17.7783		2.63033	1.083	2.99067		496.634	39.869	33.2773		102.411	9.65933	4.75833
68.6923	6.552	4.96233		10.9343	0.99	6.47567		463.337	51.007	6.86		4.65433	10.7623	9.46833
131.285	1.268	6.41933		19.1823	21.543	26.5577		45.229	38.459	10.219		187.76	15.0843	1.76133
165.201	77.8077	6.72933		15.9223	7.562	3.134		238.251	2.97233	5.582		43.1603	5.22733	8.31933
231.632	19.0237	4.29233		5.50333	3.895	3.336		125.617	28.6503	15.785		263.19	7.00233	9.16933
160.443	12.7137	59.0653		3.85033	2.893	5.904		9.299	388.022	15.728		194.983	4.53833	36.4733
396.965	44.8443	26.5203		2.21733	28.107	9.754		624.293	41.3013	13.1607		28.0323	3.88533	4.84733
182.791	6.60333	74.1643		65.2453	1.64133	6.33		8.84433	26.9083	19.2087		300.599	4.35033	2.79967
248.355	36.9513	11.7413		13.3983	2.22333	4.841		171.721	33.548	47.1707		221.028	55.1203	2.33767
14.7063	370.205	30.1303		14.6213	6.94133	3.876		495.1	5.131	18.4103		4.38033	9.61233	6.86367
230.597	8.291	6.07567		186.133	18.0253	2.975		43.845	53.081	26.4213		270.789	4.271	2.60467
250.525	16.604	14.0387		6.681	5.48933	4.017		664.856	29.2347	25.9293		51.0313	2.442	7.08567
17.6443	32.1663	21.636		108.491	9.68433	10.086		527.517	272.393	43.2823		13.9473	5.909	2.09733
244.064	65.7923	33.184		21.803	6.94433	0.899		507.927	10.1617	12.2873		51.7333	12.278	8.92333
53.8247	11.9033	11.108		4.644	4.57933	0.763		209.924	11.4447	18.2983		228.033	8.947	5.75033
56.6217	6.00133	52.43		9.477	8.15533	0.455		288.475	1.98167	3.38033		33.2783	4.012	5.12233
7.248	0.78	13.2447		32.129	1.03033	3.706		415.104	8.207	7.75733		52.7133	5.518	4.61833
125.155	102.98	19.9437		0.587	2.40567	1.398		262.895	496.154	19.1073		17.3613	15.041	4.75433
105.6	34.459	4.44567		1.698	15.4547	2.696		148.724	84.5557	4.78833		5.63833	9.486	2.19733
25.9067	35.606	49.646		4.135	1.92467	6.559		91.878	12.6053	7.99333		75.8993	8.72	8.25933
17.2987	9.091	40.119		4.31233	0.622667	15.971		39.877	1.69333	8.87267		18.9993	5.308	5.42533
118.148	48.608	14.057		12.3333	3.31867	4.933		94.389	19.5213	3.03967		1.77333	12.366	33.4663
219.46	1.925	44.674		2.83133	2.925	8.162		220.541	40.6583	8.63967		65.6153	20.633	2.04633
112.695	10.6563	15.38		11.3383	11.324	10.368		17.686	34.303	3.47867		2.23933	2.511	2.56733
295.631	54.7293	13.292		37.5933	2.099	2.61533		493.563	17.577	11.6347		124.076	3.686	1.99433
162.436	5.88033	49.9463		12.1173	12.198	4.33833		119.735	55.3883	9.22267		52.7533	6.161	11.4323
34.4143	3.58667	17.0663		5.76033	1.05	16.7253		275.263	414.732	12.4547		454.498	8.667	2.32133
80.2923	12.746	12.6253		86.8563	6.94033	12.4983		19.278	75.3883	19.9187		285.685	13.15	1.53133
567.277	4.057	17.207		504.857	4.53633	13.1653		426.31	188.095	7.03867		119.266	25.459	4.30433
98.0723	6.624	6.342		17.4563	16.7333	7.09867		41.952	23.8343	15.6037		28.9613	5.275	3.27967
267.772	12.3987	25.282		9.02133	0.132333	3.53667		175.116	4.91333	8.72867		206.195	2.867	3.65367
429.065	28.1347	7.51733		9.906	12.532	11.8587		17.367	5.29433	4.41167		160.861	32.85	6.57867
304.001	3.152	13.8933		2.999	11.061	19.4447		6.414	288.273	14.7807		345.511	1.584	6.33767
262.151	12.065	8.25433		3.319	20.703	4.14067		559.241	36.2	18.3407		3.21533	1.592	1.94567
576.036	3.544	16.6373		2.456	8.584	10.6307		101.856	10.637	92.3877		11.717	8.283	0.783667
427.435	22.4627	4.02267		25.077	4.168	3.79367		222.011	11.937	11.5737		9.258	7.074	1.60633
26.8723	35.4857	10.2607		188.246	3.90967	2.86567		9.054	34.5557	3.74533		79.935	4.66267	7.71933
1387.03	0.252667	7.94067		41.897	6.22267	4.68267		358.272	5.63567	7.51233		44.596	6.47067	3.49233
1269.05	73.608	8.19733		11.967	5.93467	3.83467		281.528	140.864	26.1733		47.2553	9.09867	1.84233
116.667	65.27	112.739		4.324	13.2247	6.54467		8.69867	221.859	13.3243		2.88033	6.07667	6.70333
23.3493	6.591	40.8083		73.1647	2.85667	3.62167		12.7097	147.256	7.29433		7.09133	2.23067	3.51333
190.825	62.3593	308.503		364.956	7.13767	3.50067		64.2007	56.754	19.8553		10.1143	4.78533	51.2593
2164.9	31.999	155.042		34.7807	3.39367	3.47667		715.433	51.109	7.60033		3.52733	33.7033	7.211
40.0067	9.82	24.3333		23.9047	2.65567	16.5477		19.2777	212.438	3.44433		315.813	2.97533	4.212
103.631	4.255	13.146		351.481	17.4577	12.7897		96.6807	68.365	274.78		17.5163	3.03533	1.887
16.1577	21.671	17.966		410.683	3.72567	3.59467		393.682	83.384	25.9103		19.7253	3.95533	2.833
654.778	42.9163	4.499		2.29067	8.38567	13.8857		288.252	142.684	126.664		184.416	36.0843	5.239
225.526	2.668	6.407		2.63367	1.38167	3.15767		34.1757	7.101	58.1333		2.84833	7.83333	25.5653
292.753	6.04167	75.61		225.106	3.78567	10.479		396.605	150.82	25.0047		161.305	5.72033	2.31433
9.60767	206.371	20.009		1.83867	5.99667	19.398		1342.69	101.169	14.3237		141.28	4.23933	23.8623
488.271	7.79967	2.73567		2.70067	4.08833	6.953		32.7987	26.805	12.0627		110.191	17.0973	20.5493
411.586	71.7707	21.7537		17.0847	2.36133	6.508		7.72267	67.139	49.7197		488.471	2.44333	9.81733
781.495	27.0087	6.00433		7.98767	5.36033	8.347		65.4737	11.698	7.76667		131.082	5.94633	13.6993
11.3347	17.4603	15.1033		425.594	3.71733	2.258		18.039	21.55	53.6943		69.4153	26.1843	5.35733
48.1137	120.844	17.6393		23.4937	8.54033	3.615		131.178	1.756	11.5613		267.868	22.5213	27.338
17.3667	6.03433	16.164		9.36067	10.6853	4.133		89.572	7.688	40.5203		147.937	29.4343	3.215
10.3487	10.9123	4.488		73.1097	0.642333	4.55		150.981	13.839	8.81233		3.14433	3	2.779
153.498	102.959	14.565		2.69567	0.039333	4.425		27.592	5.379	4.90033		7.43733	12.869	3.309
29.8727	36.1463	7.063		292.819	1.71233	0.693		339.038	12.006	25.5793		3.93733	7.96	5.442
445.701	25.8563	0.962		11.4617	2.923	4.085		83.609	5.627	9.84		2.34033	7.23133	3.201
298.474	4.66733	14.9313		31.364	11.308	8.011		310.955	3.122	5.205		14.4223	7.88433	3.79467
39.6073	20.8883	16.6837		76.828	3.125	3.994		252.247	4.543	9.856		5.29133	6.07033	3.36267
406.054	12.3993	78.9907		51.257	4.355	2.719		27.669	25.098	6.847		2.37833	49.6973	6.46067
333.6	20.1797	10.6807		3.192	4.81	3.854		1692.91	7.09333	12.559		40.9903	5.04833	72.7497
141.18	80.5657	3.53367		4.888	0.743	6.428		244.059	47.3923	23.283		8.98133	5.05733	7.86567
272.149	6.89067	20.0457		278.227	3.987	5.449		1408.85	18.4613	4.204		6.71033	0.359333	5.92367
437.999	1.762	14.0197		8.188	3.653	3.148		989.177	22.5523	28.027		8.51133	8.26133	2.48367
279.068	12.622	35.512		132.289	2.262	3.008		153.131	37.8803	40.487		54.5373	1.26333	19.6023
1015.87	26.198	17.676		75.7897	2.246	19.35		392.466	18.4497	100.689		4.66733	1.68033	6.62033
425.08	17.137	20.3377		8.11267	5.743	2.526		70.2997	22.2847	106.771		16.8583	1.79133	16.8913
1039.39	91.4687	16.1327		159.756	14.598	4.209		129.164	17.5807	6.22333		334.975	7.07533	6.29233
790.248	24.4827	15.4687		35.2027	3.168	4.487		551.615	25.7797	8.84533		20.2523	2.44133	21.7363
772.167	30.5047	6.31267		60.5457	3.29	8.487		172.428	4.19367	33.0093		57.1123	3.96033	10.2083
10.2727	126.578	10.0997		1014.73	0.83	2.844		6.622	2.54367	4.96133		552.047	2.98533	4.28933
288.579	8.447	6.33967		159.452	3.348	4.48		302.9	15.3863	131.223		22.0483	30.3063	7.40433
356.987	6.121	15.5957		68.0737	10.679	4.847		185.569	3.14533	3.73433		47.8213	4.33033	5.65233
383.169	4.73733	4.368		16.5127	1.46567	2.932		31.5833	13.9533	29.4233		49.3123	9.59333	8.39633
534.37	26.6643	16.375		19.7697	4.12067	70.857		21.0323	15.7973	35.6323		4.06733	4.57167	6.97133
465.501	17.7753	20.617		99.5607	9.24267	1.451		138.529	5.18133	38.6283		118.351	5.62567	1.87533
33.7067	16.227	42.8827		142.285	0.746667	3.238		1.26233	20.3833	325.892		126.659	5.34067	10.6253
96.3883	132.459	11.906		10.1917	1.36467	3.395		46.7973	6.77433	618.652		33.3483	11.6377	3.55233
410.2	38.921	12.638		342.344	0.774667	9.567		173.571	1.00433	11.3173		37.3463	10.7007	24.5003
302.269	3.454	10.8767		2.62067	8.82367	5.55		483.397	99.5353	37.7197		40.9383	11.6997	4.46967
7.90833	17.7327	4.37267		323.557	1.75367	52.842		69.4577	122.428	4.21867		370.302	2.79067	2.93067
323.446	63.1277	10.368		312.48	5.09033	4.741		162.565	22.0693	23.398		53.4473	20.4347	1.95367
488.003	119.147	27.82		38.2313	15.5373	4.01633		37.7517	1.58833	33.252		6.75833	46.8417	0.978667
389.219	5.27567	7.52833		28.8603	2.84633	3.66233		7.86767	14.1797	53.6713		30.6443	1.96867	10.0607
80.916	56.7497	9.40233		1.32633	5.80433	5.12933		292.168	2.25367	69.2773		75.6133	10.643	3.53167
857.202	24.2937	3.74733		72.6233	13.6943	6.51233		210.245	26.1703	5.35733		48.9333	6.305	60.9097
336.266	11.8343	18.6833		10.7233	3.52033	186.936		122.045	5.32833	14.0513		45.3947	5.207	3.39167
575.998	15.2353	48.6697		2.72933	2.00633	5.85133		168.668	5.62833	25.1093		42.8887	21.204	8.53967
607.315	11.4343	16.9037		3.50733	4.77533	2.68333		275.687	24.1077	280.43		412.394	6.15367	4.51367
28.4447	4.81333	13.8427		34.3723	3.40033	5.19133		11.2007	37.3367	13.0827		66.6647	28.7707	13.2137
28.2407	7.274	105.207		537.421	0.667333	52.2803		10.8427	10.3727	386.175		8.60367	3.33267	6.58867
17.2287	5.079	14.9977		10.3263	4.93533	1.56933		562.97	105.932	52.1997		168.285	1.94667	5.42667
29.4187	19.545	10.3617		7.11733	11.6673	2.41433		737.365	28.4963	17.1137		6.66367	43.1247	4.31967
5.82267	15.7217	37.7873		61.6543	13.3933	10.7223		728.467	141.434	48.3317		168.148	12.2187	17.0327
241.329	16.239	35.4563		3.10933	11.5973	3.91067		12.005	16.3523	66.8247		47.3987	4.30967	8.38267
684.935	69.3173	30.9137		2.58733	2.01433	225.479		59.039	228.146	38.2427		54.0227	10.2697	32.0887
97.7493	45.976	12.19		1.96333	2.47533	13.0437		61.347	18.4253	9.67167		54.1217	3.30867	13.1083
158.967	44.1263	20.149		17.6543	2.28533	4.61767		259.284	26.1623	4.717		5.51867	8.18167	2.30233
26.318	23.182	37.5317		0.695333	12.8993	7.34067		5.56067	347.949	19.137		15.2717	10.5497	4.37133
8.86567	21.1933	9.99233		328.69	6.31467	5.11267		6.90167	5.94233	310.625		3.27967	10.9387	4.40833
6.69667	11.7353	10.9333		3.87633	14.8257	5.84867		114.365	6.20033	10.198		2.36967	7.265	23.2223
6.92867	146.87	12.0273		4.24033	6.06567	4.27867		129.674	31.7383	54.97		2.15067	5.069	38.8643
67.6683	31.2667	8.60433		53.6403	4.44767	2.58867		1190.04	18.497	18.499		332.75	2.341	6.36033
158.613	34.1033	66.5013		250.65	5.93267	4.65467		743.749	38.373	201.483		73.6667	3.647	50.9423
128.212	74.2387	60.431		26.6143	9.91167	4.49467		388.385	24.967	6.503		58.2037	6.733	4.36367
126.235	14.5497	5.608		7.72733	2.67767	6.39567		280.058	48.862	17.5833		251.038	9.652	2.49367
81.6643	38.9837	17.147		13.4893	0.969667	8.69367		100.619	513.872	10.8993		190.854	4.536	4.65167
97.8983	23.4267	22.2493		4.60133	1.54467	8.04267		318.637	1442.79	14.3013		12.4367	8.226	54.9517
111.504	38.405	12.529		83.5033	2.59067	1.80067		494.972	10.844	19.8443		1.95867	3.762	5.82867
32.4657	36.5887	17.1797		3.74733	5.64667	5.12333		173.059	56.9757	40.7717		125.025	2.84767	8.51167
69.8147	48.2857	10.8007		105.123	5.39767	9.10333		1032.31	35.5557	390.765		112.816	3.86067	11.5027
656.937	10.8667	3.69267		142.115	0.809667	4.81633		1669.2	68.6447	63.4367		557.136	4.17867	4.20267
406.084	83.8967	3.57567		1.71533	1.94567	5.40633		493.276	4.32967	8.39667		176.242	5.49967	10.7547
596.222	587.73	22.9887		273.321	4.15167	5.48233		46.474	10.6307	16.0537		2.42567	40.7887	13.5267
58.7847	153.988	83.265		141.01	44.9467	4.52433		20.9387	268.285	40.9713		225.386	7.94567	4.80567
355.284	14.017	15.5163		58.8503	1.01767	6.01733		243.358	27.3007	12.4353		53.6007	8.30367	26.4923
17.4667	347.207	8.77333		43.4343	1.43367	3.38133		522.662	25.2657	19.7803		219.766	4.33467	7.97233
41.6517	96.099	41.284		141.648	2.95133	3.84733		68.6557	4.79333	7.00433		61.9067	3.71567	2.76933
504.008	105.57	2.702		1.02033	3.67733	3.04967		486.54	23.0773	632.896		14.3767	7.23267	46.9433
48.153	10.0667	11.358		5.44033	4.82333	2.01067		441.362	41.7763	20.6823		49.1757	4.32167	2.91733
227.07	44.5947	55.676		477.89	3.48833	5.46967		133.122	7.95733	13.5393		29.37	2.06467	7.42633
93.558	92.7697	15.139		101.391	13.5633	10.8917		24.2417	11.9913	8.85033		14.729	5.63367	2.08633
318.407	0.354667	37.1173		5.59033	5.15533	8.29567		15.8733	23.3063	14.8953		53.618	25.1377	25.3573
456.302	10.7117	42.3753		133.059	4.06033	13.8307		193.172	7.44333	197.059		3.054	3.52167	22.321
398.383	19.5797	14.265		3.41333	4.49033	5.72933		1663.08	8.94833	35.7747		576.74	8.06467	3.68
642.584	8.82567	39.2917		2.00833	2.10733	34.6573		3.59633	86.3543	4.00467		89.553	24.9117	1.881
36.0373	10.6437	4.29367		3.84633	1.77533	7.16233		112.717	183.956	623.389		7.859	3.04067	65.271
212.216	70.1277	3.22667		283.265	3.484	5.87033		633.901	18.9527	63.1017		25.177	7.58567	3.275
516.664	11.7877	16.6267		21.8183	9.258	3.58033		180.848	17.3207	14.5583		208.169	10.9177	4.819
494.455	17.4503	27.4023		5.28233	5.492	3.22833		616.213	7.28867	405.43		174.775	33.5867	6.056
322.716	16.8083	11.8663		14.0027	1.208	6.75433		22.6843	106.358	4.744		14.918	6.07667	20.172
20.859	104.634	18.6883		381.374	10.792	45.8407		264.52	76.9763	6.213		520.318	21.3507	70.374
12.928	33.7373	3.13933		47.8137	0.233	3.39767		502.082	9.46333	5.471		93.031	17.2837	4.77333
16.253	14.2333	8.815		278.523	4.459	9.38767		41.4243	6.32633	360.969		316.09	26.1747	5.12433
43.735	45.5633	13.602		4.14267	21.611	2.47267		271.403	47.4033	82.1403		55.848	1.46567	16.8953
17.74	25.8673	17.673		37.4777	6.314	3.62467		22.231	275.458	12.7013		49.602	38.218	64.3823
77.08	22.431	15.891		153.445	4.95733	1.12467		1204.74	17.2823	143.273		467.585	4.028	44.9953
518.974	8.319	124.572		671.967	6.39133	4.43767		18.297	5.35933	6.77133		376.517	3.119	2.60933
185.149	43.868	138.972		15.325	4.41733	3.41367		68.84	38.5913	116.563		148.37	8.501	24.0453
52.5567	21.608	16.8747		5.21	8.17633	78.3807		56.196	179.031	10.1517		267.664	38.438	6.04833
628.206	121.112	10.1933		13.729	5.12533	2.42867		803.334	472.034	310.246		55.9913	1.515	3.72733
133.214	17.446	6.30167		38.452	2.45633	2.33567		20.407	288.293	18.2177		139.239	2.309	2.54533
270.476	28.631	8.49967		170.954	4.51833	2.72667		588.977	5.14033	16.5577		208.943	3.234	2.25733
13.343	14.291	13.4043		18.861	2.93733	2.05667		28.97	5.09733	10.2157		65.7853	11.111	5.44033
11.245	12.341	3.23733		0.599	5.40433	1.53067		529.418	5.39233	11.9783		157.391	175.3	12.9697
14.45	6.18567	21.0393		17.639	5.99433	23.7897		764.227	35.1703	64.0273		229.606	16.589	3.21533
81.7123	435.641	28.0513		0.824	6.62933	3.50567		533.558	5.19233	15.8473		16.7003	4.145	23.1913
658.434	42.5697	12.474		8.774	5.30033	4.79667		36.3247	6.63333	5.466		6.084	27.612	1.81433
449.569	14.0577	26.836		10.906	4.67733	2.47067		1155.64	5.21233	29.243		195.041	6.93	1.23733
220.967	18.993	3.52667		252.299	3.17033	27.3477		370.394	5.65333	10.046		215.281	2.002	29.1617
228.858	105.47	14.7747		49.27	3.90533	1.39367		80.6837	242.203	17.7053		19.271	300.415	1.21367
28.6587	55.188	7.68267		12.168	8.24033	0.167667		12.4987	14.844	7.26433		75.173	10.232	5.703
551.276	9.26567	8.49367		6.40767	4.51033	9.10567		862.201	4.575	7.32033		200.713	38.216	9.305
19.7127	31.8047	7.09167		118.007	7.21033	3.66567		532.972	3.039	8.97833		48.264	182.188	6.00933
119.348	17.801	30.4643		22.7977	8.52633	3.294		13.7547	236.473	4.59333		3.065	64.9593	19.0713
303.972	20.215	10.8113		20.5257	10.927	3.111		372.294	7.082	3.13133		466.342	2.38933	8.22833
147.303	38.5377	109.912		658.359	6.805	2.389		962.368	54.4993	8.35233		53.632	1.44033	2.96433
38.3163	10.6437	3.99533		20.711	6.927	3.311		756.644	18.2723	5.13033		495.017	41.2853	46.7653
60.0793	23.2587	2.57633		3.685	3.69	4.207		766.329	15.5273	4.87233		137.458	19.3593	3.04233
564.679	8.73267	2.70133		290.513	1.277	1.656		1626.41	14.8803	2.20033		4.012	6.86933	34.1323
12.7457	7.07967	30.7107		1.989	1.834	3.89767		1270.61	4.58333	7.55633		734.631	3.32733	7.02933
968.631	20.006	37.4467		2.468	7.402	6.94067		267.879	9.99633	13.9033		2.394	8.639	0.892333
409.298	32.836	15.8137		332.489	4.06	2.91467		728.937	6.30933	4.54533		11.817	11.163	43.8847
739.067	55.2063	3.57567		56.704	3.11467	7.35067		150.998	12.703	9.419		2.122	2.216	61.2657
748.584	59.6253	199.795		3.588	8.97967	2.00867		19.0803	82.86	3.215		13.0313	11.305	2.75467
1068.7	133.106	7.74967		167.966	3.59667	3.33867		301.015	13.44	5.822		3.16833	3.16	7.14467
394.744	26.0043	11.6937		5.478	6.95967	1.27667		406.78	14.014	56.316		445.488	6.362	29.9577
428.036	18.7873	171.18		0.974	0.477667	3.34567		120.084	3.742	7.481		7.64533	50.249	15.3697
14.5613	12.9323	103.964		2.39733	5.41567	4.16267		1759.39	12.148	10.118		566.46	41.93	6.73267
29.8733	14.4587	42.4517		3.99533	3.40667	2.16367		230.994	1.472	36.751		5.26133	301.32	7.99167
11.8233	12.813	7.48067		10.7693	9.15733	2.20667		133.612	24.684	129.899		4.20533	7.38467	4.43867
25.4003	18.925	27.0933		19.4103	3.95633	2.88867		987.16	813.464	27.1637		6.05967	1.63467	52.8587
19.4357	94.735	20.4913		2.15433	8.67333	3.68067		300.401	82.83	66.5047		22.2927	4.29567	21.6997
22.2727	38.873	33.8733		141.867	1.51967	2.91667		52.7533	276.794	34.4247		2.14667	304.47	1.839
22.9867	56.524	46.5783		23.1647	2.94967	16.647		391.492	5.608	118.459		85.8857	6.99167	5.895
12.841	11.394	9.482		112.809	6.48567	1.222		978.274	17.9957	1.95367		4.68767	17.8917	9.778
16.795	55.7763	32.882		41.2347	3.45	5.794		200.546	10.6997	5.69767		190.385	46.5817	6.495
17.123	121.56	15.1357		6.41367	12.934	2.65		8.51667	9.52267	21.1163		36.6517	3.30767	4.831
24.941	8.81533	2.89967		57.7087	29.166	2.55		958.029	64.3367	16.7163		15.0557	3.08767	4.185
299.161	9.01833	5.54967		8.78367	4.673	1.501		1484.51	238.888	30.3203		223.302	1.846	2.129
51.0567	197.197	40.5477		28.7947	17.346	6.62167		894.127	23.5557	8.734		458.79	2.245	2.427
393.616	39.3093	13.0607		91.4447	8.724	14.7377		540.919	16.8547	231.156		167.378	11.452	17.801
703.949	11.1573	11.0243		3.391	5.75	5.54867		954.363	113.37	82.81		28.6507	2.56	4.989
219.797	96.9993	42.073		10.843	6.767	8.23467		426.87	19.5367	16.905		19.5937	3.219	7.613
8.84	12.0613	50.757		2.79	2.894	4.41267		6.60067	1.01367	4.328		12.8817	6.829	4.732
8.881	24.7103	20.787		66.635	1.214	3.77067		140.538	21.0273	357.384		38.1547	1.215	30.987
81.753	13.6063	105.715		2.07	3.119	3.37167		207.311	136.427	29.2407		6.48867	223.796	1.93433
34.969	4.48633	46.614		58.325	6.816	3.38267		276.755	5.64033	9.65667		303.171	13.969	7.99133
36.9503	14.9657	6.935		339.068	3.364	4.09667		813.035	359.974	3.70267		4.28667	152.091	3.75933
41.2343	16.0427	37.378		9.041	3.642	7.70267		456.77	13.5727	18.7693		419.353	2.60567	5.95533
286.621	52.9247	14.317		25.907	2.03	11.8107		222.525	32.2897	20.5263		360.39	4.31267	65.1343
24.2833	65.6127	35.571		26.575	2.187	5.08367		326.987	7.25567	82.0793		147.813	2.78233	2.49067
17.8883	23.8917	22.0837		2.714	6.936	3.51667		399.148	70.6933	11.6723		138.103	0.737333	3.64367
34.4563	4.48833	40.2123		29.046	10.466	23.4447		77.1323	47.3403	182.319		40.9127	2.85833	3.03467
25.2677	16.2113	129.062		11.384	4.46467	7.52967		14.7253	6.83433	155.94		41.4127	11.2073	4.99967
213.761	398.398	13.9293		149.34	8.40867	3.40667		654.099	4.25233	99.9993		166.866	6.57333	6.44167
106.163	178.034	12.2837		92.717	0.971667	3.30167		340.953	29.3033	7.011		328.505	4.18233	6.11467
315.402	4.93733	60.298		3.05367	7.31167	2.576		53.116	19.627	10.425		164.008	5.05333	2.69567
606.29	11.8693	8.557		217.617	7.80967	4.072		13.951	17.8507	11.037		31.9017	3.44233	5.44133
300.574	19.4683	342.936		2.04667	21.7387	2.3		28.218	30.4147	9.189		827.916	35.8763	65.9253
535.245	9.30933	28.998		1.78867	3.65667	2.806		477.574	36.9207	74.538		526.448	2.47433	28.4733
20.1903	17.561	10.2893		6.77967	5.04933	3.073		189.041	5.60567	5.282		215.408	1.47133	5.94333
27.6153	8.878	13.793		18.6517	4.11533	8.06033		12.065	207.361	27.163		2.97733	0.983333	55.9673
699.534	12.6747	41.616		23.4947	7.80533	5.08833		982.59	16.8643	638.762		560.201	3.797	4.94133
5.615	5.28567	94.7787		163.483	4.98133	6.57733		151.345	16.7233	6.921		21.7403	312.103	2.77633
79.851	65.4557	14.4317		187.641	7.63433	14.3203		17.9897	158.944	21.256		10.3353	6.628	19.4893
18.188	17.7097	21.803		12.0077	2.35333	7.70033		707.442	13.2473	148.137		14.9303	15.628	38.1523
39.7747	118.493	29.1067		2.92467	8.64533	11.4213		498.076	23.936	66.929		239.347	0.981	8.12433
46.2367	144.128	96.5583		4.50567	5.80133	3.53133		1143.17	270.818	19.158		312.592	2.883	17.4513
20.5107	39.341	23.6133		9.61967	4.44433	4.07433		144.168	34.974	196.647		207.478	32.767	1.71333
28.0027	429.758	533.008		28.7677	7.31233	11.7183		920.303	9.987	6.93133		86.9773	2.25833	22.2803
62.0977	58.3397	244.946		82.3007	1.45033	4.89933		843.176	46.41	97.5813		3.47433	3.45833	32.7693
16.3523	27.2917	11.5503		84.8867	1.49833	7.42133		1063.06	51.403	4.43433		52.4683	1.59933	3.79333
54.0603	3.20967	16.1033		58.2457	7.26633	3.55933		629.672	13.679	16.2693		103.795	1.30833	4.05933
5.92033	12.7797	34.14		16.8487	3.37933	8.66833		315.42	36.235	13.9363		8.86933	1.47433	57.5107
213.795	29.4207	7.52		334.698	2.21333	2.83433		1670.21	7.703	6.53933		9.56833	0.393333	23.6387
428.261	7.97667	22.048		30.2187	14.2473	4.32333		204.82	42.75	9.85467		403.028	2.01933	9.49167
50.1487	14.0067	29.143		8.97667	34.3607	1.99533		358.842	58.843	16.1097		313.54	2.66933	5.95967
26.8867	24.8747	130.208		156.559	4.06367	4.09633		223.843	59.076	211.54		274.975	3.39333	2.24467
58.8037	10.2877	19.3563		44.8323	7.19567	4.70233		626.476	16.963	7.22267		2.37033	4.40633	7.82567
154.933	311.025	16.1113		139.465	14.9193	9.03933		490.977	4.86233	133.332		671.235	3.32633	8.85467
101.047	5.47733	47.9943		16.1663	0.345333	7.20333		885.139	129.521	5.87267		2.34333	6.80433	156.072
275.445	4.63533	45.712		101.91	2.677	5.42733		272.141	6.96933	260.733		1.24133	29.1983	3.78033
239.234	1.00133	14.325		4.53633	7.878	3.36833		216.118	12.634	5.02433		1.74833	32.0043	4.60833
18.1973	12.8733	14.978		166.091	2.83	2.85533		1111.12	116.642	10.7263		2.56333	8.09733	7.676
102.808	46.7803	10.4197		2.70067	10.1217	9.17033		144.947	11.562	21.7103		2.03633	2.95233	1.854
34.3083	10.9183	92.9507		107.387	4.09867	9.53133		121.835	6.991	10.9033		70.6323	9.78433	4.599
106.971	4.06133	140.979		30.4077	8.47167	5.56733		303.412	11.788	4.45933		0.914333	3.38733	11.852
54.5743	6.69033	9.80467		2.48267	8.94867	2.07333		324.389	175.853	129.807		7.70133	8.55033	9.599
10.711	13.6223	9.056		63.9157	16.3307	5.34733		12.5377	33.083	41.9833		2.15733	17.4633	2.07233
98.1923	52.3973	33.765		61.3977	17.4007	18.0003		1089.2	22.205	9.04633		56.0443	1.72633	5.91933
334.728	57.673	9.323		85.1547	4.48167	14.3423		61.9033	3.855	9.60533		407.642	5.59933	8.39533
30.7763	38.887	82.778		139.784	8.75967	6.85833		53.1403	55.558	4.67633		138.25	6.16733	5.09133
396.743	8.425	34.791		16.023	14.2697	7.11233		14.4463	412.67	22.356		2.18533	2.33933	1.85233
25.3183	30.001	459.703		75.924	9.09	12.5593		18.9703	1.656	16.092		3.37933	2.25633	4.16833
9.001	56.661	20.7933		3.385	3.194	82.8093		6.07533	20.305	15.706		50.0243	10.7833	1.15267
35.953		83.4043		2.84	7.012	9.81633		28.5603	38.328	29.754		27.2213	10.8423	6.72367
9.27		23.7343		1.85	6.35267	10.9483		124.089	18.785	6.531		3.28533	7.39333	34.7077
14.653		10.4097		4.012	12.5137	3.90433		772.955	47.194	15.75		118.096	6.10633	6.37967
11.586		19.483		14.885	4.21767	6.46233		551.2	6.438	26.5833		39.2293	0.710333	51.0817
118.894		11.3667		119.433	5.57767	8.17833		951.634	6.409	48.1453		163.652	6.40533	3.00367
21.04		7.60867		281.748	13.6347	28.0783		225.035	50.447	25.4503		156.116	22.3413	2.58133
13.727		57.9967		1.02433	4.83467	2.54033		25.3013	27.0983	6.46667		232.217	1.148	4.54133
22.835		11.3467		145.857	1.65667	3.05833		678.857	7.85433	181.834		49.4633	10.333	4.002
268.795		16.4197		21.6953	11.939	7.95333		2.43333	11.7903	52.4857		210.797	46.358	2.952
171.689		15.0107		2.04833	4.875	2.33833		148.727	6.12033	7.29067		582.664	9.919	45.75
243.871		81.0367		5.63233	4.794	6.27767		84.6953	10.3173	19.3057		165.962	1.709	10.981
87.8293		14.1767		9.28733	7.158	23.7097		29.1193	14.9393	14.8257		125.493	2.952	4.233
75.3983		203.385		96.7583	0.874	48.8117		152.913	31.5803	13.0893		3.22633	2.58267	4.454
16.534		41.1967		27.2683	2.618	4.80167		68.0627	9.39133	3.50233		272.376	26.5987	3.958
154.657		9.99867		2.52433	9.407	4.27367		196.758	26.9743	14.3023		198.209	3.18167	18.538
14.1733		103.414		590.759	1.561	7.335		258.633	29.8663	13.7827		8.66433	2.51667	4.50733
69.3487		23.6787		101.406	6.18	4.414		588.559	7.23133	23.8867		114.291	27.3937	1.58033
24.0607		19.939		0.425333	25.483	9.207		25.3127	74.3443	15.0857		4.80433	21.431	5.53933
5.51967		61.711		8.66233	6.829	6.316		29.1287	44.5663	3.65967		183.972	4.05	5.14333
4.36967		17.0173		5.12033	2.507	5.33		39.7777	23.6403	9.98367		66.9933	2.892	6.26133
20.5157		22.0583		11.8263	8.669	2.943		563.832	115.297	20.8017		571.604	2.984	5.88733
230.415		95.0697		4.41533	2.546	2.718		359.473	24.0257	1.46367		202.781	3.343	13.1513
13.9643		29.3767		14.4983	0.751	4.349		9.32567	8.562	22.3637		5.02933	109.882	13.4173
5.93333		26.269		465.989	5.90267	17.64		759.316	8.927	18.2147		5.597	1.321	3.34633
9.66733		5.964		8.70033	4.16767	17.057		283.059	9.797	128.123		57.848	61.233	47.2673
		18.885		4.06533	3.24867	5.21567		316.484	11.506	6.78867		57.128	1.324	4.91833
		115.548		46.8873	6.82967	6.24167		13.7137	5.405	16.028		52.659	2.897	19.7413
		15.889		4.15333	2.78967	6.64067		117.124	76.1897	30.133		218.85	5.61	3.94233
		6.97867		7.76267	6.91567	7.34667		12.9997	6.73767	308.984		9.351	28.714	10.0413
		33.0417		6.81667	2.45267	3.21167		923.998	13.009	9.35167		374.031	95.653	2.60033
		13.8957		9.62867	3.00267	9.42367		577.381	821.536	4.76167		10.388	7.215	3.73633
		65.7867		0.458667	0.329667	20.46		32.5557	56.5	4.50567		211.211	2.977	36.6533
		12.2627		56.1907	2.10533	3.97		1057.04	12.808	14.2077		4.81733	7.007	4.34833
				1.16967	5.06267	3.943		156.011	31.5803	10.7917		155.64	93.162	0.590333
				295.137	25.7897	3.135		800.999	279.659	22.9147		5.87733	108.292	4.10433
				9.24467	5.01067	3.134		585.753	679.283	127.814		9.93433	11.312	7.266
				360.54	9.29167	2.188		548.661	212.783	12.426		21.0153	4.312	14.799
				71.2307	1.01267	3.552		747.944	88.5833	4.358		403.91	3.665	3.515
				7.95967	2.599	7.53		490.475	8.76033	44.408		269.883	14.018	82.097
				1.88267	15.164	2.565		221.834	379.596	8.948		130.808	2.404	5.197
				4.71	6.822	9.456		460.4	316.31	6.896		17.2993	2.095	3.684
				9.538	4.916	3.615		103.352	79.6983	9.657		166.437	4.374	28.632
				1.59	2.783	2.931		162.155	375.707	18.886		104.077	4.454	2.746
				5.725	17.263	5.772		260.962	108.709	12.023		307.288	9.418	3.002
				4.597	10.306	1.41		1623.84	6.07967	146.034		64.8043	2.981	40.755
				14.984	89.536	3.205		273.226	91.6627	46.876		154.701	8.593	4.081
				5.98967	27.992	3.52133		270.383	11.1157	43.601		5.70333	14.968	3.90067
				2.90167	6.85133	4.44533		412.096	7.90267	25.497		154.784	1.452	13.5297
				17.7807	3.59433	2.70733		6.47867	3.49867	11.278		28.951	29.064	8.08867
				3.46967	183.024	17.8963		399.654	1.25467	12.078		18.004	2.203	3.71667
				82.7357	7.91233	3.51833		885.691	17.8627	4.179		575.952	2.549	14.6207
				6.27667	5.95633	5.06233		328.023	636.7	1.902		123.655	3.538	3.52867
				306.046	5.69233	3.66833		6.32233	36.259	20.09		108.209	3.057	3.95467
				74.2737	7.02233	4.53433		265.463	404.261	5.45133		2.528	28.087	2.34267
				538.954	5.21333	6.33533		166.395	69.259	7.34767		339.176	3.944	15.5247
				17.3397	1.66133	1.84533		37.4573	9.43467	12.6867		432.373	12.253	9.48767
				1.52067	1.58833	5.902		604.908	41.4677	128.43		94.181	1.753	4.96467
				9.09267	10.295	7.1		1032.25	6.49467	19.6297		34.347	9.23033	423.005
				4.42433	14.558	7.564		353.26	382.933	104.934		60.863	81.6263	9.65267
				12.6043	2.85	4.36733		9.61167	16.6597	7.08167		112.624	4.65133	2.98067
				113.735	13.151	2.12933		441.326	123.632	234.657		145.173	7.14033	6.83167
				10.1763	20.059	19.4233		250.786	265.124	11.349		146.956	24.1593	152.255
				14.8543	8.344	7.81433		7.36733	82.3263	12.274		18.1777	3.46133	24.8003
				4.40433	1.726	18.1833		6.71433	69.3753	8.517		2.72367	4.57133	10.4583
				371.534	2.426	2.40233		403.731	9.85733	19.968		35.8717	14.7453	86.9153
				0.316	6.659	4.31733		532.154	271.83	151.168		59.3827	4.79833	12.6993
				9.76	5.865	1.27133		76.8753	1.79433	7.606		23.9597	5.88433	3.54133
				76.883	2.83433	0.577333		3.79333	309.142	12.342		182.833	1.79933	4.46933
				97.373	9.54633	1.80833		172.998	15.3953	38.152		205.638	3.45633	133.726
				4.791	8.22333	2.28933		65.1317	9.64133	28.356		229.671	21.6673	6.42133
				10.13	0.582333	10.4373		319.217	135.028	7.207		128.027	105.362	192.643
				700.788	26.6143	37.8493		18.8417	33.4573	14.25		4.42967	78.6927	3.83933
				32.9843	15.8517	3.10133		611.145	349.62	96.509		105.97	16.9817	1.24033
				7.00833	4.03367	19.1233		584.653	90.7113	82.2337		324.486	7.94567	4.52233
				110.825	3.79267	36.5273		198.18	3.33533	52.5397		77.351	23.3157	5.646
				5.18733	71.9167	6.27433		539.08	2.23933	487.584		197.577	22.0227	12.239
				2.50633	1.62267	2.18167		190.563	9.87733	112.787		449.336	8.88767	3.01
				8.11833	3.29067	3.37667		162.174	97.0213	5.35933		212.517	8.21867	10.591
				5.42133	3.31767	2.59067		84.2883	53.2793	8.45633		289.303	10.6577	5.699
				40.0213	3.36767	19.1223		188.078	0.038333	65.8433		43.712	1.19867	8.112
				7.00033	4.067	18.6793		6.65333	8.02833	15.5583		35.415	5.71333	1.75367
				5.09433	9.071	2.96033		10.483	4.24133	6.81133		1.842	55.8673	2.94867
				389.244	21.86	5.30833		230.299	103.282	135.726		65.923	3.89233	11.2857
				145.478	2.327	30.1383		205.569	20.4503	6.56033		130.153	1.98433	2.46167
				11.8053	5.341	8.79633		49.333	488.505	18.8683		73.742	70.3203	10.2967
				4.46533	2.376	76.0243		12.118	111.048	4.90333		3.326	13.2123	5.93433
				49.2417	2.12	4.93033		32.248	8.24533	66.5573		20.598	3.58633	5.22733
				36.7587	4.205	35.3703		2.101	149.245	321.119		615.777	7.66533	57.7853
				5.77567	1.399	7.72133		124.215	30.6063	5.76233		318.606	1.91133	11.1503
				4.99867	43.68	47.423		112.324	186.498	80.3417		17.918	2.80233	5.31133
				187.792	0.801	19.831		18.0973	11.804	5.97967		9.286	3.86533	13.1853
				65.9067	2.508	1.382		185.763	6.993	16.9197		7.041	3.07733	2.64833
				13.3883	3.973	11.544		196.836	5.692	27.3467		7.091	35.8013	4.62633
				2.80333	4.80167	3.362		70.5497	370.525	28.3807		6.07	9.56733	5.43733
				22.4843	30.8847	9.694		97.1063	254.673	12.8597		16.061	45.5923	87.2823
				3.95733	14.8657	2.87		152.749	179.563	16.7147		322.972	3.57833	54.748
				7.81033	17.0937	2.927		110.222	6.53733	94.7637		6.927	6.06567	9.683
				7.54333	490.619	2.063		497.792	5.22233	2.78767		9.296	5.44567	24.989
				515.239	3.70167	5.133		4.81367	8.04633	20.2807		291.234	2.76367	5.392
				3.09333	49.105	5.457		348.923	217.056	20.3837		379.008	6.35733	5.43
				1.57333	5.275	16.6877		30.7607	7.08	303.714		153.461	9.26733	2.379
				3.86333	2.401	3.97767		292.756	46.649	13.2927		112.753	22.6853	11.879
				93.5053	3.153	3.09867		125.277	26.544	58.8497		3.755	6.50833	9.557
				128.156	12.478	7.46933		13.1007	355.236	83.9507		2.405	1.43333	6.339
				2.82067	3.546	24.5763		210.117	26.7603	10.1097		70.751	1.97067	9.035
				2.93867	22.943	2.04733		9.92167	24.8983	164.36		26.012	60.4087	3.077
				30.6247	11.254	4.33833		385.058	24.2183	7.30333		20.967	7.70467	4.642
				5.24767	2.944	5.31433		9.53367	4.36533	44.548		106.284	2.55167	5.102
				8.13267	2.342	4.75633		75.0667	4.74333	21.339		4.917	1.08067	2.833
				4.10667	8.292	0.552333		544.32	6.15133	108.711		220.677	2.97333	2.955
				6.04667	9.61967	0.977333		133.219	15.5603	11.7847		181.805	147.144	13.691
				9.31467	66.0157	13.396		174.168	14.0393	110.362		30.0937	1.70733	31.054
				37.8937	5.41567	9.541		78.005	21.1073	6.245		179.631	61.5403	6.172
				5.42467	5.63867	13.838		585.009	262.381	659.931		48.7807	63.8713	142.709
				3.13567	3.186	5.022		627.047	15.203	226.832		8.49967	1.70633	7.505
				16.3997	12.482	19.362		16.58	8.756	7.157		5.65967	1.44833	0.79
				12.6687	11.25	3.955		203.463	212.765	4.339		14.6417	4.59333	3.858
				0.551667	27.177	12.909		209.885	4.13267	7.023		10.7477	3.32133	8.306
				2.27267	17.855	24.025		544.565	21.5947	55.91		294.498	5.73833	2.98833
				5.82067	11.284	9.276		298.307	34.2827	12.77		20.6387	51.0523	20.3503
				3.88	21.838	5.724		65.993	42.5567	106.188		2.50867	5.77733	4.05033
				43.75	3.524	0.951		452.234	27.8767	15.4647		41.4527	2.93733	4.06933
				10.86	0.961	7.405		56.584	70.9573	577.915		84.7557	7.44133	3.82333
				11.55	44.8303	16.335		13.241	25.1813	7.69767		4.32467	5.48033	24.8473
				471.275	7.29533	5.15133		65.082	41.4363	129.507		16.4697	8.60633	176.094
				1.302	3.69533	3.18033		159.369	564.494	2.553		4.11767	94.7273	4.71833
				1.699	2.51233	5.03433		183.447	33.5033	8.954		112.451	3.779	4.44833
				267.363	7.40033	8.01133		376.324	6.99233	7.716		211.713	1.957	8.95033
				6.696	1.82233	4.80667		1066.15	107.749	408.228		78.1207	152.536	1.55533
				4.65467	17.476	4.78567		27.025	3.16633	3.998		30.0337	17.312	13.8253
				5.81567	4.821	2.83867		4.201	3.49633	52.3583		2.53567	132.957	1.05333
				18.4137	25.007	17.8977		138.462	45.0143	29.4143		73.9967	91.156	2.29533
				1.97367	3.784	5.86567		51.763	316.115	378.3		1022.05	0.514	10.9567
				6.09867	22.585	2.70667		119.607	285.553	173.308		224.601	0.056	12.5207
				321.531	1.854	2.35667		37.4587	13.2503	14.9853		538.261	0.931	20.5777
				2.41267	23.992	3.07367		83.8937	127.377	12.9693		91.3127	17.226	20.9707
				2.58767	11.601	19.1597		25.2687	19.2873	792.785		112.132	31.202	23.6037
				0.196667	13.135	2.98167		16.5117	8.58933	13.3197		293.421	28.1367	4.38833
				4.53867	5	6.46067		115.107	8.49133	8.30467		386.278	1.90867	10.3933
				12.8917	4.272	36.7947		227.632	164.973	10.7527		0.896667	1.44267	3.17333
				100.852	84.511	4.67067		36.1073	155.542	6.464		2.11567	2.70267	4.10933
				355.978	3.328	3.39267		444.875	11.7403	134.666		31.6527	0.432667	73.1923
				210.993	5.119	2.88067		554.303	21.6893	4.034		10.4217	74.9007	54.0173
				511.283	0.055	8.97367		137.743	531.069	5.438		289.333	13.4667	2.62233
				170.395	2.62833	5.50867		193.411	208.116	6.972		88.3347	3.17667	11.5063
				8.31467	1.30133	3.85967		307.555	76.4483	8.728		100.738	1.71667	7.88533
				9.37667	5.70633	7.73267		392.585	16.5393	28.5883		14.1377	3.99967	4.04833
				15.1527	27.4863	4.222		834.429	13.2243	332.377		30.5567	7.80367	7.65333
				9.05267	3.038	16.787		7.50133	5.71833	10.5053		91.2217	32.3117	2.85633
				16.3747	3.346	4.266		5.65333	13.5853	7.61433		87.0427	200.847	4.15933
				119.048	4.753	4.733		7.114	8.88733	81.1193		1.52367	426.398	5.61933
				19.5727	6.225	4.028		27.125	3.69033	36.4333		13.1927	2.05067	5.21933
				71.0567	6.44867	7.086		18.078	40.1863	91.6577		13.99	2.31067	3.75133
				186.85	0.575667	6.731		28.227	263.462	28.2087		4.283	12.6137	15.0693
				90.9117	1.89067	10.262		10.296	86.8053	11.9497		5.428	5.25567	1.65833
				2.43167	22.0637	10.633		18.974	67.2323	7.95067		220.737	431.633	2.19733
				8.22767	12.0407	5.576		14.903	5.22533	37.1717		289.07	14.4953	19.4543
				153.075	16.9737	2.057		11.045	283.564	13.9587		6.467	0.172333	1.78733
				14.6827	1.54667	4.32067		14.755	62.8617	10.2787		98.224	2.26133	5.08333
				3.16767	13.6537	5.60567		60.065	177.158	49.0327		17.444	4.56233	2.11233
				65.0687	9.00567	20.6387		58.271	11.8297	110.335		7.493	17.6193	5.40833
				317.244	3.07467	5.19667		233.859	5.95167	706.105		3.599	10.9713	2.92833
				6.83667	7.19567	5.53967		548.336	1.604	109.689		20.712	4.69933	13.1943
				1.11367	7.48167	8.64767		272.544	9.178	13.8877		5.357	14.4313	9.19333
				3.78767	4.89567	1.65367		164.291	179.567	79.5663		84.725	3.53433	4.017
				2.24567	9.83267	3.07067		348.935	178.678	37.1		1.83	4.69133	3.158
				5.04867	7.59667	6.90467		686.972	3.708	313.539		4.438	5.62033	1.425
				310.051	3.62067	3.85067		316.417	45.619	6.923		26.592	70.2013	9.11
				78.8293	7.01967	0.063667		89.0763	139.784	119.134		8.502	3.34333	2.802
				9.11833	2.81067	5.283		355.885	40.3343	13.038		170.32	5.95333	4.594
				26.9403	4.44367	3.68		191.018	277.996	123.169		71.554	2.95933	4.671
				125.941	0.750667	55.871		244.797	8.18433	14.432		0.519	2.64833	9.373
				28.6683	1.50967	4.047		139.63	10.3843	47.177		9.589	4.30933	4.025
				7.54633	1.96133	0.221		209.081	23.6083	16.071		19.2487	5.67733	35.699
				125.279	16.6423	1.224		153.685	40.7363	4.998		131.202	547.13	9.938
				15.0783	11.8523	274.294		360.776	35.1523	44.3427		22.1547	6.48733	4.639
				96.0597	6.83233	4.30667		386.492	161.523	23.3967		23.3067	13.4243	2.941
				31.5357	4.50833	4.07867		1116.38	50.555	433.234		30.2547	4.59833	6.486
				137.267	2.32033	5.77567		60.5327	12.888	66.7013		23.4757	6.69033	14.656
				20.3887	8.85433	0.976667		218.628	803.268	7.594		2.14967	59.5173	2.737
				741.43	13.7503	2.133		87.1983	137.401	55.818		45.8817	5.88433	9.587
				53.7637	9.61433	7.888		1638.61	383.72	56.972		81.9707	64.8307	4.37433
				9.87367	22.2213	13.352		462.227	94.6257	91.0817		35.7757	12.2337	4.20133
				29.4407	3.37233	12.693		157.436	520.059	50.2827		60.7957	21.6977	2.81133
				16.6487	0.732333	5.52		205.278	228.413	538.199		34.5107	10.6147	3.48133
				7.61567	0.853333	7.998		107.461	180.442	7.94033		226.746	6.72667	7.39933
				229.083	2.62333	6.805		810.141	211.535	213.106		6.76567	4.78067	5.21733
				42.8357	4.57533	4.09		553.709	370.765	101.195		520.885	243.699	1.43033
				0.040667	2.95333	5.717		23.839	1101.83	57.4663		273.806	11.4477	11.1913
				4.35667	1.81933	11.819		201.817	110.896	32.5603		10.4767	1.29267	3.24133
				167.993	0.045333	5.291		596.019	20.391	8.384		172.48	136.443	2.77867
				487.105	85.3277	5.655		369.707	352.106	9.472		153.261	18.3327	1.60767
				610.823	6.97767	0.763		824.409	253.031	178.725		114.452	36.9997	12.7487
				147.087	25.2267	1.90267		11.6437	21.0743	29.688		1.91467	12.7443	8.13767
				372.195	6.26367	2.88567		967.835	48.4073	24.36		296.544	11.9203	4.76767
				637.477	0.799667	0.015667		492.912	9.17133	24.549		78.401	8.20733	5.48267
				6.59933	15.9177	38.9127		43.1463	16.6613	9.992		317.455	7.34133	44.2737
				429.494	7.72667	3.32567		441.313	14.6393	17.7327		137.217	6.48133	7.25667
				17.1923	0.62	4.54		12.1183	13.1943	77.9807		61.497	12.7643	18.1477
				391.954	10.581	7.534		10.2953	8.63433	15.1267		2.757	5.80133	10.1827
				7.26533	4.473	4.002		381.819	33.169	5.21733		303.21	8.41833	5.52667
				356.097	1.124	22.558		108.916	95.993	37.2803		27.762	4.50333	13.8987
				2.41433	11.7727	10.75		44.4877	11.593	70.2023		35.379	14.2993	9.23367
				6.45833	1.61567	10.446		48.8787	34.686	33.2843		77.964	8.73633	2.39267
				145.332	3.95767	2.351		86.6577	10.325	34.4283		28.8513	3.75133	5.03333
				108.913	3.35267	0.687		10.0147	14.603	22.9693		184.769	1.05233	5.90733
				222.433	4.12367	2.846		357.235	16.56	20.4943		151.18	0.924333	3.13133
				118.975	6.75167	2.80833		6.04467	7.504	27.7293		2.78033	61.6503	2.76933
				0.826333	12.7037	2.14633		235.861	124.759	90.8523		259.355	5.69733	0.209333
				132.963	4.61067	6.65333		499.421	82.6653	3.056		20.1523	2.44533	2.93967
				7.58433	5.41967	7.22633		5.73333	29.6737	12.55		140.997	15.3373	6.56267
				7.18933	9.81967	6.31733		393.868	287.614	3.412		26.3923	8.329	24.9257
				26.8113	4.124	6.45133		624.851	11.8167	23.449		92.9253	7.22	4.67667
				14.5393	1.622	9.36233		227.33	18.8347	10.876		104.04	40.588	4.10067
				96.3273	0.769	28.0513		5.03633	79.011	6.82933		185.436	2.817	16.9717
				5.63333	1.123	0.412333		58.6017	46.302	36.2323		3.26133	1.269	0.914667
				15.0583	1.929	3.40433		766.547	447.91	23.0103		17.5143	14.501	9.31967
				6.66033	2.08933	5.46833		5.11667	33.648	11.7353		87.0143	4.68133	58.1027
				3.81233	2.87533	9.33633		25.5167	128.476	12.8393		9.86633	23.0943	6.71267
				5.53133	2.28333	3.52633		5.62767	39.816	18.6333		11.4827	2.55233	13.049
				1671.51	7.67733	8.46633		14.6007	448.116	65.2613		24.1027	7.85133	9.833
				8.20133	5.07833	4.86833		9.64	7.778	28.9903		147.672	5.02233	10.719
				13.0513	1.23633	58.9083		24.801	15.452	43.8333		42.4767	17.9833	11.061
				31.3103	4.896	3.98733		298.144	5.966	6.61367		5.57867	66.72	4.541
				0.063333	4.659	1.71233		185.185	361.245	2.88967		407.72	14.479	4.535
				2.77367	28.219	15.4943		12.962	80.3267	13.6287		323.429	158.351	7.21567
				10.2547	4.801	19.8353		155.001	88.778	10.6777		243.279	17.944	35.0097
				94.2937	22.058	6.42533		6.22	32.52	13.787		38.0587	8.331	6.80867
				79.3447	18.273	11.9303		753.719	12.106	12.644		17.7507	15.062	17.1177
				940.93	0.289	3.91233		261.929	30.654	7.351		2.97867	2.397	9.09567
				1.04967	13.4617	2.88633		926.225	12.86	17.249		2.19067	4.626	18.9403
				1.38767	14.4467	11.5863		392.623	11.758	15.471		25.8067	8.802	4.92133
				2.05467	4.84367	0.101333		162.724	265.665	7.777		260.798	3.242	2.75333
				2.67667	3.73367	2.23733		70.1833	22.221	13.894		71.5717	28.202	6.19633
				1.18167	2.29667	6.02433		242.308	11.538	8.342		6.76267	4.983	9.254
				0.500667	4.49767	2.62267		18.4813	17.923	224.394		26.1317	6.078	16.927
				3.44667	0.967667	10.3247		20.9563	90.0413	30.151		1.22267	1282.5	7.033
				2.15167	4.57167	17.6227		732.858	25.6203	225.269		32.5667	7.69167	25.192
				1.81967	2.42467	10.9357		4.79733	9.45533	16.016		159.851	5.62267	11.258
				4.94767	0.937667	2.75167		88.7333	11.7863	121.082		38.1007	16.3637	12.295
				5.83767	8.25367	1.13767		348.303	10.1053	39.808		785.151	22.4547	5.886
				62.1573	9.11167	3.29667		354.431	273.977	18.374		21.3237	7.72367	2.077
				122.796	6.18567	4.35167		37.5007	53.6973	13.5083		330.47	5.96867	7.77433
				23.3133	2.40733	1.39067		58.7787	62.7793	17.6703		22.9107	16.1727	27.6893
				2.74233	7.32433	0.239667		96.0877	32.2537	3.65333		119.467	2.96367	4.62933
				1.798	0.485333	6.79167		150.175	180.194			9.47867	12.0197	72.1447
				2.811	0.851333	7.377		383.531	19.8297			16.0127	9.36667	4.47167
				18.178	1.14033	0.302		40.2913	32.6247			7.21167	8.85367	3.48967
				14.499	1.77233	3.796		8.70133	10.2577			40.3187	5.63533	506.421
				6.496	13.1493	39.6897		18.1393	34.7827			3.72767	40.8113	2.015
				3.981	6.12933	6.93167		24.6853	36.3067			82.5047	23.512	8.363
				127.462	4.25233	36.3127		29.4653	36.9253			44.8907	3.77867	4.976
				2.631	8.82733	2.22067		84.7993	11.3833			83.667	5.49067	19.224
				375.351	25.1463	8.86867		332.367	111.252			13.812	9.31167	22.917
				31.47	1.63233	19.4933		8.23333	7.28433			6.462	4.35133	12.851
				13.58	12.478	3.16933		88.8603	58.6363			24.191	22.7473	11.989
				9.18567	4.883	8.47133		80.0133	132.72			54.49	5.77233	88.059
				658.745	1.479	10.9523		220.101	235.564			11.466	9.71033	27.259
				249.512	1.162	1.85633		450.144	204.84			114.99	19.3833	9.806
				6.09967	0.879	7.50633		104.978	582.438			4.236	34.3063	9.109
				188.56	24.746	0.107333		15.7063	108.23			4.648	8.47033	66.355
				8.62567	2.088	4.00333		86.2923	204.957			7.438	7.79533	3.68167
				5.66367	10.154	3.84533		301.145	7.91167			7.076	5.51033	0.724667
				7.76867	9.399	1.16133		131.094	1.26367			128.776	8.26433	7.60667
				7.76733	21.577	4.45667		396.743	136.454			3.74867	2.27233	215.075
				229.692	33.544	10.4637		54.3843	129.339			120.203	292.805	14.0637
				256.004	3.932	8.49967		9.16133	1.289			12.8227	16.416	4.57433
				2.813	1.48167	16.219		179.239	64.666			213.709	4.785	15.3753
				3.265	3.21267	3.331		139.968	41.789			334.672	60.51	5.92633
				7.532	4.89167	1.702		16.5393	18.155			74.4407	7.56167	11.2833
				23.254	5.38767	7.895		1.33933	28.094			27.5797	19.9737	3.80533
				5.102	4.433	28.625		1447.43	35.347			3.68567	5.95867	6.84933
				4.98	4.721	1.923		115.398	7.86			71.7797	8.09267	12.3203
				333.933	5.831	1.698		34.3783	176.7			169.989	6.56567	31.9633
				2.589	4.92033	10.209		57.0363	233.737			270.994	3.02267	6.72533
				2.464	2.12833	1.80667		45.6983	39.718			124.614	3.79367	3.35633
				775.391	0.362333	3.07567		621.44	24.664			78.7073	6.54767	5.28033
				67.069	25.392	21.0967		10.305	79.615			16.9183	28.1837	5.07833
				14.569	7.33	13.6257		9.29	51.285			223.09	4.87267	3.20133
				3.976	2.78733	3.46867		450.109	16.618			483.891	5.36967	41.3053
				73.063	104.747	0.840667		16.408	118.776			267.998	15.8967	8.71767
				0.663	7.93533	34.6177		96.884	7.748			692.48	7.42733	4.85767
				3.696	1.27333	77.5807		304.128	7.849			8.29433	19.6313	14.2337
				248.962	2.91	5.66933		845.648	9.474			65.3903	9.46833	53.5927
				11.164	14.4203	33.3993		9.701	17.23			146.809	78.5663	10.8867
				67.2363	5.64133	9.98433		91.538	214.241			60.7073	60.4933	22.0117
				5.03433	3.52233	28.6063		1086.22	17.4857			47.6623	9.88733	6.89267
				5.55633	4.66333	4.00333		434.001	53.4947			634.616	14.7923	462.714
				89.2243	7.24533	3.87533		27.4323	660.275			33.767	4.94833	8.89867
				237.931	7.11833	19.0453		1164.98	287.908			9.532	4.65333	6.61967
				3.94733	24.7933	11.2153		182.2	73.0767			10.937	3.61933	17.0447
				108.215	10.5803	57.0983		711.741	970.945			8.591	4.36533	4.06167
				2.80433	0.731333	14.3263		69.4933	5.09267			33.153	15.1723	5.81067
				26.9323	3.41333	3.80833		38.5297	143.046			10.61	10.908	14.8707
				18.2873	3.12567	2.25533		278.97	12.1447			300.72	13.684	9.23367
				11.9713	9.31267	0.113333		584.596	141.314			20.072	3.219	4.28967
				4.27633	3.93667	4.45		882.063	6.88667			55.719	5.84	411.712
				8.32833	1.62867	1.882		87.8397	76.0257			197.589	11.249	584.02
				7.53133	5.39467	15.495		567.519	29.9757			57.648	1.483	2.67567
				49.8493	7.94767	6.019		644.08	34.4967			44.662	5.448	20.3797
				6.53033	41.1393	7.035		155.073	144.208			52.544	17.952	11.0187
				6.66033	17.4903	2.477		455.979	12.2987			280.286	140.396	4.60567
				8.59833	11.0383	24.155		626.124	111.065			70.604	3.363	13.0197
				5.39033	23.5597	1.553		27.9497	15.4187			318.083	11.137	44.8457
				9.12333	3.79967	63.47		331.57	84.035			7.32867	10.519	12.8413
				27.5913	16.1217	1.929		23.4137	5.152			3.97967	8.184	4.90133
				8.16633	15.0147	1.557		685.784	105.664			27.2407	7.492	6.26133
				12.2883	108.711	23.6143		524.051	59.119			7.72767	3.417	12.6483
				4.32233	9.73667	2.51533		682.706	3.128			27.7417	11.593	5.576
				1.10433	23.2047	4.50533		386.976	4.332			115.774	4.32933	57.782
				6.96833	43.9037	1.92833		14.435	6.478			8.42867	3.59933	5.135
				63.0923	24.3117	13.5363		41.164	44.863			65.5837	0.998333	6.96167
				45.0983	6.199	2.278		1660.86	8.406			115.517	15.6873	6.64267
				0.500333	11.724	6.775		164.748	9.461			63.8717	8.01733	8.41867
				0.970333	7.169	12.231		480.019	12.12			10.3957	1.25633	49.6327
				1.36933	21.274	5.213		67.162	62.282			32.8687	0.278333	14.1447
				100.108	16.391	2.01567		1740.82	27.266			62.6227	1.487	10.9547
				3.05933	32.1967	26.9697		522.114	50.236			16.5827	30.044	23.2537
				18.1743	7.64067	0.827667		408.029	10.316			340.615	74.841	22.162
				6.54433	8.85867	3.30167		63.768	9.901			500.874	3.402	118.42
				21.6743	6.67267	2.75067		20.47	4.64367			2.62533	11.772	103.456
				3.26233	8.29967	39.7297		9.063	5.90567			11.9893	5.719	39.785
				3.90433	12.1577	6.68567		8.835	15.5427			44.5833	1.244	9.606
				32.0943	101.234	3.39367		17.75	57.2927			14.1063	3.509	39.016
				161.804	79.4947	5.17167		18.972	11.0957			5.08433	4.698	8.092
				123.338	10.8927	9.41767		360.71	9.71167			28.2233	18.19	7.2
				68.0043	4.88667	11.1027		524.345	45.3307			137.529	6.724	4.334
				7.60633	4.75967	4.52767		5.836	54.6213			88.5923	3.839	5.545
				376.218	24.4897	3.19267		352.706	7.11533			4.47033	6.917	11.4087
				3.27433	239.404	7.50667		871.938	6.80533			97.2273	1.178	26.0877
				362.212	6.029	2.00167		538.582	289.653			522.324	3.496	6.83067
				5.73933	4.352	6.28267			96.8433			90.6543	4.315	9.99267
				57.1833	11.952	5.31867			29.1183			33.9013	4.909	7.85267
				35.2573	12.378	2.63567			76.7703			3.92633	3.354	3.00667
				4.05433	5.27	3.56067			9.85233			8.48733	15.24	2.16567
				1.39033	14.036	3.25967			956.673			427.88	0.667	9.57567
				12.9213	17.467	4.19867			5.94433			4.40333	0.292	2.068
				11.1843	83.561	2.28667			174.92			77.348	5.223	8.309
				0.774333	14.124	2.79167			122.522			2.422	9.216	24.9443
				252.169	17.002	0.785667			572.126			148.597	0.041	14.9103
				6.432	7.079	8.07167			8.082			24.353	16.32	12.2493
				4.708	7.06667	4.77067			41.612			68.123	12.728	4.66733
				130.412	8.77167	3.36			3.793			15.658	14.161	6.88533
				11.092	4.69667	2.992			24.925			25.086	3.079	12.8687
				222.557	5.59867	5.971			118.366			192.925	16.9823	3.51767
				7.706	5.14667	3.589			25.332			269.849	10.8973	6.14267
				6.447	7.05767	9.906			6.52			195.138	8.96233	7.24467
				584.717	3.13267	0.272			32.543			532.949	35.9043	3.51467
				2.84133	0.325667	8.24433			181.49			75.677	6.33733	4.93267
				130.47	1.58567	0.951333			20.221			10.073	4.34233	27.004
				10.3773	0.236667	2.17433			61.564			782.331	0.828333	6.698
				68.2763	30.4907	6.02933			22.979			78.358	6.76533	7.992
				5.97433	2.14867	3.03			11.963			13.43	172.114	11.495
				150.206	6.05867	9.737			9.759			4.326	5.32233	6.261
				4.29333	15.6227	4.412			7.633			21.799	1.67133	9.738
				2.19833	58.0257	6.588			20.243			5.334	28.5753	8.438
				214.274	4.89267	12.647			2.389			38.258	8.37133	6.687
				3.33567	2.38467	3.824			1.657			137.22	8.02633	5.801
				9.68467	7.69933	4.127			30.7997			22.638	13.0833	6.56933
				9.47967	7.95433	4.469			265.207			36.194	12.0383	2.71033
				96.9497	30.5213	18.3193			39.0753			171.786	6.23133	88.7123
				459.403	9.55333	1.47933			193.311			280.33	15.0993	27.1533
				32.3317	10.7313	2.181			38.2173			274.888	3.35333	5.59333
				24.0117	15.2883	1.78			23.421			120.361	13.9473	10.7613
				223.56	7.96633	0.908			16.964			98.2887	8.81033	29.1423
				2.32667	7.56633	2.62367			30.44			584.67	5.78833	47.6273
				4.99533	4.78833	2.14867			31.989			259.585	1.93733	9.51633
				4.33333	3.99133	3.13467			22.864			31.8867	2.43967	11.6073
				3.70433	6.68733	3.15167			48.615			145.004	4.29267	9.78833
				0.941333	18.7213	14.7637			11.491			34.3857	5.14567	9.12333
				44.4293	15.4173	4.36467			12.414			22.0297	4.72067	5.63667
				158.785	129.243	24.2667			64.895			163.882	2.47767	10.6807
				3.29133	10.7643	10.4857			60.539			59.0507	44.89	5.69567
				98.3483	8.54533	28.4507			8.345			13.6097	8.013	11.5207
				497.899	5.48433	1.62867			157.289			5.69567	6.558	31.1957
				342.346	10.7493	3.04367			10.552			36.6857	66.7237	7.29567
				5.27633	3.08433	7.25367			27.973			57.7967	36.7087	5.89167
				21.4313	156.364	5.05067			6.916			2.30167	5.356	8.11467
				1.835	10.839	2.87267			54.799			5.28467	7.29	27.1407
				445.951	6.775	3.13367			4.646			164.77	3.458	50.6467
				2.556	13.56	11.6287			4.93967			1166.5	20.385	2.63233
				131.085	2.698	8.17667			511.638			250.22	74.2213	7.35033
				17.602	4.26	1.79967			19.042			137.568	4.33133	32.0903
				6.827	24.003	3.96067			134.164			978.324	20.6013	10.1823
				74.338	1.323	0.609667			185.581			91.9067	11.4403	11.658
				3.323	4.79	3.86067			82.033			229.02	6.37933	3.403
				12.924	12.076	1.88533			26.1387			259.175	1.98633	17.336
				8.684	11.892	3.36133			4.37967			415.643	6.53833	9.455
				2.884	7.46	8.66133			165.041			80.5787	4.56033	33.274
				1.312	14.318	15.3963			7.22467			3.72967	135.72	98.796
				5.688	26.987	7.48433			8.13367			25.7347	137.721	7.572
				19.886	12.529	12.7483			5.86267			287.922	17.4593	6.201
				15.77	8.391	13.7453			50.9233			1.74533	3.91433	12.266
				32.916	6.185	7.12933			1301.7			950.882	4.75533	35.188
				237.939	12.526	4.57533			10.5753			534.54	9.14333	5.362
				19.376	4.568	18.04			42.7363			194.249	6.11533	8.724
				2.244	9.945	2.718			11.1813			126.255	3.36867	8.235
				13.719	10.6207	46.642			9.59333			374.573	42.7517	11.378
				2.381	11.7807	0.739			50.7513			8.68533	679.273	14.302
				24.1997	45.6927	4.42			363.102			257.396	62.5297	25.3227
				2.92567	7.52867	14.981			61.0543			103.237	8.11567	6.86167
				64.2057	28.2837	28.757			46.8803			242.682	5.46167	5.90667
				4.66667	6.22467	1.351			70.4923			520.538	7.68467	9.66033
				15.9007	6.72267	4.108			6.51433			801.976	4.13567	13.4933
				9.86167	3.13667	3.994			5.73133			11.9647	14.4767	0.527333
				11.8987	7.73767	18.493			2.55433			58.8617	22.2107	8.91
				3.99567	2.344	3.39			156.825			26.4797	3.23667	5.974
				14.5117	12.835	7.015			26.9913			1071.8	4.13667	12.483
				9.62567	20.126	5.151			122.312			16.2217	3.60267	13.399
				5.61467	4.611	5.181			48.927			522.455	2.43867	4.712
				31.5837	5.561	14.541			17.791			568.307	6.63	6.058
				76.9967	5.57167	4.035			11.398			11.0807	212.993	8.723
				14.1677	93.1547	1.433			13.945			9.72067	3.441	2.40467
				8.15567	354.649	8.558			73.214			302.105	17.956	0.984667
				2.25567	1.26567	7.094			26.773			107.609	8.972	1.57533
				365.094	11.6877	1.67933			218.309			565.693	10.05	12.1333
				7.36767	20.8457	6.77533			7.859			239.705	11.684	10.3093
				15.2817	18.3177	2.83333			9.205			390.62	2.47267	8.43833
				5.15667	107.353	3.08233			46.387			265.191	1.96167	7.30933
				4.06867	9.24967	4.21133			2.443			16.7703	2.58467	272.849
				2.06167	1.839	2.66133			5.59767			65.9423	6.21867	5.228
				7.15667	28.817	8.97367			73.4967			170.935	4.07967	9.537
				58.3467	5.59867	1.70067			33.4427			13.6103	7.04767	22.13
				98.9763	13.1977	55.8867			7.61833			57.4253	125.812	11.397
				109.008	9.21767	2.71467			79.3833			21.6363	3.37367	12.506
				136.484	12.8417	0.818333			117.958			174.426	40.5177	12.771
				91.7313	48.9597	5.59033			28.1183			20.0623	5.23567	40.786
				94.6123	21.6717	3.85433			3.69033			654.981	5.26967	19.376
				147.425	12.8007	2.91533			33.0483			32.1083	86.0887	31.44
				120.501	3.27067	3.24533			12.3433			0.098333	5.11067	31.249
				152.294	34.8147	4.15833			201.332			91.5593	0.698667	14.692
				163.48	1.48067	3.42767			252.242			43.3693	5.99067	10.8537
				121.426	2.54167	5.00467			181.106			22.9063	5.38433	5.56467
				93.7193	4.42767	0.947667			59.2347			1.28867	15.5583	20.6287
				151.308	1.52667	9.05767			7.81267			27.0107	29.6223	11.2577
				79.7793	2.671	0.850667			2.76167			41.7557	358.986	8.60167
				116.817	5.445	0.779667			26.6073			9.19967	1.79633	8.77967
				165.68	2.922	1.72833			7.54233			118.414	10.3973	9.04933
				188.099	5.789	2.41033			21.5163			2.51567	2.03333	11.6463
				222.634	16.857	4.82633			24.1053			7.79467	0.297333	10.6343
				130.604	2.825	2.36833			71.1033			3.62667	22.4973	14.5003
				140.245	23.5373	1.88733			5.68133			190.522	0.460333	7.93433
				100.831	15.1483	2.41833			7.37333			85.8997	7.73733	1.70733
				130.39	42.7113	1.58933			9.44767			1.59967	5.53933	5.10133
				2.49167	14.8243	3.61033			56.7757			52.3927	6.49733	21.9663
				6.85967	22.8593	9.07033			340.262			16.6977	29.1763	14.4023
				35.1257	35.6543	3.89633			153.698			19.2767	0.434333	4.82133
				7.62667	12.6533	3.29933			29.4577			68.3347	4.10333	29.9673
				5.93867	17.0903	6.81133			70.7137			6.85667	2.80833	11.2623
				7.42467	15.9873	18.0413			8.49167			89.1247	4.55533	3.99
				7.51867	7.68233	9.04133			11.9827			81.081	0.518333	8.522
				86.6657	20.7163	4.158			14.6727			251.253	7.53333	4.59
				557.686	12.5983	2.518			18.8083			19.031	40.0373	2.89
				3.86867	19.4803	10.507			390.318			7.528	3.96233	10.2013
				3.53267	26.6413	6.015			42.1053			12.58	6.70833	2.93833
				6.33167	8.76333	3.622			23.7663			41.285	11.5933	11.4353
				12.0937	8.60233	8.30267			52.778			8.662	260.167	3.35533
				7.96867	8.56733	4.49967			94.037			4.615	1.01333	2.12633
				5.16567	16.7663	1.84467			0.645			21.468	50.6573	4.08933
				997.226	9.39567	4.99967			216.807			354.154	1.76133	2.13333
				2.86667	3.71267	4.55767			15.712			294.514	8.56833	7.75733
				127.439	8.07467	4.29967			9.775			548.312	253.527	5.39933
				29.4817	5.92767	1.09967			119.619			12.9127	70.8153	10.0683
				10.0487	18.5187	2.71967			30.823			107.487	11.9203	8.13133
				3.20367	66.4517	12.5917			14.763			37.4857	101.146	6.28333
				36.546	9.53967	13.0477			22.251			110.051	153.776	11.7403
				4.678	3.12567	2.67567			12.286			22.0907	7.85333	8.00767
				2.027	9.102	5.01367			178.695			619.51	255.086	2.36367
				19.648	7.959	9.79667			21.546			3.51667	21.014	7.24367
				1.301	14.478	2.01167						0.660667	8.061	9.098
				5.821	3.439	7.22367						123.855	5.491	6.841
				270.733	134.652	1.81567						637.215	35.793	7.796
				3.942	83.8293	7.16133						3.447	2.171	7.13
				697.17	10.4513	228.75						761.331	13.02	1.153
				4.022	7.81533	6.98733						2192.3	9.184	9.502
				58.875	8.01533	184.163						62.552	17.774	7.24
				2.678	18.2463	8.64067						233.818	3.839	4.594
				311.746	12.5473	7.38867						285.559	55.2673	36.986
				0.723	6.74733	8.91467						402.309	14.4343	167.524
				3.423	7.40333	4.92567						726.443	19.372	2.216
				167.296	2.80833	4.15433						0.558333	5.903	1.858
				500.133	8.70633	7.88033						8.23833	12.829	3.956
				8.118	13.2663	1.51033						145.995	10.821	3.096
				670.406	14.3793	7.12367						47.99	7.812	17.846
				9.58767	8.21233	75.4477						97.908	9.225	3.76
				73.4067	6.86233	7.90067						9.57	7.12933	3.437
				30.9727	60.9493	2.89767						66.05	9.75433	9.588
				522.016	6.10333	35.1087						10.546	12.6413	32.717
				532.561	12.3003	84.5457						4.715	5.78933	2.243
				270.305	4.16	8.32967						32.189	2.63833	4.56733
				46.2207	6.448	5.44967						181.46	30.3023	8.14733
				38.0027	3.054	3.99667						17.911	11.2613	8.79033
				0.602667	15.185	9.23267						48.1477	16.6833	8.72233
				37.5147	35.3663	2.68667						85.2997	3.54733	16.6283
				2.02667	10.4433	19.0977						2.20667	15.8953
				6.25367	33.3363	29.4693						747.016	5.03733
				211.786	90.3833	5.33833						933.286	11.7783
				29.7987	5.14333	38.4663						3.56767	3.76833
				9.66267	3.86233	12.5343						6.68967	4.45233
				18.3577	3.44133	6.82133						276.136	1.80033
				7.31967	46.6383	6.91133						300.503	2.35933
				6.21067	0.382333	10.4093						518.211	7.65633
				15.6807	8.88733	31.2203						66.8677	3.63233
				314.76	3.64967	16.3543						21.5767	2.11733
				10.5067	23.6087	6.497						4.07767	1.30733
				25.0297	71.6137	31.263						198.923	1.26633
				35.1103	7.20167	8.33						2.04067	12.7483
				19.1763	6.62667	12.28						7.38467	2.47033
				11.7653	86.7447	30.917						94.636	7.91633
				10.1533	3.34367	10.0957						430.838	7.46133
				11.1123	15.0897	9.81867						461.357	7.37
				4.63033	7.12267	4.74167						456.439	3.835
				2.72033	12.0127	10.8117						296.878	32.672
				4.22933	13.7147	4.12467						377.376	1.149
				2.91733	1.76867	7.10567						14.162	36.901
				23.0783	2.53467	20.6047						380.998	17.3647
				551.756	25.3817	33.9647						206.596	3.80967
				5.13033	1.56233	51.8897						7.7	3.38367
				33.57	27.7683	1.22767						14.418	238.123
				130.868	20.4573	7.60567						5.607	2.14067
				63.388	38.8303	23.8437						47.735	3.37067
				87.459	30.4653	8.91167						604.214	3.89067
				111.535	7.73133	31.4847						13.2517	7.46567
				10.428	4.80233	33.5847						623.918	6.58867
				90.15	134.018	6.92767						259.083	11.2687
				33.805	364.282	9.53733						16.0527	5.54767
				192.788	13.5833	1.98533						603.554	0.949667
				36.007	9.10333	5.04333						13.7277	7.10667
				40.501	2.56233	6.347						127.775	3.58533
				11.091	8.25733	9.554						6.95967	5.45533
				5.206	0.377333	4.396						197.488	17.9733
				2.277	6.77933	4.725						3.76767	113.698
				751.01	6.92533	11.948						0.269667	18.0793
				85.484	40.4503	4.918						675.375	2.52433
				160.46	21.5023	8.249						10.1557	8.38033
				583.771	10.2273	6.516						588.469	2.07033
				9.866	15.1593	14.571						22.0247	0.033333
				8.553	20.5593	9.329						1.19367	4.29133
				525.426	2.52333	9.10667						605.377	3.35433
				83.932	1.17	4.87767						7.56367	9.65433
				11.346	31.368	19.6777						33.2047	3.80533
				55.836	12.186	7.99567						491.377	5.13933
				4.128	12.637	8.23567						21.0597	147.019
				270.585	17.287	7.52933						77.7837	4.24533
				35.094	1.112	2.87133						155.935	0.598333
				516.339	4.361	10.4563						538.019	2.73633
				648.709	6.088	12.0223						614.176	14.2983
				107.161	2.791	7.06733						14.3797	3.81333
				6.29033	3.94367	4.30833						32.0657	1.20733
				164.5	8.44767	15.8373						560.617	147.588
				4.77333	4.65067	3.72967						87.2037	0.145333
				7.14533	37.0387	4.86367						380.346	157.962
				76.3653	6.98267	16.4077						299.074	1.49533
				7.94433	11.1197	5.00167						3.64067	46.6023
				171.244	5.401	2.42767						19.1277	4.87833
				93.8643	3.518	29.429						651.559	157.592
				740.79	0.235	5.16						20.8597	29.1443
				493.264	0.452	10.555						484.597	7.66833
				64.0183	1.762	23.198						13.8467	4.72033
				3.78133	0.656	24.523						113.573	2.69033
				126.319	4.04	4.869						182.418	3.12333
				579.162	4.949	10.615						130.402	11.5913
				190.915	24.845	38.3693						70.2097	10.6983
				0.557667	6.354	4.27633						102.357	20.5023
				204.162	6.876	31.995						526.822	4.88733
				11.027	15.986	15.654						3.19267	19.7463
				104.107	15.501	10.353						77.9807	5.91133
				480.835	5.736	7.144						10.4347	8.10033
				84.981	8.99267	9.138						86.0367	8.92633
				59.656	6.03867	24.74						18.1607	4.87033
				52.389	55.6767	4.265						199.3	9.49233
				36.541	3.94167	5.528						69.0627	10.7347
				273.004	20.1057	3.171						161.012	12.8397
				84.544	7.33567	7.911						8.03267	3.99867
				3.855	14.3637	4.64467						91.1157	2.67167
				6.922	22.5927	11.0147						1.74367	4.24567
				45.204	0.748667	13.6147						585.648	1.74967
				201.448	8.45467	11.1217						807.636	0.301667
				10.2577	3.50467	15.5767						48.7737	58.0977
				8.09267	7.46633	7.25667						123.179	5.241
				292.604	47.3863	10.7987						366.847	4.179
				51.1017	16.2833	53.5247						149.485	5.79
				321.713	4.39933	6.41467						17.2487	5.64
				912.008	4.93533	5.08667						63.9707	4.456
				264.081	4.02833	2.24						3.05467	3.59
				322.587	7.39033	5.049						24.8237	9.196
				4.724	210.029	2.981						4.29267	2.709
				10.173	19.2793	65.3067						30.8997	28.632
				475.662	1.88933	203.107						368.651	9.678
				19.229	8.63833	5.12167						1.09667	1.521
				453.293	2.84433	7.46967						116.513	0.894
				186.863	5.42433	4.15633						45.3493	7.68333
				9.588	1.34033	23.6763						92.7693	22.3413
				47.6643	3.16533	8.32233						61.3513	3.41033
				223.809	2.26733	10.7863						18.1003	7.41833
				25.9143	4.10533	13.7443						8.96733	19.9303
				411.645	5.52933	33.3663						4.19833	2.90833
				80.1963	5.14833	41.3633						688.002	10.4
				145.375	1.72933	15.8553						26.4373	7.857
				39.9723	2.43833	21.3873						6.33333	4.626
				205.878	5.44733	9.19033						207.8	8.999
				626.758	32.8833	10.1083						127.219	39.637
				14.4997	3.81633	11.5913						22.0613	13.057
				25.2577	6.36833	9.86433						2.42033	7.934
				13.2347	8.53833	11.4813						48.4523	5.241
				1.09367	6.12133	42.088						12.0223	12.021
				203.247	7.16633	19.202						35.9553	15.143
				2.39	7.96533	1.301						8.70633	0.595
				39.701	9.12833	8.912						1.22033	194.855
				229.779	7.89333	1.925						37.3123	9.95667
				5.679	282.984	5.849						150.112	4.80967
				3.87	5.37433	1.213						20.3473	53.9617
				5.111	13.0093	220.237						143.093	41.3137
				6.281	7.99433	6.33333						225.47	10.5157
				2.291	4.20733	3.21933						276.586	4.56767
				38.773	9.84233	17.3793						64.8223	20.0787
				28.057	6.97533	8.39533						0.447333	7.04267
				5.706	4.59433	2.02833						131.549	13.632
				1.15833	45.1183	288.461						3.37833	12.966
				25.5733	3.31133	9.13						153.596	75.641
				83.8193	4.66133	8.472						259.212	2.29
				125.94	10.0093	12.001						703.096	0.451
				228.844	2.25033	13.121						10.9513	24.797
				19.5813	7.11033	10.109						6.15033	161.23
				418.3	17.1703	2.087						144.794	2.155
				494.395	391.452	21.3917						146.952	10.241
				107.296	5.314	5.11967						3.22433	19.195
				596.887	9.681	3.68967						32.5403	1.414
				4.22033	9.51	9.53267						2.74733	7.866
				590.3	19.446	0.577667						357.571	4.971
				63.3647	9.587	0.037667						829.148	1.514
				556.603	5.383	0.303667						177.37	32.993
				55.6397	2.145	23.2587						194.948	6.26333
				0.546667	1.319	5.371						220.53	67.7023
				8.03067	56.103	129.427						9.87933	7.74433
				329.559	7.441	27.852						11.9653	7.96433
				292.748	14.439	17.731						28.5447	7.61333
				37.6463		9.864						61.5837	11.3343
				50.7573		5.981						42.6557	9.98633
				55.9333		39.1993						8.57467	34.595
				98.3723		3.62833						25.4027	17.268
				973.439		4.51333						214.979	20.251
				6.06733		139.908						53.4907	11.182
				22.2153		18.1353						5.61767	16.261
				7.91533		13.3453						108.796	5.045
				269.724		9.40333						5.43067	44.664
				142.826		25.5413						10.5487	14.654
				436.228		9.56333						20.1097	3.00833
				21.3773		4.63667						3.72267	13.1263
				64.1133		14.4297						9.45567	67.8023
				5.23133		23.769						209.227	1.39533
				5.34833		1.121						4.81167	13.3643
				16.8583		13.181						7.30067	1.44433
				30.3263		10.53						229.717	13.0527
				16.3823		6.656						258.041	13.8407
				28.5953		7.15267						38.9107	6.674
				2.18133		3.50967						225.645	32.644
				136.985		5.63067						284.013	3.558
				6.75533		8.71167						464.346	12.0303
				2.39333		5.26067						280.879	4.51833
				3.06133		6.53267						942.38	6.64533
				85.4197		9.38067						25.7977	139.193
				7.08667		13.2257						180.637	18.2663
				59.0127		7.36167						3.20067	8.308
				5.12567		12.9477						105.131	14.214
				2.96767		7.98567						2.49467	143.05
				8.947		5.18367						16.4177	3.256
				11.25		2.31567						12.2267	6.098
				17.864		5.65067						68.3317	10.656
				8.147		3.86233						83.2077	1.216
				9.964		102.885						723.354	2.526
				9.514		5.999						69.5197	1.118
				13.77		7.544						6.70667	4.376
				12.664		5.046						31.6437	53.181
				119.627		6.149						215.175	4.88367
				196.852		25.5823						1127.1	41.5167
				2.46967		3.92133						2.32367	383.653
				80.4947		6.60233						50.4407	3.13567
				11.7387		7.14433						33.1217	5.749
				14.5787		25.3423						64.3397	518.495
				56.4457		4.86933						0.246667	13.645
				27.887		1.05267						406.086	9.638
				6.09		2.33567						19.9987	2.779
				16.681		3.45167						37.0907	6.505
				14.046		10.2307						300.953	7.111
				41.575		43.035						336.856	4.992
				14.53		7.95						3.27267	11.559
				33.016		4.506						432.029	211.412
				13.134		8.1						20.2917	17.92
				8.259		19.661						410.463	117.526
				36.619		11.406						6.35467	28.941
				78.7003		20.478						311.116	7.116
				3.79333		4.662						101.502	12.69
				95.1573		19.594						177.91	8.611
				6.99233		4.595						10.2327	4.54933
				19.5853		2.86567						237.938	440.801
				28.8923		17.7137						777.709	45.5703
				12.4443		8.07367						42.3687	12.6383
				18.9073		7.42767						267.472	10.8293
				14.4233		37.1777						14.9817	12.7223
				31.2273		10.6287						11.2027	12.6333
				11.4613		20.2007						1173.92	40.2043
				10.1923		15.2807						38.6557	8.43833
				806.255		15.9627						402.049	9.53333
				5.76867		8.35867						2.92667	10.4023
				18.5877		15.9727						20.2957	2.64833
				256.073		6.65367						132.055	5.15333
				21.9527		8.06767						17.9617	5.91867
				27.2577								78.6967	5.33167
				6.90467								15.1927	13.7637
				10.0217								65.8247	18.1877
				135.456								120.461	11.2267
				22.6727								13.9547	12.6187
				387.298								228.283	35.9697
				9.33633								43.3277	12.2777
				6.88833								1.61867	13.9457
				5.42133								595.411	23.4027
				77.4313								100.943	12.0747
				50.9443								10.5727	26.6577
				9.898								145.648	9.60067
				19.166								75.0647	9.46167
				11.737								8.56667	9.56367
				112.25								361.007	1247.05
				12.82								629.068	8.23467
				342.151								29.06	13.8137
				11.566								334.854	17.1387
				13.025								145.927	12.8237
				11.484								3.076	7.85667
				3.847								355.993	4.91467
				156.908								27.407	15.5807
				120.102								788.771	4.71833
				14.5813								336.092	10.4073
				85.1403								432.016	53.5563
				8.11233								109.899	55.5553
				5.89033								238.895	6.14533
				13.3473								20.726	7.01333
				5.08333								827.729	30.0353
				32.3913								64.602	8.11633
				7.54933								260.45	12.1213
				2.548								4.297	6.95533
				64.957								7.19	16.7987
				13.149								190.825	1.97167
				1.86								588.931	30.8547
				4.702								45.0143	8.03667
				6.566								22.6753	8.81067
				30.372								2.55433	22.0747
				138.328								2.14433	1.39467
				272.995								7.67833	9.16367
				49.91								1.95033	9.141
				264.133								16.1577	8.289
				5.38								378.101	29.289
				105.776								208.862	23.9447
				28.606								277.666	63.8577
				6.461								4.61667	2.24833
				5.647								574.632	7.39733
				5.451								55.1187	6.18233
				25.17								78.5587	12.5583
				7.606								7.24767	3.70633
				382.445								192.479	0.746333
				3.87867								8.59767	3.79133
				23.0497								1.82467	5.30433
				3.77367								15.5667	7.23033
				40.4807								155.216	9.003
				5.58467								294.257	31.902
				155.809								18.6113	22.249
				6.22467								4.33933	6.888
				4.01467								24.9853	106.216
				10.1093								387.782	17.603
				9.67533								91.9213	10.323
				6.32933								362.419	12.232
				27.5823								298.522	29.624
				124.648								1.33967	33.584
				275.218								110.018	20.204
				5.91367								73.4727	15.674
				8.28067								509.681	8.276
				21.7997								15.1717	5.838
				9.60967								66.8237	1.05967
				4.57567								11.4323	19.4557
				251.233								339.883	13.0217
				48.8497								57.9143	105.366
				4.86967								3.57633	13.8667
				2.89667								5.66433	8.08767
				120.392								248.805	54.4997
				9.56867								6.95133	12.0407
				9.79567								3.28133	11.0397
				9.41167								7.33267	17.9037
				279.819								414.606	18.8977
				3.09367								3.24167	7.69167
				13.5047								146.65	646.143
				3.47767								324.924	6.34167
				9.908								4.79167	7.30367
				4.947								33.7507	10.6867
				10.118								317.453	2.51567
				11.697								501.473	7.31
				11.5047								142.79	209.089
				25.7477								280.356	39.268
				4.21667								13.371	10.002
				5.87367								6.005	17.089
				19.6973								83.3033	17.928
				3.81933								116.632	10.148
				166.4								130.241	8.338
				16.1603								48.1233	14.093
				5.33333								11.3603	5.332
				38.0203								255.755	6.769
				581.219								404.34	5.356
				85.6563								68.5153	1.755
				47.3023								33.2283	11.1497
				21.6923								619.775	4.39067
				71.4753								13.1183	2.83167
				4.98433								22.6473	6.41467
				150.727								10.9243	7.52067
				3.13133								224.399	12.2527
				40.0333								100.309	5.86167
				2.58633								240.291	39.7137
				25.0873								15.383	14.2617
				3.45933								6.949	7.29367
				445.164								1.212	15.5097
				6.064								323.708	11.1037
				6.462								221.931	29.7133
				3.227								8.446	6.62033
				6.074								264.734	7.86133
				3.762								169.539	14.1593
				123.688								31.866	8.08433
				13.334								0.935	112.608
				28.677								1.857	12.8063
				34.2883								614.67	7.57233
				3.72533								10.6733	6.22233
				197.166								477.823	10.6273
				14.6613								500.878	6.34933
				159.228								31.6173	3.564
				94.1663								51.6103	7.935
				216.416								22.4173	13.102
				9.83533								81.0027	51.286
				267.178								16.6807	13.159
				17.5613								97.9707	5.792
				3.51033								77.4567	12.285
				4.16833								358.116	10.67
				77.0613								21.4073	31.168
				23.5533								375.618	11.665
				176.864								32.2983	13.809
				5.003								132.455	26.236
				7.312								1.99833	10.961
				15.582								196.813	6.838
				19.54								405.466	6.435
				59.392								7.32633	4.24067
				5.533								100.107	8.39967
				5.351								1.83367	6.18867
				63.41								2.74867	88.6517
				107.541								9.91067	9.13267
				11.04								152.323	10.3747
				15.941								1.49467	19.8963
				4.915								103.406	3.39833
				214.869								79.4427	4.66133
				6.965								311.01	26.7563
				183.952								366.835	3.814
				84.951								13.8397	25.753
				45.274								419.333	6.001
				67.225								57.715	6.104
				64.532								93.901	14.14
				4.739								24.269	40.514
				65.4793								7.822	10.346
				1.75333								61.4743	5.353
				2.12233								190.675	8.045
				160.747								114.225	23.702
				40.3573								33.3293	11.355
				0.454333								37.6023	54.725
				1.00933								261.9	4.787
				2.188								124.833	3.956
				3.232								17.2343	6.298
				9.757								120.668	8.574
				9.074								19.519	4.164
				7.033								184.336	34.8
				7.502								30.893	4.912
				12.851								206.019	15.848
				246.61								124.431	10.1567
				2.899								55.887	232.184
				2.803								402.932	5.61967
				4.065								11.834	313.251
				0.724								187.761	124.575
				1.167								88.484	7.135
				96.156								136.784	9.114
				12.2143								4.292	17.128
				6.79433								164.606	9.659
				5.87733								16	21.426
				9.70933								33.781	414.123
				3.85033								21.099	5.63
				3.90233								47.957	3.832
				9.03567								21.801	22.448
				319.873								25.547	8.20967
				12.0507								85.687	7.72567
				4.59033								30.822	17.7167
												4.465	10.2787
												5.46	43.4447
												5.839	6.16567
												243.921	3.26567
												389.496	4.07933
												48.159	7.97833
												425.784	6.82833
												82.407	13.5753
												3.582	9.92733
												2.891	6.99133
												339.273	4.13033
												18.829	4.77533
												257.242	10.2563
												449.572	8.46233
												108.43	3.43633
												146.241	13.7733
												20.7597	2.69133
												11.4387	3.38333
												139.183	12.6843
												381.493	10.931
												275.017	6.295
												12.1827	12.837
												31.5893	7.402
												10.1263	4.987
												12.2033	7.538
												12.3793	17.011
												19.1123	7.573
												653.432	4.656
												30.9083	4.072
												56.2463	9.47067
												275.377	11.6877
												37.6853	20.6517
												102.923	12.8327
												34.1837	13.8367
												2.17567	90.2327
												110.376	24.3313
												115.733	28.5173
												5.59033	20.6753
												135.894	3.57433
												21.8373	4.32133
												14.5673	3.43533
												83.5843	87.8323
												540.234	58.0773
												278.399	3.69633
												11.3373	8.21533
												6.47333	22.9003
												20.3903	9.93733
												8.598	4.09567
												4.151	38.2947
												7.829	7.59667
												9.688	3.98067
												11.651	4.07967
												188.073	3.74167
												11.826	5.00767
												19.34	532.869
												4.608	9.08633
												94.943	118.251
												1.008	3.41733
												4.2	14.0627
												309.687	14.1067
												37.83	13.6877
												93.973	15.0687
												74.553	37.9627
												39.2	7.64967
												15.358	148.767
												8.727	15.0757
												17.787	7.68967
												194.231	7.52667
												15.945	22.8163
												456.654	3.06633
												238.226	10.1973
												5.645	6.27633
												9.179	8.00733
												5.668	7.68533
												69.028	15.5243
												64.314	396.145
												286.096	4.79833
												342.396	25.51
												48.93	11.783
												119.975	1.188
												10.949	139.149
												6.502	13.62
												32.501	8.535
												140.845	29.829
												128.9	11.634
												154.199	11.412
												2.32733	18.659
												194.168	61.488
												10.7103	8.185
												158.515
												177.16
												24.8757
												8.17567
												548.817
												4.70967
												6.83767
												101.287
												1.99067
												15.6367
												168.747
												30.6307
												402.447
												357.664
												493.931
												16.8317
												24.9957
												132.504
												322.088
												494.916
												510.327
												30.4513
												100.702
												16.3563
												5.42133
												91.3043
												16.1133
												628.609
												231.822
												360.815
												213.147
												741.409
												312.715
												51.1823
												4.67767
												36.8997
												55.3267
												26.8507
												12.116
												22.24
												10.008
												28.365
												43.699
												171.144
												14.91
												402.375
												18.623
												122.616
												17.401
												51.459
												54.717
												82.1307
												498.378
												29.7557
												17.3227
												140.053
												98.0747
												18.5327
												261.088
												29.4293
												11.7443
												52.4843
												352.29
												34.6713
												1458.79
												174.633
												54.3443
												233.594
												262.089
												93.4363
												11.8543
												1139.87
												138.273
												254.03
												96.6577
												136.09
												65.0677
												100.893
												23.1767
												53.7067
												4.57667
												137.761
												120.807
												123.433
												22.0487
												66.2847
												11.5633
												13.8063
												18.5993
												13.7173
												49.9213
												11.0743
												60.9073
												6.96133
												23.5913
												17.9063
												4.62733
												27.9953
												26.9003
												100.489
												30.2403
												241.611
												112.654
												68.5363
												39.1713
												72.2593
												18.1113
												45.5907
												188.03
												5.59567
												27.9997
												8.04367
												34.2037
												24.0867
												25.5447
												229.164
												60.6567
												22.5967
												55.6907
												161.219
												19.1897
												19.7367
												56.1607
												178.96
												52.299
												51.283
												238.738
												6.195
												11.175
												96.95
												114.341
												32.196
												125.834
												22.705
												16.492
												527.835
												9.785
												313.791
												621.561
												26.2183
												11.2033
												21.0143
												62.3303
												671.608
												117.96
												462.046
												66.2073
												17.0933
												120.646
												131.708
												7.27833
												26.0213
												448.886
												102.545
												19.7313
												24.0473
												6.71433
												9.28633
												335.556
												617.45
												11.5663
												388.35
												20.1007
												411.65
												212.31
												857.975
												116.606
												504.874
												594.71
												837.414
												12.5057
												11.1087
												8.887
												15.901
												6.429
												34.378
												27.956
												142.588
												72.585
												22.829
												59.8833
												102.192
												13.1853
												8.63433
												6.83733
												7.39233
												42.6423
												6.03933
												960.227
												39.0103
												20.6943
												55.7943
												101.414
												1128.33
												729.79
												632.825
												14.6363
												74.7833
												477.688
												8.53833
												39.1253
												143.111
												276.688
												13.5723
												33.4063
												28.5003
												7.88433
												11.7633
												265.818
												22.0423
												5.26733
												120.017
												29.4433
												3.56933
												2.46333
												144.081
												3.32933
												84.1513
												14.5463
												34.4053
												11.6183
												15.7383
												9.91933
												10.0113
												20.3623
												14.2763
												13.6443
												11.1863
												13.2403
												114.037
												10.8103
												267.748
												143.218
												62.5173
												545.463
												233.939
												53.1553
												13.72
												318.606
												4.784
												27.551
												18.089
												30.465
												28.522
												660.312
												18.001
												782.911
												369.741
												8.663
												1.998
												5.085
												9.947
												476.458
												76.675
												5.525
												42.748
												8.58
												71.891
												6.659
												29.186
												428.543
												463.374
												65.88
												5.699
												310.907
												20.223
												31.456
												112.696
												118.208
												302.346
												12.4323
												72.9373
												7.81733
												69.1503
												22.7583
												238.897
												17.7737
												6.34067
												122.945
												191.3
												5.70567
												43.2547
												241.071
												215.551
												3.87133
												297.965
												36.7303
												21.6243
												6.93267
												379.945
												18.6727
												175.278
												7.96667
												18.3807
												866.573
												27.4387
												144.647
												428.764
												20.423
												8.456
												712.863
												266.121
												11.379
												13.206
												6.296
												26.66
												8.141
												63.728
												323.446
												59.37
												239.972
												70.171
												131.061
												32.75
												128.014
												189.086
												7.247
												10.461
												43.409
												148.321
												316.395
												330.634
												15.5
												128.773
												65.39
												8.687
												2.018
												174.155
												316.356
												39.659
												401.327
												1380.53
												30.845
												20.115
												11.189
												8.909
												11.479
												202.075
												31.481
												8.384
												47.43
												350.151
												21.664
												14.981
												316.455
												19.893
												5.32467
												564.163
												58.4397
												65.8837
												40.7247
												31.1327
												73.3447
												4.53267
												34.1047
												4.76067

## Sheet: Supplementary Fig. 3f-j
CD69 intenstiy (a.u.) of HD451 CAR T								CD69 intenstiy (a.u.) of HD854 CAR T
CAR T+CD19pos	CAR T+CD19neg	CAR T+ non leukemia		Non-CAR T+CD19pos	Non-CAR T+CD19neg	Non-CAR T+ non leukemia		CAR T+CD19pos	CAR T+CD19neg	CAR T+ non leukemia		Non-CAR T+CD19pos	Non-CAR T+CD19neg	Non-CAR T+ non leukemia
39.0003	691.828	444.649		10.1633	153.17	13.9927		516.443	1129.62	11.9523		89.619	3.70033	227.823
221.062	11.433	17.1947		30.0663	14.915	53.7677		104.459	66.9403	650.662		254.703	4.98633	154.265
182.44	340.016	75.1507		161.504	61.286	16.2277		241.708	37.5533	214.056		44.841	50.5723	84.8043
27.942	2583.46	432.729		554.427	6.628	72.5107		31.9483	569.61	18.1543		288.62	87.4853	12.1083
163.038	82.3283	43.1417		494.32	82.129	10.2687		57.1563	36.3387	11.2473		24.536	39.6873	205.17
189.745	175.998	284.304		8.62133	40.988	43.2927		232.93	39.7287	178.695		25.3333	338.397	124.404
438.452	105.219	73.568		15.8323	73.348	16.6927		51.1093	882.369	721.204		711.083	109.459	3.41833
38.08	143.282	389.171		209.476	126.649	16.4687		56.4223	338.282	426.039		61.6793	47.9543	73.0933
328.897	66.7217	7.89467		58.39	79.854	6.86167		40.0553	799.087	91.5767		76.8203	193.054	35.1323
19.652	179.741	75.0127		7.846	22.926	11.7347		78.4783	255.857	51.4177		77.4603	31.8397	78.2807
436.064	977.238	13.2777		37.213	4.749	45.6707		509.34	133.434	11.1097		227.702	37.1217	17.7197
334.842	176.176	273.883		50.048	24.035	5.45167		51.933	51.5557	36.9273		241.352	38.1247	5.45967
194.946	74.1737	245.016		58.542	8.183	147.556		22.231	20.8827	16.2813		62.0843	326.953	124.025
42.612	26.8107	6.89467		32.758	8.07	17.532		73.0603	73.3587	91.6693		20.8123	22.9377	9.70967
32.876	236.711	30.4637		59.637	99.702	15.654		300.332	7.308	8.43133		80.0383	16.5347	2.42667
27.22	316.926	15.0737		18.009	337.872	30.291		190.586	44.397	8.76433		62.9713	200.046	2.01767
35.834	133.433	55.499		165.22	26.5353	48.164		878.946	3.988	33.3283		17.0543	150.676	15.6017
71.426	100.9	9.711		11.897	40.7213	5.665		247.978	243.551	1.07133		6.85533	41.6917	1.52867
190.451	14.1357	105.961		25.1	45.4733	14.4987		307.879	114.852	2.15533		78.8703	155.23	19.6267
334.278	9.27667	63.358		71.871	7.99533	3.18767		388.298	511.232	2.16033		225.695	20.5867	13.8327
142.319	540.708	21.487		768.695	42.8193	8.39367		245.899	289.915	34.6303		208.281	352.599	13.6867
86.982	377.776	171.125		12.147	78.2223	17.9377		110.413	342.049	73.7823		22.0773	95.9337	2.38367
420.151	66.455	54.967		11.479	68.7663	167.94		101.199	288.355	899.449		22.7883	20.5467	190.002
50.943	13.541	19.552		223.348	79.9313	14.5457		145.611	641.422	392.903		87.1613	254.668	180.646
34.3417	10.418	3.036		18.212	267.763	138.243		590.16	545.724	627.504		2.36333	576.334	17.2023
495.186	19.303	10.0167		998.562	125.413	6.99367		237.005	967.983	4.27633		38.7023	142.21	36.7643
39.8787	29.426	30.3517		587.832	74.4637	27.8387		585.291	20.635	310.649		760.278	106.608	47.4353
292.653	44.487	22.8457		115.331	274.938	8.01667		468.898	34.427	337.234		173.709	9.90867	44.5933
404.121	87.408	23.9537		72.333	62.7267	122.36		113.187	1094.26	642.187		187.068	33.0687	28.8113
457.254	37.994	592.796		17.565	301.514	29.1937		16.2023	1117.8	4.78767		28.448	64.2767	277.58
33.5607	12.321	24.8197		30.356	72.8227	15.3737		913.877	76.1867	2.55567		106.541	202.318	144.67
384.831	218.882	344.963		26.264	120.637	12.7167		70.6013	108.95	9.97067		92.144	60.5077	1.04233
72.7167	248.456	133.57		29.857	251.967	64.8277		112.58	78.4927	72.6917		18.161	204.522	2.36433
23.0237	176.481	26.1787		34.672	188.349	42.7037		262.827	28.1847	17.6257		446.863	20.4687	1.93633
16.5317	382.927	42.7787		17.675	98.6297	8.71167		310.498	11.2057	23.8087		179.681	88.4827	11.3373
34.8697	171.399	45.6717		25.309	119.323	137.295		317.838	128.429	527.229		500.122	109.327	11.8173
118.689	152.86	121.544		123.79	98.7257	54.7857		183.771	143.959	113.994		180.895	20.659	7.85433
96.0687	272.721	24.7267		130.975	119.445	84.9087		824.679	134.818	3.90067		826.915	13.408	27.7893
76.6107	544.651	322.171		481.857	171.901	8.12267		109.491	3.18867	2.54367		29.329	18.738	228.832
70.025	274.24	251.123		37.81	149.208	51.8837		370.68	30.4733	39.2817		69.21	153.25	830.168
213.053	25.427	308.626		28.603	112.936	29.6877		138.616	45.6893	2.68867		400.776	10.662	38.46
1126.94	635.926	15.3187		1595.87	207.597	6.53267		148.317	839.984	8.67833		216.442	60.745	638.211
28.737	38.715	14.3407		410.115	90.7117	5.25		564.156	8.49667	47.5153		751.134	68.1953	117.334
46.022	102.301	235.106		414.41	131.11	15.526		343.66	34.0597	12.1943		110.164	174.042	47.282
606.569	268.662	36.138		81.064	193.788	216.661		1129.3	177.589	47.7623		143.404	90.6293	51.257
56.5907	15.3417	8.168		51.396	160.342	149.934		224.437	161.234	55.4217		334.807	15.8713	56.046
103.547	37.1617	46.242		8.837	13.0707	24.823		136.841	127.959	1329.26		413.559	242.81	33.13
58.6877	785.281	48.083		60.014	137.301	61.053		295.873	235.198	224.957		161.316	53.2003	22.851
380.072	179.803	153.385		33.231	41.9137	6.764		271.844	183.931	169.222		27.1173	398.065	13.919
58.7653	165.416	5.745		617.882	57.4747	72.738		64.1303	83.8967	7.48567		15.5943	106.341	33.0493
850.314	173.416	147.295		194.226	70.6907	12.022		107.501	144.74	30.1757		24.8253	1525.08	23.3703
489.277	407.646	9.47633		370.118	21.1727	13.535		221.805	83.0357	137.984		36.9933	12.95	28.0903
593.098	10.6833	136.78		189.176	58.7707	55.559		581.752	330.445	34.154		7.92033	104.045	32.6003
162.551	195.985	8.89233		141.825	90.9327	138.214		35.021	194.761	36.2657		75.6493	42.114	62.9113
243.142	8.27633	12.9363		2146.23	148.181	15.632		130.525	393.288	10.0407		123.386	282.473	16.6773
50.3107	337.054	2.60133		41.73	120.944	22.028		464.148	138.649	198.417		1552.18	16.074	1.66033
84.6537	6.68533	124.082		43.38	12.5667	10.863		287.102	79.0977	159.35		437.509	344.062	49.4133
414.799	13.3233	499.15		306.285	5.92267	5.109		90.021	44.8497	39.9273		509.65	11.406	5.88667
86.1663	530.51	387.258		95.225	58.0737	96.427		1011.35	20.2443	24.4997		99.5593	245.458	8.97967
39.6613	806.512	6.87233		35.696	60.1937	23.511		192.161	293.026	86.8787		621.232	52.847	907.479
128.421	392.47	42.6793		70.376	313.639	25.718		283.805	1274.97	96.5663		2399.78	177.11	13.2397
387.951	1684	717.776		506.539	43.6057	20.534		132.203	139.737	658.282		5.00933	18.329	1.24567
56.9743	261.352	5.42433		41.566	880.326	82.737		42.269	9.12333	53.5153		63.8433	59.456	1259.69
148.376	240.318	49.1213		77.664	48.3707	7.068		47.074	10.1633	53.1083		276.955	57.82	141.319
1095.16	167.411	18.9753		44.281	13.3887	13.1		323.725	61.9153	206.911		181.137	79.18	6.09267
346.34	263.157	68.706		32.323	41.0727	20.821		82.979	41.9093	231.122		25.4653	441.793	20.7367
1140.22	180.921	201.707		179.917	362.968	20.4887		180.832	56.3333	4.65333		79.3063	253.666	41.5057
63.4473	954.648	38.9407		29.44	15.6177	8.87567		1151	1178.63	21.3233		279.526	226.08	18.9467
545.148	79.6423	147.784		90.901	87.0277	221.341		37.0057	292.422	2.87833		430.283	16.1277	14.0587
31.8393	165.553	15.051		69.064	8.80567	17.8837		784.098	90.4923	7.99033		267.071	8.67367	329.704
126.325	245.09	15.544		20.581	44.8887	57.1147		1271.07	250.309	8.38933		187.48	5.48067	113.279
364.302	1030.13	5.319		29.933	291.879	90.9667		45.8347	793.89	19.7823		241.035	368.714	11.1317
272.772	252.609	12.276		45.094	148.668	10.7377		213.593	316.245	37.5443		484.945	213.969	89.8277
51.513	17.9893	133.926		133.198	24.3797	16.9647		647.026	494.177	8.64633		240.878	9.38567	79.8197
1109.16	413.858	4.673		91.867	19.4537	24.7537		924.766	338.786	31.0153		35.4933	56.3827	41.5547
137.019	0.225333	207.422		1930.58	169.359	33.5087		549.111	61.8233	76.9333		49.8873	202.272	7.47867
417.579	72.8583	6.57933		140.133	39.4837	31.7957		84.9337	19.008	33.6333		130.18	220.524	50.0387
25.217	378.215	24.0183		62.452	7.37167	36.3127		649.282	505.55	46.9363		163.923	259.421	6.06467
590.433	320.174	215.24		266.038	6.88267	53.6767		49.0567	285.574	72.9323		382.362	209.526	84.8907
218.631	1187.62	222.379		13.364	27.6127	13.8947		354.076	292.478	22.2293		40.0643	55.4897	12.7267
150.553	943.458	381.943		18.672	49.1267	44.6667		83.3877	196.591	1.90033		10.8463	1.66967	8.74967
96.246	14.2553	46.2283		185.27	27.3157	115.002		130.67	11.0153	154.483		92.1663	50.8913	7.66967
270.161	22.2333	4.23633		61.928	32.7027	34.5827		125.88	10.6213	82.3943		19.3983	108.012	773.823
56.448	79.937	18.8053		12.2207	106.1	298.908		80.2347	22.1923	184.045		164.13	25.9893	12.3467
1205.51	138.577	10.0587		63.3077	48.2027	159.917		254.967	1161.76	11.0003		536.568	132.054	14.4187
96.3953	12.2223	36.0257		175.383	5.71367	10.5297		145.838	1150.58	62.8323		180.589	732.629	12.9517
118.318	14.658	9.90067		28.3427	17.4847	15.7297		22.9677	93.6463	52.154		123.621	50.9833	111.206
10.4053	396.073	64.3997		783.145	13.4007	8.89267		20.1037	288.701	32.052		302.437	10.5747	127.206
8.83833	688.586	77.2487		278.462	27.8637	16.8137		266.554	451.16	67.633		98.6463	6.36767	123.47
258.784	884.836	25.1307		31.6577	53.9907	56.8607		571.616	157.699	34.0177		48.5383	275.555	71.8647
40.6363	380.204	99.781		104.446	39.9037	17.0617		413.272	380.518	235.994		236.533	95.4817	12.3387
368.037	265.666	10.115		38.6347	168.476	10.2687		696.621	11.7927	67.2347		25.8843	31.9137	4.37867
518.309	59.226	34.059		27.3507	29.1457	9.70967		380.103	22.7817	170.128		184.949	122.805	5.19167
1326.7	597.857	23.983		10.9327	48.0837	8.90867		221.927	642.353	350.976		209.116	6.33667	193.642
35.833	158.064	143.323		50.6637	7.27767	9.15967		697.65	173.584	335.465		35.283	321.742	10.4387
502.16	19.7947	166.565		25.3647	54.2747	8.15367		421.349	231.183	707.644		66.988	122.575	83.9907
231.798	27.4117	580.692		70.2577	10.2357	15.9997		120.368	11.461	1519.04		82.8363	208.749	197.489
314.159	379.969	155.637		30.9387	40.1687	17.5227		119.346	612.553	297.695		179.832	13.4417	108.819
35.7907	27.9343	550.094		95.9427	9.46467	19.9677		117.093	546.707	188.689		244.405	67.8367	28.4473
63.7587	61.3413	16.4507		546.247	9.98067	12.8207		218.107	280.727	33.7547		22.1693	46.4117	7.74433
13.5963	781.16	437.614		8.24567	54.2627	82.1507		319.137	14.462	210.309		352.243	164.495	25.9253
195.569	274.143	13.2303		25.0197	56.5047	5.57267		149.76	592.518	127.244		36.2293	11.0647	15.2893
95.1743	21.6703	1864.15		165.087	91.9847	11.5107		225.142	1305.79	115.912		30.5363	106.191	114.952
787.641	25.2357	498.856		150.029	27.7067	224.991		32.9347	22.893	127.797		14.5403	24.9837	25.9983
14.605	295.924	37.769		117.939	36.9747	30.8387		49.4657	72.339	14.575		26.7183	13.4137	10.4613
24.098	122.384	209.478		227.146	39.6857	6.50267		59.9237	105.312	106.392		549.836	27.0547	141.68
392.828	50.9467	566.173		1339.87	69.9927	10.0027		535.848	11.735	84.4963		134.61	1206.43	18.2987
281.828	147.91	19.3947		147.804	26.0407	34.0037		566.298	343.693	653.159		28.9683	231.463	28.8117
145.137	146.156	189.699		574.361	42.2357	293.718		73.5993	218.971	1028.14		396.851	790.676	23.5457
50.2767	320.706	76.5357		428.773	198.336	26.4447		466.916	9.667	362.706		228.269	26.1677	6.77767
222.033	666.123	19.081		93.283	7.732	225.316		150.307	198.442	31.6343		96.9703	25.6607	17.5897
232.914	157.717	94.213		49.064	53.911	200.537		100.298	158.405	116.281		15.217	355.063	10.2107
530.275	62.6723	51.9777		26.509	27.423	10.0457		33.8293	143.788	41.3203		145.838	24.6747	17.1187
330.285	547.816	956.237		13.844	38.856	606.904		15.8187	70.987	16.3993		393.359	33.9897	4.22267
526.312	167.43	6.22733		59.735	13.114	3.51167		256.121	1.862	9.06933		342.121	251.626	31.209
222.746	335.202	33.7337		1216.94	17.967	23.7137		297.618	130.218	57.773		54.704	388.816	18.674
112.304	834.323	6.66467		19.162	37.051	54.2207		146.911	406.894	75.6633		14.591	35.6323	22.457
89.801	224.373	40.7967		229.521	315.116	83.0747		289.205	45.5043	410.053		18.041	26.1983	45.74
417.566	91.3193	5.64267		489.589	160.735	40.4627		391.726	142.916	148.437		111.244	3.43433	67.143
323.795	146.239	1073.62		30.103	59.794	14.0507		144.714	137.498	36.0783		310.692	64.6003	7.755
243.06	318.021	1709.43		24.784	24.184	36.0917		540.58	857.711	16.2533		84.981	94.4713	58.437
177.11	77.7987	16.311		12.794	33.199	110.858		10.7563	20.549	12.2373		174.62	1052.48	145.899
1188.49	5.309	42.764		197.655	21.154	28.7257		193.809	178.391	84.5893		548.133	2.48033	25.2477
242.958	83.769	6.373		15.696	29.564	9.56467		15.0143	9.67933	242.303		201.568	143.34	10.8497
662.251	1922.54	173.073		48.19	150.831	8.51667		390.734	311.212	39.1173		441.337	574.217	7.89267
1076.12	17.526	70.7		218.571	190.08	50.8547		460.428	322.816	74.9063		443.499	59.2083	16.3317
57.956	75.625	15.0433		227.202	22.973	15.9107		43.702	48.587	6.38533		720.502	66.2377	14.4157
137.401	123.041	10.8703		11.357	4.879	11.8847		467.928	68.057	63.0713		1309.47	83.9347	3.83767
452.286	189.781	3.58733		86.217	17.522	18.4257		537.464	3.68167	12.2373		341.929	225.192	6.83467
423.06	723.283	6.539		30.798	289.368	66.6417		184.831	3.48967	46.2413		202.955	21.5533	180.796
319.477	333.748	113.581		30.832	6.335	6.53667		59.114	74.2177	29.0043		761.805	58.0323	45.6187
946.451	290.43	25.579		292.483	621.566	29.6777		29.438	568.12	228.931		556.353	15.8723	9.22533
208.914	41.6513	557.94		63.04	138.979	53.4367		246.114	38.1127	448.048		97.956	46.3133	17.9663
179.297	9.70933	17.168		34.577	398.733	24.3907		84.22	6.41767	265.468		41.585	236.34	6.95133
35.4917	308.384	633.334		89.99	205.523	6.88067		643.519	5.32667	77.562		807.816	0.711333	117.627
91.4467	124.949	403.112		49.527	11.303	22.1287		300.841	13.2957	128.203		46.368	7.08133	15.8677
92.1467	446.008	14.795		888	26.1587	204.454		320.57	753.08	586.923		367.442	22.6123	7.19367
326.249	264.148	8.182		21.861	46.5397	11.9507		49.5433	68.56	2.808		299.225	20.3143	26.8337
90.7657	215.089	142.862		70.813	8.98967	7.922		28.1893	115.836	429.161		309.291	161.474	174.643
263.884	10.5427	68.6643		14.951	13.8867	31.004		187.308	94.302	40.9183		690.586	4.98533	30.0017
65.7477	17.0007	5.46433		1106.71	124.512	13.436		630.607	56.012	63.948		61.3343	5.30633	9.01433
537.074	765.998	89.6783		241.902	16.3977	458.411		116.924	36.989	358.813		7.54733	77.2053	10.2503
749.502	67.8827	49.9693		61.79	7.55467	7.135		70.1203	33.9843	4.04767		333.624	9.67033	8.62433
290.546	31.6403	28.3903		56.843	83.328	17.313		245.643	5.85033	4.42067		613.572	21.7663	23.7093
123.138	296.855	9.05633		305.085	46.366	14.657		153.005	4.71833	74.9537		316.096	103.172	20.4183
170.394	206.768	5.60133		13.336	163.719	123.011		36.5933	47.3483	70.0323		41.4323	23.7803	52.3163
528.584	1.54033	502.44		35.777	11.391	8.423		362.256	3.41633	37.4763		1569.23	117.323	7.55433
122.036	12.0513	3.24233		89.767	130.056	207.81		506.68	8.62033	29.1323		614.246	1174.09	11.0453
430.922	415.394	10.9423		215.642	98.018	14.998		131.704	4.23133	12.9473		179.047	283.281	87.7303
378.944	399.338	47.4183		61.584	303.38	17.84		246.796	147.618	159.627		251.578	175.156	57.2903
179.67	144.208	314.592		287.529	11.622	20.643		97.6773	45.4933	102.612		119.613	4.34633	54.5223
147.213	375.273	1.78733		281.313	7.226	39.122		128.428	53.5703	626.126		3.61033	17.4963	9.20233
28.0207	84.9743	17.2693		76.572	6.123	15.34		129.846	68.1133	121.279		148.994	32.538	1006.68
65.8357	6.846	358.082		24.63	230.75	11.785		32.697	928.65	36.825		469.647	424.61	256.76
40.8677	122.96	6.17767		512.74	240.031	34.719		288.937	165.015	510.397		337.647	33.214	12.9343
153.833	89.831	97.2817		25.4247	62.946	32.202		187.422	570.404	502.411		440.192	551.829	48.1813
205.99	30.573	52.6077		87.3657	68.738	41.048		12.5887	976.648	130.365		148.572	46.936	339.59
155.711	7.156	59.2717		42.4697	16.993	9.845		21.2507	1596.81	67.159		199.63	29.929	24.0543
506.187	568.643	15.4257		67.0847	11.747	15.208		392.589	220.732	56.1257		8.68	247.051	13.5443
185.515	878.823	259.037		97.0217	36.5247	17.857		14.3307	66.5227	29.4277		17.546	116.653	34.2263
439.318	1418.97	244.404		34.7167	138.646	59.369		131.588	6.47367	31.9983		62.36	11.5183	459.515
350.011	468.292	54.519		60.6907	539.487	10.258		40.1587	196.974	8.96933		1286.95	256.555	51.6913
406.808	253.344	2.149		32.6627	47.9797	82.9613		152.514	32.4867	269.126		329.331	100.251	28.8393
84.0507	97.698	23.1667		224.151	73.7917	10.9143		174.858	484.774	78.365		318.615	63.6273	83.1573
188.035	5.888	253.944		35.3677	37.5767	18.6973		101.658	637.68	40.072		31.7783	36.1713	187.274
10.6637	212.885	8.369		25.4667	80.0627	16.5723		68.1593	693.922	601.725		48.4403	5.46533	83.3953
820.007	222.273	6.958		365.327	4.71067	4.95933		115.011	404.532	452.447		221.307	64.5083	45.2373
64.7943	428.57	11.909		44.9737	11.4257	15.2463		36.2923	57.9247	997.734		317.707	24.7423	14.1843
295.924	94.279	3.897		442.207	413.402	6.79733		38.1393	250.571	41.3993		391.031	352.268	42.5293
242.274	155.533	7.50467		96.4377	156.028	8.23433		380.423	86.0067	226.712		838.359	7.86933	24.6313
220.136	7.33067	1034.81		30.3437	4.87033	11.4333		52.9793	69.1787	26.7167		470.132	26.0523	54.6973
639.068	7.91667	8.39167		615.015	9.67633	29.0803		705.61	137.571	21.4867		432.549	222.776	17.4823
253.561	615.691	25.441		46.8187	0.105333	12.5453		442.92	4.22567	84.547		117.866	92.9997	34.1973
54.41	384.796	10.401		1374.78	4.55433	14.9463		38.23	111.094	577.479		398.974	140.187	122.092
75.9653	43.9203	120.921		76.5437	64.1923	9.70533		226.888	591.299	214.191		92.1933	24.6807	11.5183
110.585	24.234	13.7127		39.5187	6.96833	49.1503		68.992	6.35567	294.115		470.689	684.979	84.3573
163.722	816.362	97.4327		25.4097	6.19233	3.86633		107.051	31.4347	25.7747		285.685	15.1167	23.9593
92.0783	49.995	221.887		178.251	6.70833	13.1353		455.5	620.623	129.667		34.3783	45.3177	31.0713
532.997	192.221	43.2433		221.358	52.1283	5.75633		433.024	224.719	135.894		658.326	10.7747	30.0563
132.87	514.237	296.583		1671.71	9.83933	6.97033		86.3123	456.142	3.14267		47.4653	12.7607	263.162
125.745	514.1	16.9943		1118.9	7.79933	10.7343		52.3003	1.74467	1647.85		154.407	8.50767	18.2093
253.186	1737.59	13.7383		37.4833	3.60533	17.4793		724.786	5.52633	25.8117		357.781	31.0347	4.88933
42.3007	1315.69	7.02133		68.0703	3.54933	470.399		359.69	244.858	342.776		1535.27	81.2657	396.476
183.237	172.625	2.55933		58.7013	1.39433	7.87433		261.226	344.021	98.2967		44.342	62.0067	9.12133
190.558	17.0283	172.286		39.8043	20.4923	20.9873		721.224	312.823	35.1207		17.325	104.083	52.3413
298.268	49.5513	246.085		429.808	31.8033	24.4623		346.328	94.6183	175.631		459.655	118.862	44.9703
12.468	264.366	98.911		247.326	11.3763	9.11233		167.601	188.5	183.637		344.47	50.453	6.27833
42.838	147.191	46.242		17.1253	57.6663	896.67		490.288	270.325	249.126		236.749	58.216	58.9403
318.889	1623.44	48.112		22.0173	1.59733	13.0783		72.9833	115.475	453.075		417.553	279.776	13.9093
253.48	78.0047	1.839		97.1173	20.4533	162.691		459.448	14.0593	58.2487		245.002	35.369	325.251
121.024	229.359	55.79		65.7213	25.4473	16.1303		468.231	237.222	487.431		337.565	31.064	172.402
449.108	114.744	647.053		562.134	74.4813	84.305		957.585	117.769	47.2493		84.695	29.808	17.3223
200.716	497.4	229.759		342.687	19.9873	13.494		424.235	266.238	69.4567		77.345	11.088	3.61533
1042.34	867.547	240.697		917.363	499.738	338.872		172.409	121.533	11.603		1647.93	23.086	3.66733
456.489	2995.43	84.7203		45.9467	34.3483	7.581		436.405	328.787	73.792		148.515	575.053	685.724
159.878	192.858	157.376		386.531	226.332	4.33		197.476	419.248	21.633		100.329	29.2223	26.599
573.271	67.202	90.4963		949.872	279.117	2.667		121.357	212.638	396.539		65.412	32.1493	10.593
365.463	1183.84	194.297		88.1887	14.5853	12.815		503.581	4.03467	35.6783		1452.5	55.3783	62.204
93.9993	286.566	342.368		1284.18	98.8503	7.072		2000.09	5.27967	281.078		189.302	18.2903	28.689
269.347	632.756	180.321		24.2667	96.1773	4.055		870.036	230.204	6.821		57.765	51.8033	65.13
157.389	631.734	1004.88		408.046	93.1953	22.686		512.015	623.193	27.0957		940.496	21.6343	46.504
889.717	338.49	31.2443		34.8847	23.8673	40.068		916.539	12.4007	20.1537		363.079	45.277	41.761
270.539	482.397	1431.04		139.059	5.48233	104.693		798.486	11.3927	166.65		53.358	384.809	43.371
221.104	37.57	1160.74		63.5637	22.1063	39.5067		348.052	191.492	10.5247		274.509	690.537	18.5227
23.933	77.75	255.554		19.7007	6.739	7.65767		453.237	120.635	214.725		438.778	300.48	16.9537
225.075	203.255	173.524		62.3253	15.783	155.875		193.965	603.624	34.349		173.327	431.804	80.8837
387.073	232.942	9.32367		394.91	179.234	244.339		482.855	414.394	9.25467		620.952	41.435	61.2257
25.689	830.074	18.6127		32.6663	35.467	18.6827		245.313	102.671	168.824		271.678	28.708	5.83067
409.894	20.2377	381.411		58.5353	50.495	171.041		59.2617	58.0433	247.671		217.704	36.511	64.4487
114.705	378.29	945.718		107.921	17.18	12.1067		370.357	48.2647	398.86		352.145	83.076	51.3327
75.0203	24.4213	151.098		184.272	1309.67	13.3337		79.809	139.275	275.821		503.631	634.567	40.3333
129.717	373.571	31.269		30.0623	98.169	19.6797		1135.22	294.479	49.0703		1579.69	50.164	77.1933
377.132	509.147	367.878		37.2273	12.021	40.5057		304.979	216.244	2.55033		68.085	143.863	48.5573
372.813	240.232	620.638		449.982	155.61	37.8637		263.282	14.8547	112.987		29.252	247.768	42.3393
954.141	193.822	29.2523		496.922	2.17633	15.5397		9.14233	378.238	40.0097		191.806	5.595	50.0163
682.844	157.688	467.791		33.6073	3.83933	130.094		2070.67	636.893	293.003		94.3047	245.457	105.766
40.137	37.5027	108.811		61.6453	77.1543	7.995		486.266	8.88267	111.268		836.894	59.625	33.8467
107.573	24.7717	725.26		20.3333	57.0583	8.203		1402.91	30.3397	23.144		99.3767	114.209	54.3427
10.5327	216.609	313.488		40.7183	308.408	12.177		164.003	15.3207	34.952		660.053	315.73	747.832
68.3397	153.866	283.286		641.216	140.161	5.568		591.443	116.89	121.679		10.5807	7.284	56.2807
746.479	87.0023	2145.59		375.579	46.8633	14.397		770.946	1.87867	16.0813		21.3957	8.52	63.3417
73.2677	373.351	96.4603		559.69	14.5463	43.429		441.184	23.8787	102.07		52.0587	107.565	612.131
53.8467	7.75233	22.1803		28.6733	688.181	13.299		108.69	171.91	203.289		294.276	33.698	58.6567
675.167	171.347	636.021		317.031	3.70033	3.477		353.913	261.32	72.579		72.0637	88.647	291.032
246.326	1459.68	88.3197		31.1013	332.32	13.4383		174.31	189.206	300.072		16.1987	28.3447	47.5927
762.582	17.2387	27.2677		16.9643	4.10033	8.43033		298.336	204.436	163.225		269.033	195.513	364.569
98.2727	971.699	28.4177		578.741	15.7553	16.1773		625.05	8.30433	88.8667		149.521	7.65267	58.277
463.589	23.6593	202.172		75.0183	5.28433	6.95333		726.711	251.329	60.3297		15.9357	21.1337	37.506
122.468	146.98	2096.21		19.9733	237.484	211.209		421.236	43.957	74.7257		384.412	151.113	36.81
447.63	74.3773	502.765		441.249	65.2003	5.26733		643.002	617.724	417.043		409.043	10.8953	91.541
264.041	1009.24	444.683		497.639	36.0783	6.82933		983.019	49.256	10.4143		182.488	134.713	27.637
241.776	246.785	516.033		518.165	48.2893	22.1323		334.054	24.2977	2.28833		89.8007	22.3463	44.272
87.571	409.793	748.09		48.9197	15.2483	57.1853		199.867	22.6317	25.8473		331.906	47.2603	391.096
1140.15	321.632	80.0763		30.6857	4.50033	3.56933		390.64	400.515	22.6527		305.066	110.151	22.873
333.382	287.822	51.9593		18.5607	12.8333	9.37833		31.5183	9.94667	608.239		315.569	221.787	55.863
1211.98	27.9043	456.139		29.5317	4.77433	14.4853		374.859	128.757	87.3237		210.984	22.344	24.1483
182.376	249.538	123.766		9.53667	39.1403	9.24833		362.598	55.7607	117.167		1353.09	96.912	58.2263
206.352	732.338	59.2883		31.6227	11.2933	3.38033		314.469	35.2593	205.149		632.086	115.299	224.021
512.878	13.2923	797.565		28.6417	57.1623	39.8593		78.2683	84.2493	7.50433		158.958	117.768	69.0523
235.145	153.082	60.1853		321.565	53.6863	9.37233		255.826	634.231	20.8153		380.435	238.675	128.918
211.286	528.956	77.6133		296.849	89.8173	11.2563		276.257	295.561	175.642		787.05	99.799	64.8523
23.1713	239.302	5.19833		2022.28	19.0913	9.54233		633.523	244.08	39.4883		137.06	37.139	9.14933
1134.09	21.385	804.735		20.8357	19.4003	33.7883		112.967	96.076	64.8743		853.369	54.1837	18.1003
40.626	782.922	593.249		680.175	3.02433	17.5643		222.08	688.245	5.75133		79.0117	129.693	317.319
371.013	52.225	59.7453		73.6087	149.657	33.8523		387.277	479.284	46.28		97.0137	119.705	14.7613
1356.12	81.339	44.6557		52.3107	80.932	68.8533		92.474	444.93	7.033		519.636	17.7587	143.729
2704.65	457.944	160.213		39.6767	11.809	49.0573		205.491	225.223	86.4233		109.507	128.088	67.6643
348.505	71.414	66.1667		70.8907	32.237	2.99333		294.061	242.224	75.9353		102.342	56.4617	68.0083
176.623	273.407	599.521		21.0637	59.839	10.2867		608.17	19.9513	120.55		429.739	5.53567	125.779
408.622	475.313	42.451		76.0743	144.692	12.6087		224.122	22.8513	232.342		594.471	387.966	15.8143
105.712	81.956	14.8673		26.9843	20.1453	14.8167		98.4343	8.67933	218.509		109.898	79.8847	58.1263
178.689	41.172	1016.05		13.5003	164.51	7.25667		138.842	171.679	81.6317		55.3117	8.78867	43.7753
221.947	60.86	9.51233		96.7213	20.1303	25.6577		929.988	134.705	44.447		670.096	197.975	173.965
133.922	5.12933	59.8583		24.5843	1.16833	14.4367		661.925	93.92	74.919		153.216	9.376	39.0663
97.1797	27.0703	24.3983		14.0313	2.11133	16.3607		329.435	122.508	164.805		267.629	500.481	73.1943
19.7447	35.4843	182.477		233.674	6.10133	19.7757		18.2413	695.773	58.5293		111.572	8.608	62.0733
580.079	55.9593	360.758		41.1613	5.456	188.602		416.332	82.4353	110.838		808.967	225.432	11.8243
307.319	165.305	192.478		12.2623	14.06	11.1157		594.798	7.48933	83.594		13.1817	243.77	5.13633
125.572	285.309	270.931		26.5693	19.897	68.68		1201.66	53.3953	265.11		1049.86	21.076	10.7783
592.138	147.73	5.96167		206.188	104.858	36.793		152.901	128.437	300.101		151.26	52.289	144.196
87.8417	554.698	202.668		43.5633	26.7237	19.496		218.218	7.41867	16.0573		206.666	28.649	88.696
24.0367	56.2473	50.9507		126.786	60.4687	464.076		494.089	31.1127	107.982		399.856	154.807	8.11
271.087	17.7953	12.8567		19.1203	8.86667	16.735		894.659	49.1337	9.42333		307.967	46.003	2.721
17.0643	1473.77	241.024		14.5743	109.349	430.585		482.655	520.139	165.271		339.038	462.955	66.052
194.011	1355.88	36.0177		43.9983	261.786	334.56		404.344	1863.77	180.264		96.3577	64.3903	9.86133
306.962	350.121	134.674		340.944	29.9417	8.792		296.708	1056.06	23.873		399.806	4.70933	357.241
158.744	303.05	78.891		48.6453	171.83	7.505		233.015	485.826	64.091		163.971	5.99333	171.033
1156.92	367.379	100.168		75.6803	27.9917	27.56		62.566	166.989	56.192		219.724	95.6963	25.2563
75.4143	18.107	9.249		814.798	24.304	50.5513		78.699	33.512	180.988		741.252	150.601	107.703
43.6203	65.0733	238.124		258.555	16.21	124.556		38.97	29.374	119.91		201.125	233.779	95.3223
578.412	137.616	391.276		78.6363	17.923	58.2923		129.944	1094.79	152.533		49.1417	40.111	29.4063
400.648	120.345	108.996		87.3603	425.166	44.4093		135.486	478.942	34.5527		23.3557	244.065	10.5323
140.035	284.493	120.17		45.6433	44.2847	28.7753		18.0077	666.586	285.693		295.484	141.937	132.387
327.429	279.283	808.827		352.869	62.5267	35.5283		352.473	503.818	57.4433		137.835	9.143	48.3443
655.497	353.273	339.302		83.5093	15.0897	20.1413		24.71	1051.4	21.9453		429.643	6.122	17.8863
279.232	132.97	211.538		32.4893	68.3927	20.6023		254.132	774.129	79.314		133.721	6.409	48.3923
141.76	939.646	199.588		38.5023	257.174	20.1953		183.756	133.926	30.5007		310.987	188.576	536.769
40.5827	163.834	475.17		84.8723	169.052	99.8033		22.059	394.817	368.029		709.8	289.125	325.998
222.854	219.187	160.279		53.7503	8.34967	193.509		231.789	585.514	28.7503		303.457	88.8327	42.1613
552.996	156.381	71.786		62.3343	9.95167	7.30533		113.951	14.8827	85.0593		529.122	36.6357	190.334
185.442	57.194	434.506		85.8873	25.459	267.646		265.616	471.24	181.004		333.52	5.44567	52.5043
10.9197	76.13	369.856		154.204	9.784	59.1587		299.25	240.469	602.536		223.931	121.147	211.552
305.438	47.8413	547.719		161.359	21.229	55.5277		380.478	1845.22	37.9867		182.531	4.53767	263.758
16.6187	63.2473	924.753		59.9833	10.585	17.1167		294.992	402.336	164.686		366.046	17.0267	11.4743
123.731	109.838	679.965		206.611	70.6483	21.1507		981.701	321.68	139.564		84.5083	54.3587	164.289
108.651	1623.74	47.2903		950.111	9.29333	5.70467		82.101	8.269	7.88733		141.25	64.9767	19.5373
437.285	51.7373	67.1543		181.746	27.1103	38.0717		984.989	109.776	365.919		174.355	1230.07	68.4573
73.2077	219.275	353.809		32.8673	21.4073	6.07367		1034.51	7.40567	5.65733		43.3803	89.7897	12.0473
32.4747	453.105	102.871		54.5993	93.5623	16.6297		96.1483	101.476	7.55233		20.0783	66.7887	17.5913
155.761	315.219	1.981		200.373	68.1073	5.77367		726.306	13.2923	101.458		12.8643	392.249	6.78933
202.418	72.3253	7.848		33.2113	97.3483	21.0747		143.528	19.7763	36.2427		41.8403	34.0537	28.9883
255.085	121.026	23.302		54.0443	134.644	127.149		1592.03	10.1743	310.921		569.373	57.7167	70.7113
120.994	17.1503	5.43267		110.992	96.0647	15.3077		280.716	10.2153	279.865		55.6283	4.43167	238.159
352.133	549.477	349.024		292.774	41.9057	27.8447		1098.63	44.4773	84.188		548.841	133.963	6.06633
786.1	101.947	215.431		893.397	54.4997	20.9727		197.703	28.2173	190.833		143.279	9.64967	5.24633
126.874	29.0413	60.3087		939.824	14.4427	20.5617		47.7233	4.98333	87.3267		534.51	64.9997	13.2503
542.898	953.025	23.9497		434.536	26.1407	45.7067		70.5413	169.131	411.119		938.165	17.3207	10.3943
400.98	797.737	30.4277		134.862	441.609	120.816		330.368	304.692	340.772		507.912	5.98933	80.7733
12.602	111.777	8.20367		38.3577	34.299	33.9827		883.709	149.06	278.369		532.329	90.2823	4.42533
282.828	295.732	28.9407		370.159	100.894	31.6127		109.688	44.805	207.189		289.939	37.2533	85.3723
225.591	373.607	5.04467		341.993	46.1237	261.607		287.33	40.545	191.432		106.338	17.8443	98.6173
174.003	174.474	712.646		121.278	68.1217	29.8507		298.997	308.33	29.3467		222.218	221.998	156.788
228.612	458.184	30.6707		19.7127	84.2537	6.87567		1579.62	58.9957	149.929		291.037	72.0073	115.086
421.219	949.292	185.229		35.9007	86.6997	291.492		675.766	377.197	20.9593		410.944	31.1033	40.9953
273.026	47.4523	6.25833		20.5113	192.344	13.7777		369.151	511.021	21.8377		690.375	9.78133	18.0773
381.33	308.566	38.9193		48.4723	55.8017	24.3297		299.613	180.281	7.39867		60.1153	13.5413	105.084
662.516	179.211	25.6553		10.7673	30.9167	17.9977		122.595	8.429	112.003		310.037	290.323	50.4873
307.961	13.5637	107.062		23.0813	15.8807	134.477		240.075	99.988	260.878		266.178	289.641	155.307
175.558	88.5977	6.758		38.6413	62.4897	104.074		302.443	44.2197	32.714		53.3373	72.4653	78.9083
226.075	60.1597	299.763		47.4163	0.209667	188.632		1204.75	15.6607	25.639		580.228	42.4663	37.9323
799.916	201.211	19.7		33.2513	32.7287	131.529		613.555	178.317	178.602		469.31	27.9263	112.762
569.6	264.116	96.394		49.6363	7.83833	14.9523		352.492	44.5867	66.074		132.18	842.058	16.5973
6.98467	66.0363	158.877		916.555	13.7053	54.8443		679.073	17.9737	481.467		499.445	13.6907	63.1823
134.783	220.064	11.8857		134.846	19.7663	7.114		233.877	8.49467	6.605		109.567	54.0177	117.041
220.462	47.9563	29.1887		25.7483	12.5883	143.142		529.851	257.781	164.997		24.0513	191.104	238.655
534.565	12.8413	291.617		237.503	40.0203	32.662		154.22	390.019	360.645		44.8753	31.6857	19.766
217.94	535.539	105.173		14.512	13.5983	360.084		620.76	46.3433			299.87	63.665	51.494
967.528	1247.19	49.9563		160.756	28.3033	4.736		471.646	135.092			217.548	102.792	27.906
374.015	96.809	15.0513		70.539	4.33233	3.41		172.368	105.876			67.6783	165.085	6.481
203.39	173.618	5.87133		49.227	11.6023	13.354		328.908	726.967			136.222	55.631	29.175
116.42	635.965	8.36633		136.607	110.822	78.446		469.321	217.243			210.909	51.157	14.936
2319.51	106.414	513.263		35.375	174.704	124.277		303.507	90.2763			279.422	153.711	18.3
216.783	78.3317	34.3517		172.553	28.8193	74.146		372.418	271.45			194.499	208.308	496.185
891.116	11.7927	41.8917		372.238	135.863	24.125		763.813	287.698			97.4473	75.7503	18.278
2875.71	65.8827	419.775		54.738	45.0363	5.817		65.3463	637.662			80.5467	154.278	19.807
270.77	243.809	86.4327		53.118	13.8153	6.404		115.09	310.993			981.452	409.491	6.102
356.859	30.7937	783.23		75.879	59.4983	14			81.2283			717.618	86.1203	18.779
331.428	0.781667	23.5717		125.47	11.4363	26.067			26.1637			504.085	30.6943	13.897
1032.65	9.40967	235.706		838.38	24.1863	8.583			21.5007			81.7697	150	413.036
891.817	1029.67	321.605		18.443	409.37	11.659			12.5087			212.579	204.636	67.696
336.132	21.4087	158.609		294.801	223.376	18.638			57.2127			347.728	224.446	3.735
1258.27	7.78267	65.7423		861.655	279.318	46.572			94.174			38.9147	24.6557	2.447
761.59	212.242	205.709		22.891	39.6543	125.61			475.448			441.126	46.2417	498.164
354.702	1087.81	7.52633		217.602	79.6193	4.971			75.1087			384.547	10.8647	34.753
1173.48	58.338	9.61733		47.931	49.9393	12.714			228.714			179.36	25.9497	3.169
566.481	134.031	4.95633		328.61	58.5703	4.44367			193.742			50.3117	58.4877	12.3033
3009.57	526.821	7.14933		47.789	257.312	172.494			116.376			123.387	7.89867	25.6853
717.39	33.8413	14.7023		696.303	3.27233	16.2057			286.928			86.9857	64.7307	36.0933
295.996	149.441	62.7033		601.626	44.4543	45.3117			231.341			421.664	232.925	24.098
636.094	44.946	62.5417		420.25	11.2497	198.758			460.432			177.613	4.77333	18.902
80.0043	61.149	35.7717		20.6723	9.72767	164.773			800.351			233.717	17.8833	12.52
208.574	569.333	11.2187		53.6463	45.2227	18.8057			170.307			80.3113	143.945	49.695
1052.89	8.06233	766.435		32.8713	23.8677	9.81167			199.397			44.7483	161.348	4.571
	303.127	542.984		181.409	44.6647	6.97767			663.295			216.82	36.622	10.107
	359.285	813.528		32.1223	18.1217	79.311			1273.39			99.9983	150.626	311.99
	240.115	127.8		1055.14	7.66867	3.777			673.443			352.965	101.564	9.86167
	620.574	456.447		17.6433	58.2717	31.316			877.109			59.3643	85.652	17.5537
	83.1207	81.1383		23.8003	62.8867	336.783			1196.42			153.425	221.302	1016.33
	262.816	36.7787		21.9393	119.27	5.109			249.767			27.1913	46.49	14.5937
	214.525	14.2607		28.6133	63.6137	13.993			908.886			26.1523	1511.73	21.0627
	53.2717	330.703		106.055	30.1347	151.173			121.289			29.7393	71.146	29.8197
	216.449	1057.48		137.206	43.0577	51.764			441.466			425.784	117.733	58.3697
	884.074	66.5623		15.6343	486.686	10.309			496.878			66.5743	303.574	13.1857
	1398.91	36.172		34.3933	16.9377	27.916			1193.2			292.818	168.499	8.61033
	469.406	246.962		17.2623	212.787	131.589			43.371			28.1553	35.1547	14.8563
	142.397	606.057		51.2563	19.9677	26.55			278.188			665.856	73.8987	143.538
	247.721	27.019		284.777	12.2157	2.33767			342.586			97.4803	65.9807	39.6513
	869.792	35.6773		29.5743	130.629	70.7757			258.331			161.184	497.356	180.532
	104.786	187.18		3.14333	31.9337	23.8247			245.365			338.209	342.566	44.3293
	370.935	49.064		34.3853	124.901	34.7137			486.2			165.157	131.185	50.638
	511.923	102.114		75.0653	57.4847	9.62467			183.312			49.7207	22.0983	7.787
	453.065	10.615		25.1603	18.115	66.1547			490.227			85.7927	38.4493	40.445
	421.419	71.418		25.6613	23.331	5.15667			189.22			709.975	14.9013	142.372
	97.11	182.664		47.3583	13.81	13.0147			532.948			59.9047	166.804	65.104
	210.046	153.992		403.031	16.321	10.7247			74.828			186.333	156.077	121.102
	261.992	3.498		7.47233	7.07	23.7067			410.84			46.2127	297.368	143.624
	310.156	18.339		170.295	95.712	6.21067			432.111			42.3587	21.8623	11.3837
	721.14	62.792		358.154	37.461	47.8927			103.587			100.506	37.1073	10.7337
	139.052	127.797		11.2443	94.65	23.5873			64.528			501.057	158.06	187.531
	34.2317	136.734		231.912	147.556	46.4573			38.643			102.654	40.7363	112.715
	289.079	377.758		31.4063	449.708	29.5973			1052.37			128.28	142.255	11.443
	1817.37	258.031		24.8223	24.292	169.423			37.218			747.315	268.475	23.528
	235.809	134.626		37.5543	48.898	40.4983			48.149			65.9313	303.353	13.384
	201.687	191.417		15.2463	200.043	11.2423			31.021			303.363	399.071	12.689
	709.341	144.641		34.5303	37.454	9.90633			675.704			159.548	35.2123	117.453
	61.4267	820.944		20.0723	147.079	4.85033			1426.47			624.034	580.265	44.402
	230.4	58.561		101.415	152.372	2.23133			326.728			182.675	47.0053	8.149
	1352.83	512.478		9.95433	48.623	97.4833			580.976			54.8173	334.641	22.4483
	724.059	73.317		44.9317	13.573	7.88567			20.684			64.8133	105.517	116.62
	31.637	9.79867		52.0117	17.298	124.93			1122.01			47.9303	517.442	217.066
	281.732	9.09767		69.0677	22.351	21.1007			931.643			414.632	32.4933	136.472
	157.537	18.7917		36.2967	27.263	35.0147			589.31			1058.68	208.49	393.981
	605.931	65.7277		128.001	14.497	26.2607			12.2107			286.796	9.555	491.832
	999.794	23.5457		22.3777	86.136	37.8947			130.821			124.728	111.104	119.224
	1199.03	6.57467		172.422	6.55	411.084			184.024			130.238	9.13833	94.931
	66.1643	723.163		48.054	204.516	270.04			51.7093			586.909	3.58333	551.384
	656.14	205.26		1018.71	16.3923	104.944			320.997			173.938	186.107	85.52
	459.561	59.1697		52.106	11.4703	5.20067			481.801			44.9863	187.658	318.753
	470.486	295.546		17.239	18.9333	91.3957			797.425			106.17	42.8783	592.309
	473.865	266.388		140.895	133.345	157.907			593.506			103.693	281.875	105.111
	530.468	35.5643		1650.86	145.986	9.033			477.761			80.7573	168.812	216.904
	130.395	236.895		446.177	24.9133	11.343			1675.04			583.743	276.12	477.774
	812.232	64.6097		94.392	45.9943	87.202			763.474			352.867	166.48	13.864
	1057.6	24.1897		1632.95	34.9323	6.379			6.81			305.315	7.61633	49.353
	153.684	433.55		492.942	23.1973	2.965			21.943			120.477	152.069	94.5893
	226.838	43.684		77.6	11.0403	6.396			43.5123			15.2553	77.3893	143.907
	559.431	91.0763		8.16533	91.9483	20.99			388.732			137.614	93.6203	61.5893
	180.527	495.168		296.76	62.5763	45.89			441.998			79.5243	94.6953	219.729
	772.204	313.651		24.3003	4.67933	78.765			260.785			35.6923	484.789	26.7257
	810.338	291.856		358.047	330.97	5.524			333.632			163.51	31.8547	242.919
	252.135	23.0317		169.043	18.0713	5.592			6.933			60.1013	68.2087	214.51
	7.55933	277.755		33.6737	13.1623	40.423			95.7707			77.3913	5.31067	22.4837
	664.293	40.8153		20.3337	17.2923	10.318			220.246			224.211	358.42	239.784
	76.9403	12.1803		12.2497	6.09733	11.076			206.674			13.5423	170.468	362.804
	62.4193	19.2843		22.8507	18.8413	9.062			83.975			31.1253	222.281	621.502
	15.8953	21.5213		81.6837	16.8193	35.16			54.98			252.027	34.23	58.405
	128.731	198.535		12.5317	9.38033	132.078			404.457			125.079	342.786	119.313
	243.556	395.862		292.81	52.5787	7.083			81.408			387.618	36.4447	215.206
	486.703	12.686		79.7587	201.641	2.421			35.104			209.728	681.996	274.418
	42.0273	627.085		61.1167	108.16	0.451			59.304			123.67	927.121	43.4127
	1021.41	193.68		70.5897	88.9517	5.151			71.245			89.2323	220.898	89.9957
	132.264	209.456		34.1757	315.029	3.139			70.682			97.4153	258.623	450.735
	52.5057	23.928		2052.2	39.6097	25.3973			957.445			406.678	985.702	48.0247
	426.058	8.99733		22.6897	18.9777	183.039						814.043	444.366	227.499
	1612.49	11.3083		93.4173	7.00667	160.621						373.847	605.215	178.995
		205.527		28.9053	12.8197	11.9063						75.2223	295.286	50.8797
		260.3		270.844	6.63167	7.82633						739.785	63.035	33.2317
		148.055		29.9413	113.697	1.462						269.978	312.537	38.6027
		48.634		77.8033	21.6237	123.978						438.116	201.575	1397.1
		42.6		171.538	29.7487	39.849						46.741	399.627	43.4117
		491.655		220.828	8.32267	71.782						250.72	2.058	673.956
		335.948		19.4243	24.2237	56.825						419.321	10.709	68.1577
				28.9413	31.6747	428.164						198.249	445.21	80.6057
				431.302	57.9647	19.199						523.903	26.502	53.9327
				21.5073	104	9.103						40.33	747.237	182.699
				108.555	12.3137	13.188						120.69	78.368	198.715
				51.0803	355.579	25.036						100.539	52.788	195.212
				61.6603	32.0877	4.249						280.361	2842.5	95.4567
				97.3003	52.8527	24.425						116.466	319.937	299.224
				489.755	23.2617	104.256						149.108	440.633	173.332
				135.267	26.5937	123.76						53.471	3.427	55.3927
				31.6313	11.2397	4.038						116.772	6.15	446.917
				14.1543	15.2547	319.753						305.283	67.231	85.2327
				17.0353	22.8497	15.348						102.716	27.849	118.218
				23.9943	163.205	12.314						79.6	198.805	33.104
				2.45333	15.5347	62.671						317.238	220.365	21.5043
				383.647	136.549	17.096						201.445	137.276	33.4223
				418.288	345.041	8.038						23.398	14.2047	267.342
				12.7673	11.5033	10.819						505.235	55.262	969.483
				5.97733	17.9223	21.762						130.355	201.986	77.1423
				26.5083	443.05	13.797						50.523	5.094	63.7437
				130.121	42.6473	14.612						260.371	224.704	9.299
				691.55	10.1763	132.32						282.156	6.57933	99.3073
				143.244	33.8383	18.535						299.426	3.72133	81.5023
				20.0313	361.643	47.079						151.451	21.9753	134.672
				35.2613	329.259	47.259						218.977	11.3613	337.036
				23.8233	211.686	27.264						426.278	62.3013	25.7983
				169.261	82.2133	115.896						176.194	39.6193	206.815
				21.0433	16.6943	5.231						109.195	10.9353	50.787
				8.84233	22.2843	21.897						77.5473	171.902	97.133
				25.7133	2.93033	67.797						63.9883	126.281	105.807
				34.8523	121.437	11.652						146.486	9.01233	68.707
				18.7833	289.673	31.181						275.655	1443.01	109.364
				104.538	10.8873	15.487						119.563	18.536	64.1527
				271.308	40.8733	12.298						117.7	56.572	53.6657
				61.2743	4.15033	105.385						47.5613	390.854	148.331
				31.1433	24.457	6.13633						90.4583	200.079	77.076
				66.5673	430.326	10.3183						102.291	1.47867	51.319
				518.97	21.212	4.73833						448.261	137.942	185.806
				12.7573	13.257	1.90933						9.55033	144.58	5.525
				26.3603	16.286	11.1583						390.173	48.2377	27.028
				15.717	38.99	5.45133						496.394	79.9447	57.851
				34.152	254.521	76.8883						84.3653	86.4937	15.5987
				695.311	10.924	47.2833						401.441	74.9687	417.668
				47.268	11.145	3.30133						131.924	3.19467	95.686
				43.063	10.247	20.5753						589.773	65.6657	48.4743
				60.73	78.318	5.96933						305.575	299.89	18.5843
				26.858	374.43	2.43933						126.094	12.387	98.7157
				112.372	56.357	38.8763						100.095	366.922	207.898
				46.675	13.188	4.36733						420.533	32.985	101.511
				130.805	1247.73	53.8433						2215.95	17.9607	115.405
				20.1517	15.757	97.2593						406.081	70.5617	15.906
				32.2047	39.665	7.00333						86.0193	3.66567	159.684
				777.361	11.87	1.24233						339.543	114.624	86.629
				90.4527	6.696	3.80933						539.615	143.152	31.08
				139.261	5.574	2.10833						164.246	81.5007	63.79
				55.3783	3.725	11.6043						427.891	34.24	69.714
				19.4233	135.085	24.6143						25.5523	5.66833	129.088
				59.2933	7.506	118.097						470.84	561.561	307.762
				347.305	18.066	605.277						453.934	43.2567	25.539
				217.952	19.817	47.5133						294.639	50.3653	200.71
				142.066	7.313	71.9763						289.955	55.5307	40.798
				300.757	10.529	8.48333						68.219	48.457	1015.61
				587.028	0.192	12.3123						106.934	15.8043	21.713
				218.22	266.508	32.4793						223.35	33.6903	130.691
				144.361	15.659	1.82833						126.134	174.229	35.745
				500.847	9.336	5.02933						480.715	432.195	82.474
				289.035	17.265	40.5273						17.88	25.197	164.758
				248.264	36.072	107.501						5.765	19.514	169.61
				299.176	79.4217	2.60833						20.773	66.027	336.751
				232.924	24.6927	2.30433						186.894	51.577	42.9727
				8.007	22.5297	50.6783						36.1367	25.564	112.162
				48.93	32.8577	6.67233						155.427	76.994	777.825
				195.997	76.7897	62.2087						180.056	213.038	113.812
				578.36	104.62	2.23367						445.796	51.832	29.5537
				718.995	75.9213	2.58167						85.4307	55.08	154.66
				578.041	33.4633	2.04367						558.269	79.6483	59.6667
				25.792	38.0563	3.50767						21.0127	76.6143	34.8907
				430.652	34.9543	6.60767						554.752	238.225	23.8217
				39.607	52.5663	3.63067						87.246	824.576	30.0327
				24.091	20.5573	11.3457						403.877	65.18	36.7477
				24.705	58.8303	2.32867						645.139	80.2057	14.2537
				25.257	53.2243	57.8767						475.876	139.07	2.03367
				874.468	78.238	4.33167						10.338	127.742	618.028
				34.0387	30.174	9.28467						648.228	62.301	101.846
				105.016	261.11	7.18967						337.981	420.569	106.162
				37.3117	9.211	125.432						389.034	20.739	323.203
				372.828	15.672	49.4177						75.5163	47.4143	55.7327
				82.2287	135.817	7.27767						424.108	332.746	31.1637
				273.821	125.612	3.708						224.777	103.597	73.5097
				121.159	113.264	5.886						90.1013	54.7183	106.636
				17.474	62.9937	6.801						172.222	360.344	26.5107
				179.568	34.212	7.813						67.1133	29.1183	106.716
				156.059	22.921	9.505						614.26	201.308	208.518
				19.391	106.876	1.986						333.571	91.6217	75.1297
				28.967	68.177	16.853						437.36	7.38367	34.9113
				417.217	25.985	1.724						188.176	257.001	10.1123
				26.595	14.596	3.802						602.036	52.331	51.6513
				148.912	56.2493	15.994						122.717	530.827	26.4773
				58.243	97.3543	84.856						511.643	116.322	475.998
				800.475	35.8283	1.523						32.469	94.64	502.422
				26.163	16.6933	5.154						194.296	31.261	312.314
				872.733	147.004	22.178						334.693	695.225	142.396
				22.323	268.824	2.48567						194.564	12.748	8.20167
				79.628	166.639	8.51567						256.737	11.0233	68.7647
				265.817	96.4063	38.024						177.404	525.534	308.678
				444.618	865.61	5.196						531.759	106.135	3.09967
				529.518	58.0837	87.458						375.341	21.961	5.99033
				37.958	45.3207	312.338						31.488	725.292	56.9153
				54.279	113.917	1.592						50.094	23.484	4.52033
				308.13	145.88	3.713						283.814	61.32	5.33633
				64.505	159.34	17.3177						568.147	22.5937	34.3483
				12.445	64.564	8.24967						84.846	48.677	15.122
				46.398	193.696	17.5447						20.167	584.845	63.849
				197.748	56.554	10.3707						312.352	254.905	39.783
				451.694	458.308	4.88667						89.211	118.331	32.8013
				180.173	42.802	10.54						32.478	238.753	23.3883
				184.149	91.2997	20.661						1276.99	327.151	39.6217
				412.046	152.246	7.157						77.8473		11.4017
				197.054	305.545	12.626						272.605		372.684
				157.077	11.9043	15.932						199.669		78.557
				164.642	5.57233	191.49						294.542		100.093
				52.954	4.10333	46.973						239.248		114.599
				94.139	22.5313	11.919						1261.62		35.2023
				97.059	41.9103	10.11						423.375		166.441
				24.258	23.3783	60.6567						130.946		33.0073
				16.566	42.7293	94.1647						326.372		37.427
				61.346	180.845	4.28567						86.95		52.057
				440.691	103.402	1.88667						413.698		222.942
				14.738	29.6793	256.693						253.546		109.443
				40.223	439.743	9.46867						1141.8		29.4
				273.307	152.803	10.7447						466.041		169.952
				96.338	63.965	13.9863						289.934		99.725
				53.274	44.046	262.999						89.732		73.8067
				363.946	81.049	10.5703						196.299		62.3837
				134.044	44.934	6.44033						256.272		15.113
				27.178	33.986	48.8103						175.787		21.557
				19.014	87.714	13.9843						966.04		16.845
				15.843	91.222	10.8993						325.247		258.884
				28.449	309.969	65.4943						584.171		15.8377
				19.096	82.481	170.183						472.973		24.9813
				152.562	156.835	19.6163						406.882		11.1263
				203.072	33.705	212.298						493.622		20.1287
				672.052	48.873	6.26333						218.722		103.132
				448.172	8.907	278.625						285.097		171.434
				209.015	45.951	7.75533						1103.61		38.8273
				12.942	28.4737	10.5453						419.819		100.3
				193.95	118.842	81.4103						440.228		19.6383
				13.9243	0.828333	41.9083						1423.53		44.8583
				31.5313	20.2853	6.84433						172.196		19.4773
				15.7663	32.0813	597.379						82.2107		27.4873
				7.16433	43.6983	925.28						608.961		45.2853
				238.598	454.687	17.4737						223.195		120.718
				18.0943	622.903	42.6237						383.353		57.3887
				24.4893	201.077	29.3057						723.894		21.0257
				563.974	261.057	35.9037						311.232		128.993
				930.389	68.031	71.1057						186.434		30.0667
				28.0033	9.981	10.491						270.498		26.3923
				262.112	49.2737	34.375						676.378		15.2927
				340.013	15.4247	16.629						586.302		6.424
				714.29	41.0587	23.239						198.755		7.96567
				130.813	35.6047	50.456						287.074		47.3597
				14.8887	63.4437	44.099						113.641		61.5207
				15.9777	11.5027	226.676						454.476		84.6383
				9.27667	12.1627	38.352						445.199		36.6877
				5.71967	87.5557	99.361						512.243		58.289
				38.4547	55.2967	22.262						195.631		118.482
				55.4837	23.2507	20.269						376.007		4.536
				10.5007	13.5137	195.283						550.472		349.672
				31.7587	184.636	36.44						308.278		195.674
				29.8047	15.0117	32.984						20.5267		564.035
				33.9937	11.5637	85.417						385.105		14.113
				233.918	254.078	111.104						1677.57		168.23
				51.5647	187.843	7.378						640.063
				73.3997	24.7263	44.393						341.593
				266.795	10.4803	35.971						482.663
				42.6927	106.691	65.986						332.547
				83.1957	570.244	191.917						202.194
				392.368	50.1177	6.54967						437.487
				50.7207	53.7867	96.9077						69.57
				194.106	80.651	18.5067						222.997
				104.62	204.955	27.6577						1451.9
				29.5567	219.1	27.9593						264.358
				130.669	38.4833	4.42633						18.216
				18.9987	38.7943	139.918						423.644
				324.45	76.1393	59.2983						370.62
				19.1767	626.555	12.5943						188.522
				33.8687	12.3803	7.17233						202.471
				22.4687	90.4973	16.3223						152.832
				63.4997	41.547	310.314						327.948
				56.9587	75.755	14.6313						218.673
				230.55	90.793	83.1203						24.0697
				260.369	17.048	35.3483						296.855
				34.0657	9.491	19.2873						289.38
				23.8347	132.378	6.16633						239.625
				28.8947	8.519	70.4407						98.9667
				27.2807	10.311	12.2007						303.897
				47.3187	30.033	285.928						443.42
				180.362	6.35333	25.8567						309.515
				50.2447	41.5103	3.37767						256.251
				148.829	114.918	38.3347						558.605
				723.968	33.6333	508.031						674.682
				11.4817	35.0573	23.2167						59.7167
				358.398	19.5833	476.54						2075.43
				411.56	24.8343	93.3677						205.926
				62.9577	8.28633	161.627						185.244
				24.6547	5.16933	25.4357						59.5763
				523.963	30.9073	210.85						7.33233
				727.159	204.607	62.1937						331.763
				31.6247	419.269	117.739						300.322
				70.9147	16.6193	53.597						1337.36
				95.8227	137.407	91.208						464.994
				81.8907	42.5133	38.074						944.894
				31.9667	65.6473	95.837						56.5107
				77.1447	426.859	108.346						171.48
				338.13	83.975	21.685						573.911
				25.4597	40.842	132.516						149.346
				29.2877	549.246	28.0753						281.569
				33.4927	83.096	291.902						45.5813
				587.99	163.57	306.702						285.063
				8.55967	386.673	1027.04						5.32933
				23.7647	37.983	277.752						317.381
				6.32367	57.002	65.5553						463.919
				22.7767	24.805	54.8373						481.265
				24.5547	50.678	154.383						955.84
				158.514	674.699	69.1457						393.406
				416.373	27.527	31.1607						652.071
				14.3427	100.418	235.551						207.56
				225.181	481.739	421.18						272.907
				10.1287	20.01	9.758						3070.7
				29.4677	514.773	45.542						290.901
				29.0367	270.515	8.683						474.101
				34.0457	41.192	16.6503						247.767
				15.333	54.375	90.8103						237.69
				193.301	95.072	12.7673						1800.72
				219.824	117.839	26.7583						483.713
				95.049	41.961	43.3003						366.215
				523.758	69.917	30.9587						173.141
				188.085	142.77	30.1267						239.965
				211.288	73.095	56.8657						245.784
				93.581	17.074	266.79						311.851
				173.33	83.366	10.2407						446.009
				38.41	43.149	8.01767						393.247
				39.178	290.904	85.1303						268.041
				32.271	17.7573	16.9533						190.45
				5.457	285.971	27.0843						99.4463
				94.259	43.2143	1.12133						208.376
				207.858	138.325	35.6113						202.384
				23.671	12.6923	74.7493						158.222
				36.248	4.57433	13.1213						762.079
				105.994	10.025	11.7913						49.145
				183.274	80.264	43.3643						82.6463
				538.636	279.482	176.019						394.774
				20.8003	24.786	19.5283						137.448
				17.5573	24.978	64.7327						6.13033
				160.653	283.927	34.2067						127.982
				33.4133	317	111.634						4.76933
				145.714	24.536	249.881						167.364
				367.7	39.582	97.7597						141.535
				87.7743	93.517	103.481						112.005
				39.6013	471.19	116.828						4.40533
				44.7323	3.534	48.7347						570.335
				204.892	114.074	4.83067						417.573
				73.2173	12.3373	26.9697						78.346
				26.1583	8.20933	138.856						117.938
				132.362	38.4593	7.95167						1414.34
				242.147	30.6203	347.474						83.839
				230.345	190.058	39.053						158.153
				28.0483	1.57333	25.908						512.996
				53.1083	304.651	2.224						166.22
				80.1493	42.3503	48.433						144.399
				424.086	94.1893	151.424						57.355
				106.358	28.6923	84.0933						618.123
				21.8577	23.0343	57.6403						12.56
				496.948	547.35	5.84633						330.278
				205.469	32.1823	9.59833						85.314
				35.6137	616.349	40.0513						653.89
				651.365	23.3523	7.99933						379.765
				212.717	16.8723	75.8653						117.359
				36.6817	98.3647	22.9563						147.752
				147.371	25.7767	66.5503						35.3883
				879.924	21.5577	20.3453						22.5633
				31.3087	26.3347	89.1703						555.286
				13.4277	30.1717	50.821						652.407
				76.0547	145.055	225.783						385.534
				45.9077	25.9857	4.029						205.881
				192.844	62.6997	4.062						303.93
				57.1507	141.873	56.306						239.032
				133.401	15.905	39.855						280.864
				324.732	100.471	378.835						517.232
				182.008	32.467	186.397						73.4583
				83.6047	97.015	42.232						156.836
				370.275	130.331	47.178						29.6023
				402.401	15.055	2.006						19.6933
				25.0747	10.1133	1.37967						9.64233
				66.0137	23.087	103.376						248.377
				475.747	52.733	7.75167						1.59733
				36.4527	30.736	119.743						180.276
				18.2847	21.155	11.8857						472.901
				1269.59	11.304	6.69167						289.329
				275.661	63.222	7.50267						48.352
				13.6757	113.317	22.1367						210.645
				334.997	154.684	12.2747						8.48
				109.351	23.026	112.69						50.933
				27.7327	131.877	14.4087						380.807
				21.9247	43.893	258.309						192.885
				47.4767	232.733	3.72867						69.142
				225.468	28.457	7.46367						447.537
				63.5727	93.243	460.629						63.715
				336.755	139.226	72.1257						15.635
				130.018	32.81	39.8427						300.671
				54.7537	28.447	3.63767						133.877
				784.819	30.103	12.81						18.361
				10.1523	7.036	86.391						379.079
				508.024	43.914	20.411						70.581
				179.794	290.969	3.311						686.729
				639.678	39.292	3.09						168.815
				52.2573	24.002	10.716						46.0027
				17.0043	23.758	3.709						201.032
				17.7963	109.727	3.818						139.682
				205.279	19.806	9.549						69.966
				56.8433	24.109	6.895						187.627
				36.0913	40.448	46.26						266.949
				123.554	202.399	8.469						11.932
				389.237	32.725	10.794						207.6
				93.5163	66.17	294.336						500.312
				868.14	301.534	20.676						191.321
				434.693	51.807	7.442						77.8133
				98.8683	17.043	32.569						169.534
				227.479	16.162	92.491						179.645
				20.0273	85.215	25.381						647.145
				217.732	39.413	25.736						246.756
				282.269	54.726	96.882						302.949
				400.339	139.12	42.925						22.7193
				379.207	82.159	203.217						243.756
				330.403	21.463	61.438						189.719
				77.6633	100.721	29.652						102.896
				66.5413	63.874	119.516						140.437
				23.7963	4.277	4.772						570.649
				162.551	55.25	149.209						435.091
				102.791	739.225	22.8533						508.613
				374.169	191.653	20.9743						482.628
				26.3273	65.4453	74.8853						280.892
				335.128	105.76	235.069						1213.43
				417.816	93.3723	54.178						67.033
				72.1663	22.6143	53.088						211.815
				92.8063	24.6523	220.917						99.779
				361.378	336.372	30.374						401.017
				13.3693	65.0483	2.507						548.352
				132.808	18.4763	52.885						476.258
				74.7133	284.535	63.6463						1167.72
				44.5263	285.219	147.219						502.353
				51.3683	290.575	30.1503						119.904
				1648.98	85.9363	50.6683						175.028
				173.482	6.25633	294.325						325.411
				71.1873	21.8403	11.6033						90.9563
				584.425	68.2393	31.3033						687.801
				27.3623	28.4463	41.1073						776.086
				41.5753	106.387	409.237						258.322
				44.5527	49.4223	80.2253						134.874
				221.117	70.2487	8.93433						166.274
				70.8697	34.9927	585.626						194.677
				29.8467	44.5527	72.0803						229.543
				17.7367	63.8277	278.84						83.8973
				20.2967	166.171	11.2413						84.9423
				117.565	19.3527	0.909333						43.6693
				139.577	81.9127	6.09433						520.415
				295.238	149.415	16.3993						213.485
				26.9387	162.798	11.1013						461.25
				154.432	95.1637	5.10033						509.783
				465.845	615.814	3.23933						201.674
				86.3007	56.3897	105.536						314.444
				16.1993	229.8	1.722						317.13
				371.509	203.211	13.604						457.424
				44.2333	84.609	5.419						349.302
				25.3513	63.264	3.725						216.284
				85.8823	150.745	4.412						379.113
				31.9563	46.652	54.03						198.851
				9.71433	87.376	15.4477						95.7887
				15.5533	168.268	36.2187						929.726
				38.4993	34.579	42.5697						442.996
				783.308	51.202	8.96067						279.373
				152.919	199.257	10.0867						132.955
				27.2363	40.04	168.449						162.866
				42.6153	39.108	3.48667						323.788
				114.171	56.3583	82.2777						36.8563
				306.804	33.5033	3.47467						187.693
				56.6693	15.2173	96.0987						222.165
				233.933	1041.77	5.61067						159.905
				66.9103	16.3133	466.242						268.156
				137.036	121.848	14.0347						102.921
				225.44	53.3693	39.5657						425.427
				43.1053	38.4523	4.82467						239.855
				59.1523	44.9523	56.4717						323.642
				42.6423	29.9123	180.089						104.526
				52.8113	134.531	13.7477						265.649
				592.119	36.7933	15.5317						94.553
				19.2793	76.5627	34.9297						409.336
				248.303	94.9477	15.9407						98.642
				163.538	77.6387	47.2567						488.161
				26.9153	7.71367	2.21467						442.886
				761.724	105.857	123.704						521.256
				125.149	57.6167	25.4127						60.096
				986.171	8.27467	510.924						140.665
				460.961	13.6427	6.35733						466.987
				30.3993	65.8687	26.2103						461.798
				146.546	21.3667	216.955						509.678
				22.1823	122.488	2.39633						1181.73
				78.6303	575.276	29.9963						1425.4
				31.2483	55.588	86.7033						234.595
				2207.32	25.06	90.8083						152.243
				139.512	32.9463	31.9583						165.212
				21.2313	154.851	2.86333						930.732
				377.754	237.653	2.14933						798.937
				65.1363	10.9493	11.991						77.4223
				564.72	41.7023	36.454						589.83
				144.002	52.9023	8.525						187.237
				30.4113	175.463	254.921						314.199
				191.425	3.69433	269.556						165.254
				495.29	75.015	14.7						116.867
				11.9393	97.521	56.902						193.735
				174.914	26.367	18.356						219.973
				375.983	25.728	11.243						278.267
				14.9883	152.943	80.168						301.117
				142.74	398.289	8.56167						565.444
				316.004	100.209	36.0927						631.844
				29.8823	4.437	10.4717						95.798
				260.246	17.2117	9.08267						47.7803
				89.2953	12.4377	74.4567						500.935
				64.3233	10.8757	13.4087						435.074
				143.428	38.9957	13.4237						332.069
				27.3043	38.2877	88.1123						533.403
				7.61633	41.5767	44.2443						1194.63
				46.76	6.35867	16.9243						86.8233
				192.355	28.2967	16.4323						691.306
				15.78	88.9167	3.95533						687.3
				605.761	23.9227	9.62433						134.272
				55.437	6.37067	10.7263						3.68367
				538.717	1.56767	52.7463						631.843
				60.293	11.5657	42.8093
				28.447	24.8207	40.1883
				6.392	96.1287	4.37867
				140.985	125.802	48.0807
				245.979	365.954	40.3757
				109.684	13.7147	57.5957
				60.882	139.566	22.7137
				311.567	124.889	9.78867
				15.236	511.901	15.0277
				779.727	94.6263	19.1217
				181.416	193.212	64.2247
				378.851	264.156	3.32267
				104.23	2381.84	18.7187
				203.182	162.157	5.69967
				88.834	230.818	18.1057
				41.516	399.211	6.55467
				11.957	53.873	35.2587
				193.461	79.645	9.56267
				82.2723	11.8663	39.5387
				21.0543	4.49933	97.5787
				344.828	25.4447	582.518
				126.716	203.754	112.977
				263.51	499.576	5.72267
				65.4563	23.355	214.893
				254.281	222.419	10.1087
				380.348	221.404	3.10567
				32.5423	218.128	10.3167
				123.687	164.195	12.6117
				14.7583	208.71	583.257
				1045.42	147.805	31.0493
				88.0653	15.3837	52.6483
				50.0903	162.238	96.5023
				28.1773	106.203	12.3703
				442.813	27.1573	23.9523
				24.1643	136.489	159.137
				98.2283	56.6433	175.331
				40.1693	24.7373	87.9123
				683.226	129.615	120.779
				56.1147	1134.06	10.0513
				153.697	280.902	76.6003
				137.94	377.271	29.3903
				328.751	25.6657	33.7973
				387.145	512.459	58.5093
				34.3497	346.888	13.3367
				33.6367	388.782	361.228
				136.861	405.375	120.382
				8.11867	14.9513	12.4137
				81.8337	5.09333	34.0973
				14.9937	6.99333	76.9777
				260.346	7.594	95.3067
				92.5017	19.772	250.604
				187.43	70.292	125.785
				66.9517	306.134	1184.11
				14.9967	73.6507	484.23
				30.7487	6.48367	52.2813
				34.8647	916.894	432.073
				170.437	21.6387	580.218
				34.0157	200.572	149.12
				141.519	34.3937	96.353
				138.098	41.4957	101.558
				95.8487	12.5087	35.862
				37.7457	24.5297	676.2
				689.777	99.0507	31.7543
				24.1597	15.8667	44.0853
				41.4487	174.024	75.2793
				23.2957	837.49	16.7213
				42.605	863.367	81.935
				25.814	300.912	13.636
				26.707	618.457	976.69
				518.808	22.048	391.983
				539.033	98.21	70.502
				36.393	30.309	129.481
				597.859	88.393	428.818
				39.654	263.122	25.56
				23.515	6.58467	8.355
				3.464	80.4773	5.397
				26.596	237.682	11.4383
				15.128	113.672	12.7883
				19.478	27.0753	9.89433
				6.36	104.038	16.4463
				186.22	167.008	10.524
				7.881	271.125	67.2697
				8.121	107.02	2.87767
				239.862	332.816	117.39
				6.783	116.55	53.4487
				139.467	82.3067	6.71067
				8.365	113.349	73.9477
				7.777	8.08367	61.3957
				113.048	269.448	1.93067
				21.791	431.942	651.356
				36.988	128.713	30.9843
				70.653	90.1237	131.123
				73.598	501.981	50.6317
				33.691	479.841	25.0097
				11.185	47.6857	6.60467
				161.473	24.0997	35.017
				129.851	10.7217	10.4343
				53.13	5.95133	324.208
				804.299	89.0983	36.2357
				185.52	21.0213	31.7457
				486.567	72.4863	11.2007
				25.942	7.22433	43.5227
				39.784	101.528	473.523
				532.386	3.87433	20.5953
				90.758	2.89433	34.9147
				498.333	852.661	72.421
				309.908	187.024	164.817
				49.8153	179.881	22.1493
				408.772	24.2267	9.67233
				34.1473	69.6723	78.9633
				67.3493	535.431	154.587
				66.0283	76.3383	184.48
				46.3073	73.0137	377.274
				198.236	175.404	158.423
				42.6303		268.539
				71.7903		16.673
				380.967		24.36
				142.328		5.08
				352.787		0.668
				73.5593		37.486
				52.4293		312.884
				89.0823		211.081
				8.21533		140.05
				320.455		77.858
				86.7193		23.9513
				6.31733		62.7483
				7.42633		26.7823
				536.953		2.40233
				202.091		700.12
				268.936		120.8
				173.546		172.178
				17.016		1.341
				209.729		24.9303
				130.045		158.709
				44.841		32.3513
				198.356		29.9687
				140.68		134.704
				10.057		118.22
				101.857		128.334
				148.81
				101.796
				21.096
				36.631
				9.37
				68.123
				20.704
				18.115
				9.496
				137.971
				448.818
				57.762
				194.577
				126.668
				1252.01
				157.497
				241.086
				64.173
				27.189
				787.485
				91.749
				78.991
				20.46
				99.814
				14.9003
				1742.67
				31.3163
				61.6303
				105.028
				44.5483
				155.213
				80.9443
				260.921
				249.992
				11.8107
				457.568
				253.141
				41.8303
				124.414
				167.032
				356.396
				373.66
				25.8793
				974.083
				285.235
				1845.73
				46.77
				245.334
				483.864
				257.612
				528.36
				38.997
				301.153
				188.567
				285.605
				370.626
				135.973
				522.764
				11.42
				277.813
				1105.13
				71.9797
				184.017
				308.389
				266.285
				1037.65
				48.7777
				60.2727
				135.423
				38.7677
				74.8597
				13.4387
				187.607
				1245.21
				180.175
				130.458
				309.007
				158.578
				876.922
				231.11
				444.85
				342.503
				890.536
				157.263
				37.289
				37.817
				34.121
				130.554
				187.717
				132.038
				138.737
				27.427
				134.47
				163.876
				11.339
				9.084
				31.488
				78.269
				437.781
				36.556
				251.306
				280.142
				1715.73
				25.916
				561.74
				23.877
				66.804
				251.957
				46.099
				255.258
				92.532
				437.28
				32.4393
				59.7733
				15.3633
				53.6833
				100.537
				128.786
				500.41
				865.379
				365.623
				479.859
				35.8557
				215.194
				341.122
				81.2113
				464.23
				76.5993
				68.4793
				496.325
				4.36233
				496.634
				90.693
				423.076
				131.247
				810.543
				85.824
				31.248
				875.579
				28.091
				130.952
				19.212
				658.341
				272.806
				2.98967
				72.9887
				207.512
				269.663
				118.687
				55.2967
				411.47
				35.6317
				117.96
				155.568
				55.6807
				289.36
				164.588
				231.928
				13.8873
				133.071
				244.116
				901.464
				485.448
				763.555
				477.556
				283.631
				307.089
				37.1723
				465.008
				245.284
				576.274
				162.554
				548.941
				93.542
				26.398
				590.093
				106.105
				628.487
				374.663
				254.218
				459.248
				238.947
				615.082
				114.98
				607.494
				1202.17
				21.098
				63.207
				15.832
				84.575
				8.39667
				373.109
				106.773
				397.358
				19.1357
				20.6767
				127.531
				63.3177
				11.4317
				12.0777
				139.709
				735.349
				97.9637
				509.58
				60.0867
				7.60067
				12.0397
				76.2347
				2.57467
				19.8827
				19.2097
				141.122
				72.4407
				982.965
				319.014
				71.3047
				45.2607
				98.6827
				131.031
				305.765
				317.614
				19.5917
				484.411
				32.9437
				25.9177
				54.7027
				580.048
				91.5607
				625.368
				176.749
				57.1417
				361.784
				272.982
				207.413
				152.493
				81.5007
				169.431
				62.0137
				764.254
				1591.03
				28.0877
				102.547
				47.3747
				14.2443
				295.22
				250.067
				11.3213
				10.9013
				6.91833
				198.417
				629.149
				61.0163
				23.0163
				36.2073
				584.606
				18.4513
				104.542
				106.623
				854.934
				21.5333
				34.8483
				41.3733
				21.8113
				231.084
				954.849
				152.937
				34.1863
				29.2943
				683.239
				552.005
				93.0043
				120.031
				630.954
				39.2533
				14.6283
				84.5003
				8.23533
				58.9073
				468.911
				213.78
				337.148
				71.4067
				30.314
				293.096
				138.213
				233.358
				181.784
				143.854
				40.309
				61.905
				189.097
				197.312
				285.265
				199.585
				459.218
				420.22
				80.149
				345.818
				69.893
				31.041
				12.666
				564.763
				348.65
				587.216
				842.497
				1438.49
				91.7417
				27.7347
				248.78
				173.267
				200.724
				762.653
				226.53
				67.5787
				2466.51
				1759.5
				516.624
				70.8867
				170.666
				244.391
				39.9797
				13.2377
				302.683
				93.1777
				9.23867
				16.0687
				73.3427
				35.7127
				9.01867
				216.699
				16.5717
				14.5127
				145.865
				637.657
				245.392
				91.5807
				109.119
				380.407
				180.782
				811.416
				400.39
				124.131
				963.888
				98.4707
				33.6307
				16.4987
				97.0377
				16.4267
				18.7887
				244.157
				588.717
				42.6757
				182.969
				11.9527
				41.9007
				140.716
				38.6877
				82.5057
				587.469
				271.161
				16.7127
				332.214
				21.9267
				37.9627
				10.3737
				355.353
				19.6867
				9.90067
				91.4257
				24.2317
				140.895
				41.6917
				404.072
				454.274
				94.5307
				648.761
				29.5667
				18.0547
				533.134
				1285.72
				170.294
				181.342
				125.206
				11.3957
				801.154
				175.21
				29.642
				119.624
				44.689
				106.861
				186.239
				182.791
				122.564
				322.189
				390.846
				293.215
				359.824
				181.996
				7.079
				547.466
				298.1
				2366.01
				365.984
				872.185
				133.452
				614.044
				656.033
				441.46
				5.89167
				1140.21
				80.7097
				65.8417
				382.045
				13.3947
				244.558
				825.422
				668.535
				98.1393
				120.812
				189.478
				414.579
				6.44533
				775.274
				220.348
				1585.22
				8.55733
				8.80133
				178.041
				169.984
				59.3433
				306.83
				134.311
				111.589
				13.456
				466.72
				405.104
				621.866
				178.266
				112.987
				292.587
				874.439
				267.781
				758.064
				295.043
				712.821
				1007.22
				264.327
				19.326
				33.881
				15.979
				37.019
				352.685
				246.287
				9.79167
				535.471
				16.1717
				541.845
				410.054
				919.454
				317.226
				518.681
				154.392
				119.356
				26.0427
				112.349
				812.52
				110.455
				440.114
				275.356
				225.427
				277.529
				135.032
				695.898
				290.758
				546.197
				74.0277
				170.649
				319.329
				615.906
				243.762
				248.469
				249.718
				163.358
				296.424
				201.174
				100.114
				189.633
				545.869
				433.793
				588.888
				107.694
				414.027
				5.2
				577.118
				71.1377
				158.338
				123.076
				252.664
				253.567
				311.836
				443.457
				821.745
				157.941
				98.056
				403.055
				721.365
				776.477
				401.217
				31.993
				386.047
				164.13
				1657.18
				452.363
				450.422
				14.308
				138.356
				489.493
				1068.38
				456.103
				362.153
				251.291
				268.252
				272.618
				40.336
				263.639
				675.736
				315.672
				732.607
				598.66
				164.634
				440.866
				508.541
				391.829
				741.534
				63.3377
				410.561
				752.5
				204.382
				634.768
				196.222
				662.353
				153.403
				396.681
				217.16
				57.3913
				142.418
				166.337
				1848.03
				221.959
				413.119
				688.089
				59.1297

## Sheet: Supplementary Fig. 3p
Mock	CAR
16.6667	71.4286
10	68.75
16.6667	47.619
33.3333	30
100	50
25
42.8571	46.6667
0	38.4615
20	46.1538
30.7692
44.4444	45.4545
27.2727	41.1765
16.6667	100
2.85714	70
22.2222
0	70
0	50
20	54.5455
0
5.88235	71.4286
0	58.8235
16.6667	30
0	75
0	64.2857
	53.3333
42.8571	50
20	100
37.5	40
100	83.3333
63.6364	42.8571
25	66.6667
16.6667	40
60
80	77.7778
37.5	77.7778
57.6923	33.3333
29.4118	57.1429
16.6667	25
44.4444	27.2727
50
44.4444	43.4783
37.5	36.8421
75	64.2857
	45.4545
38.4615	45.4545
44.4444	41.6667
28.5714	69.2308
0	50
	45
20	63.6364
30	60
42.8571	46.6667
66.6667	64.7059
20
0	69.2308
44.4444	47.0588
50	62.5
14.2857	71.4286
28.5714	100
25	40.5405
10	43.75
7.69231	42.8571
14.2857	80
25	63.4146
21.4286	49.0566
80	54.5455
12.5	67.7419
66.6667
18.1818	73.3333
20	52.6316
12.5	81.8182
28.5714	33.3333
	83.3333
0	57.1429
22.2222	71.4286
11.1111
0
16.6667
0
0
33.3333
0
0
33.3333
