# Supplementary material for: Bioengineered immunocompetent preclinical trial-on-chip tool enables screening of CAR T cell therapy for leukaemia
Source: Nat Biomed Eng. 2025 Jul 1;9(12):2098–114. doi: 10.1038/s41551-025-01428-2 (PMC12705464; doi:10.1038/s41551-025-01428-2)
Supplement: Supplementary file 10 — Statistical source data. [file 41551_2025_1428_MOESM10_ESM.xlsx]

## Sheet: Supplementary Fig. 6a
CD19+ vs CAR	CD19+ vs Mock	CD19+ vs None	CD19- vs CAR	CD19- vs Mock	CD19- vs None
0.684498	0.890586	0.906284	0.912315	0.934423	0.938374
0.635475	0.890058	0.866574	0.949971	0.951702	0.952852
0.600501	0.908989	0.930529	0.927467	0.939146	0.958044
0.573293	0.884316	0.93154	0.931832	0.938301	0.955835
0.252492	0.879302	0.894224	0.938634	0.939795	0.921208
0.547691	0.895961	0.884109	0.927912	0.947882	0.952331
0.605049	0.861131	0.895787	0.934175	0.957375	0.951778
0.575371	0.914486	0.922157	0.935878	0.963648	0.963908
0.707808	0.929638	0.913075	0.942219	0.968714	0.967787
0.752459	0.931714	0.94737	0.956423	0.949237	0.942119
0.644318	0.945142	0.963325	0.950492	0.975988	0.957952
0.718506	0.919804	0.96405	0.833855	0.930159	0.955974
0.507009	0.939075	0.947967	0.958823	0.89415	0.829279
0.532147	0.962134	0.950867	0.937523	0.964456	0.967051

## Sheet: Supplementary Fig. 6c
	CAR		Mock		None		CAR		Mock		None		CAR		Mock		None
	CD19+	CD19-	CD19+	CD19-	CD19+	CD19-	CD19+	CD19-	CD19+	CD19-	CD19+	CD19-	CD19+	CD19-	CD19+	CD19-	CD19+	CD19-
Eotaxin	33.1852	11.2685	25.4091	32.3246	24.1194	34.283	11.8276	24.5974	15.3995	47.3367	18.1679	32.9894	20.6272	6.00308	23.6421	27.0545	14.4385	23.8139
Eotaxin-2	13.7778	11.0753	21.1886	10.11	4.59801	17.0946	5.02948	15.6662	4.80509	29.9498	6.10687	16.6983	34.2803	19.3946	30.5169	24.4909	27.5401	42.3723
G-CSF	11.6296	19.0599	15.8484	1.44429	0	6.57483	1.87915	12.4451	5.21034	26.5327	0.610687	14.662	12.1816	0.769625	10.7321	7.52727	5.2139	33.6131
GM-CSF	12.0741	8.17772	14.9871	4.88308	10.406	9.76832	6.90862	10.1757	12.5627	12.1608	6.25954	8.96009	64.6385	25.2437	21.4379	16.3091	42.6471	23.7044
ICAM-1	7.85185	11.848	8.9578	0	24.7647	7.13838	1.16065	15.959	7.1208	11.2563	0.381679	8.55281	25.8675	7.61929	8.73786	6.65455	7.08556	34.8175
IFN-gamma	0	11.7193	0	0.825309	49.6101	0	1.05011	4.09956	3.9367	0	0	0	22.3448	11.0056	5.69404	7.41818	5.48128	24.4161
I-309	0	11.3329	0	0	35.9774	0	12.2144	0	0	0	0	0	13.932	2.53976	1.75807	5.67273	0	27.646
IL-1a	0	27.5596	0	0	1.61334	0	29.4031	0	0	0	0	0	14.5228	25.3207	4.85437	10.0909	0	27.1533
IL-1beta	16.8889	14.2949	27.1318	19.7386	0	6.76268	2.04495	1.1713	21.594	26.6332	0	18.6533	25.0798	16.6239	22.5925	19.2	1.20321	7.39051
IL-2	19.4815	20.3477	0.344531	10.7978	7.09868	21.4152	1.87915	0.658858	3.1841	14.6734	2.13741	11.1594	21.9947	26.9369	24.1144	7.85455	25.6684	29.4526
IL-3	273.037	284.739	265.202	222.834	239.581	285.629	207.48	303.807	217.213	213.97	230.992	276.052	46.2813	55.3361	59.2758	59.7818	124.733	89.2883
IL-4	28.963	8.82164	72.3514	26.8913	40.7368	59.3613	29.1268	42.0937	140.216	43.2161	38.2443	47.5699	11.7331	0	6.27132	27.4364	12.0321	8.54015
IL-6	6087.85	5269.09	6278.9	5895.32	5881.9	7997.15	4437.77	5861.27	4382.94	8429.65	5747.1	6549.5	1500.47	3202.1	2484.31	2340.55	5700	2347.66
IL-6 sR	49.4815	17.2569	47.7175	27.2352	36.7841	37.9462	30.619	42.899	20.9572	162.814	36.4122	48.0587	59.3983	37.096	45.5786	37.9091	80.3476	55.6752
IL-7	7.11111	12.0412	12.2308	12.5172	8.14735	6.4809	9.11938	10.6881	7.35237	9.54774	10.3053	12.4627	13.7132	0	5.85148	17.1273	4.41176	19.2701
IL8	1115.93	1299.68	1342.55	1625.1	1155.31	2086.76	1164.13	1350.51	1332.17	2196.08	1325.57	1876.4	1496.77	2239.15	1609.16	1929.87	3361.76	1796.66
IL-10	12.5926	14.2305	9.64686	11.5543	7.09868	29.1171	10.7774	11.7862	13.1995	23.9196	14.5038	14.0918	39.4548	23.0118	16.4524	19.2	30.615	34.708
IL-11	5.25926	0.450741	6.20155	0	7.34068	0	2.3213	7.54026	0	0	0	11.5667	15.562	6.38789	18.3941	3.21818	0	22.9927
IL12-p40	0	22.0863	0	0	10.9707	0	14.6463	5.85651	0	0	0	0	24.8391	23.0118	8.68539	28.4182	4.14438	37.0073
IL12-p70	0	29.942	0	0	0.322667	0	14.0383	2.56223	0	0	0	0	32.2892	19.0098	19.2863	23.6727	2.80749	40.292
IL-13	5.03704	0.064392	30.3187	0.687758	0	0	15.6411	22.0351	26.6885	10.7538	0	0	28.6024	17.9323	24.2194	10.3091	0	17.6277
IL-15	33.4074	0.515132	41.1714	12.6547	0	0.093926	2.43183	10.8346	29.4674	13.1658	0	14.662	15.1791	8.46588	8.37051	0.654545	5.88235	26.0584
IL-16	14.8889	10.8178	10.1637	7.70289	6.69535	9.01691	1.87915	1.83016	20.6098	9.04523	1.83206	16.2096	26.5785	10.236	14.5106	9.6	10.6952	44.5073
IL17	142.593	12.7495	9.47459	9.76616	12.9874	16.6249	7.40604	5.56369	12.3311	14.6734	6.79389	7.49389	15.6277	0	3.12254	32.6727	0	17.6277
IP-10	488.963	228.654	132.73	80.6052	105.351	44.521	484.709	100.512	21.3624	35.2764	46.1069	43.2528	904.857	44.9461	170.008	60.4909	69.6524	41.4416
MCP-1	2421.26	2494.14	2698.19	2972.56	2277.14	3431.22	2141.01	2510.39	1953.53	3856.48	2315.8	2901.36	1399.27	1851.03	1766.18	1715.4	2939.3	1672.23
MCP-2	444.222	239.408	113.695	112.586	48.0774	50.7201	538.872	88.287	78.1552	91.1558	48.0153	67.2821	470.925	62.8784	4.64445	59.0727	62.7005	45.7117
M-CSF	7.48148	17.8364	6.20155	13.7552	11.6967	33.6255	12.6566	11.347	6.71555	10.7538	12.5191	16.5354	39.0829	11.0826	25.8462	8.56364	7.48663	18.7226
MIG	276.741	20.4765	21.8777	14.5117	0	7.60801	230.803	23.2797	0.868391	13.3668	0.992366	10.019	50.5917	4.38687	27.9979	8.4	0	6.35037
MIP-1-alpha	15.4074	11.3973	13.6951	6.87758	4.84001	0	9.34046	17.4963	0	0	0	0	141.415	129.374	16.2949	98.6182	5.08021	22.9927
MIP-1-beta	74.5926	27.1088	41.0853	34.663	0.322667	11.6468	87.0486	29.9414	28.5411	29.6482	10.687	22.8075	568.575	275.526	65.5733	300.546	128.209	136.259
MIP-1-delta	20.6667	36.1236	5.51249	6.12104	1.12934	0	2.70818	11.1274	0	2.61307	0	2.52511	15.7918	30.7081	39.7533	8.29091	9.35829	12.0438
RANTES	53.4074	24.2112	15.7623	33.4938	0	27.0507	17.6861	1.0981	29.8726	61.5075	0	25.7399	105.641	68.2658	57.6489	67.1455	63.369	63.6679
TGF-beta 1	25.1852	8.3065	44.5306	2.95736	0	0	16.9676	20.3514	29.1779	6.13065	0	0	35.8337	10.0051	32.5112	13.4727	12.8342	41.6058
TNF-alpha	13.1852	1.67418	34.4531	0	0	0	19.8968	47.3646	19.452	0	1.52672	0	26.1519	11.6983	16.2425	17.9455	12.5669	35.9671
TNF-beta	11.8519	1.67418	24.3755	0	0	0	20.5048	26.7936	22.2887	3.81909	0	103.774	31.6984	10.4669	21.0706	22.3091	14.8396	35.3102
sTNF-RI	13.8519	6.95428	20.4134	5.15818	4.84001	13.1497	21.8313	18.0088	14.9363	9.64824	1.29771	9.53027	24.5656	19.8563	10.4172	26.4546	32.3529	26.4963
sTNF RII	21.5556	12.8783	17.5711	16.7125	14.4394	166.343	11.4407	16.9107	12.0996	23.9196	7.09924	16.8612	67.1985	20.8569	19.916	18.2182	22.5936	14.8905
PDGF-BB	12.0741	17.9008	8.87166	25.7909	7.34068	27.6143	6.96389	4.83162	1.15785	21.1055	2.82443	14.7434	51.7951	9.77424	9.63002	12	7.21925	20.8577
TIMP-2	72.8889	151.706	83.118	188.239	147.056	396.462	50.9027	97.9502	167.889	330.955	128.702	276.378	221.167	633.941	90.7111	572.346	899.064	719.124

## Sheet: Supplementary Fig. 6d
	Immunocompetent						Immunocompromised
	HD451 CAR			HD854 CAR			HD451 CAR			HD854 CAR
	1	2	3	1	2	3	1	2	3	1	2	3
Eotaxin	64.4332	9.15318	42.4	76.3102	50.7955	8.61027	36.2727	40.8462	42.5829	91.2975	80.6647	26.5374
Eotaxin-2	15.1446	5.79078	14	13.0379	13.4659	3.2546	10.2273	12.1154	16.9284	13.4494	15.5589	6.02643
G-CSF	7.70996	6.91158	0	7.54154	0	0.370777	3.81818	5.88462	5.06108	9.96835	7.85498	4.49339
GM-CSF	15.1446	6.53798	6.8	12.271	12.2727	3.37819	11.8636	11.7692	9.42408	11.5506	18.429	10.4141
ICAM-1	6.1955	0	1	5.11291	25.0568	0.0411975	1.77273	6	0	0	7.55287	3.01322
IFN-gamma	0	18.8667	79.6	0	81.8182	0	0	0	0.34904	0	0	0.264317
I-309	0	14.7572	39.2	0	63.9205	0	0	0	0	0	0	0
IL-1a	0	26.7123	21.4	0	38.0114	0	0	0	1.22164	0	0	0
IL-1beta	0	0	0	0	0	0	0	0	0	0	0	2.32599
IL-2	0	0	0	0	0	0.0823949	0	0	0	0	0	0
IL-3	15.0069	13.076	0.4	16.2335	6.98864	1.85389	12.4091	14.1923	14.3106	15.8228	18.1269	7.18943
IL-4	68.7012	19.8007	95	68.7686	102.102	17.0558	69.5455	62.3077	128.098	91.7722	73.716	20.511
IL-6	10330.9	11883.4	15950	9815.38	13292.9	3195.52	10332.7	8527.04	13693.5	12982	11196.5	3580.6
IL-6 sR	103.258	25.0311	109.8	75.5432	94.9432	17.5913	75.4091	81.5769	97.2077	96.9937	96.0725	32.0352
IL-7	22.3038	6.35118	31.6	20.7073	21.3068	10.6289	18.4091	18.1154	26.7016	19.7785	27.4924	11.8943
IL8	3081.51	3165.5	3388	2817.47	3668.18	1737.01	3000.82	2545.04	3336.3	3542.25	3662.99	1783.51
IL-10	34.6948	15.3176	27.4	29.1436	31.1932	9.18704	31.0909	24.9231	31.0646	35.2848	38.9728	14.0617
IL-11	0	0	0	0	0	9.7226	0	15.9231	0	1.58228	15.71	7.24229
IL12-p40	0	0	0	0	0.852273	0	0	2.42308	0	3.79747	3.32326	2.22026
IL12-p70	0	0	0	0	0	0.411975	0	0	0	0	0	0
IL-13	0	0	0	60.4602	82.3295	16.1082	0	0	0	85.2848	60.1208	2.32599
IL-15	0	0	0	0	0	0	0	0	0	0	0	0
IL-16	0	0	0	2.55646	0	0	0	1.61538	0	0	2.87009	1.21586
IL17	25.3327	16.0648	39.4	23.6472	33.0682	11.1233	25.7727	19.9615	30.8901	27.3734	24.7734	11.3656
IP-10	801.56	998.07	1164.6	772.305	980.966	1036.78	860.591	547.731	833.333	901.424	820.997	771.172
MCP-1	1792.01	2470.05	3296.2	2185.9	3108.24	1750.23	2051.59	1514.77	2441.01	2637.82	2299.7	1630.1
MCP-2	877.421	1073.35	1138.4	997.273	1191.31	1118.51	1017.14	827.538	994.241	1071.52	1197.43	882.872
M-CSF	19.4126	9.15318	47.8	19.9403	41.5909	13.5952	23.3182	15.5769	26.5271	15.3481	30.6647	12.1586
MIG	546.168	624.844	693.8	447.507	617.898	412.428	398.182	514.846	594.59	633.07	709.819	340.176
MIP-1-alpha	106.563	95.6413	102.8	127.311	176.42	99.7391	115.091	165.346	148.168	223.101	237.16	108.846
MIP-1-beta	278.522	249.191	251.2	291.436	484.602	199.272	476.318	540.231	781.675	873.576	746.979	358.837
MIP-1-delta	0.550711	0	0	1.27823	0.681818	0.823949	9.27273	9.69231	8.02792	12.3418	14.8036	2.59031
RANTES	157.503	130.386	171	157.989	296.932	77.3277	168.818	99.1154	227.4	144.462	260.876	77.1278
TGF-beta 1	0	0	0	0	0	0	0	0	0	0	0	0
TNF-alpha	0	0	0	0	0	0	0	0	0	0	0	1.11013
TNF-beta	0	0	0	0	0	1.73029	0	0	0	0	0	2.06167
sTNF-RI	8.39835	6.16438	8.6	9.84235	8.01136	5.10849	9	8.30769	8.37696	7.27848	12.5378	6.87225
sTNF RII	11.4273	8.40598	22.2	12.6545	16.3636	10.1758	16.7727	10.9615	15.5323	12.5	17.6737	13.9559
PDGF-BB	26.7095	45.9527	36.4	34.0009	35.9659	39.2612	16.9091	20.7692	16.9284	24.8418	34.4411	16.3877
TIMP-2	340.89	144.209	302.2	135.492	185.795	352.692	428.318	364.154	436.998	163.766	561.178	512.67

## Sheet: Supplementary Fig. 6e
	None																																																Mock T
Day 0	39	37	47	74	76	47	91	10	14	37	39	50	36	52	38	26	43	89	74	68	63	62	52	54	144	93	24	60	73	67	72	48	152	76	83	97	182	83	156	106									39
Day 1	48	94	52	120	77	127	156	161	74	125	131	194	39	54	181	97	38	103	125	56	69	69	80	60	239	133	71	167	42	93	53	138	131	162	110	101	66	105	95	106									114
Day 3	96	50	86	67	69	121	66	103	76	49	43	114	110	82	59	70	85	34	23	93	103	60	160	66	79	135	131	249	171	107	339	250	72	178	160	190	148	171	75	176									102
Day 5	152	126	195	132	124	209	128	235	193	180	171	47	35	153	77	97	66	97	102	89	221	87	68	151	122	153	104	156	106	75	153	72	73	201	217	239	120	141	170	184									66
Day 7	47	133	118	254	227	310	64	278	115	84	147	210	330	151	56	178	289	121	226	142	152	148	303	212	283	107	250	175	95	276	261	219	249	317	275	51	242	292	314	141									179
[truncated: 95 more columns]

## Sheet: Supplementary Fig. 6f
	None
Day 0	268.03	157.029	196.216	249.047	409.343	154.286	300.992	288.893	284.796	250.688	221.255	143.563	197.001	214.546	246.017	245.446	226.784	102.355	192.308	184.439	126.084	142.884	202.486	154.998	139.105	82.3733	129.911	113.377	200.338	170.074	114.846	78.431	95.757	113.704	147.408	98.4713	102.184	40.8063	68.4013	193.307	70.251	160.225	63.6943	75.3087	176.564	126.093	127.085	125.937
Day 1	233.753	197.024	322.7	242.126	256.545	130.952	267.5	261.732	99.4177	212.545	209.346	260.757	181.935	142.397	302.978	185.779	160.191	164.873	231.756	168.732	180.452	201.361	184.001	190.133	189.434	273.554	193.862	184.607	104.836	175.988	86.073	78.5577	99.0413	80.392	118.963	96.67	104.61	76.1433	85.5093	136.765	100.007	143.785	95.0307	118.847	112.171	148.857	120.873	108.519
Day 3	213.34	85.9747	124.696	192.972	123.546	144.832	187.854	146.513	132.801	222.3	263.393	247.788	328.979	237.934	222.098	281.867	220.295	235.393	226.811	369.056	225.559	210.33	207.725	292.274	317.5	159.676	267.966	243.371	250.411	239.213	70.8943	80.1967	101.195	132.001	113.405	202.219	89.4753	109.195	100.142	98.0543	150.679	132.322	93.6233	87.9437	118.891	148.045	108.612	167.141
Day 5	273.401	244.022	252.622	305.632	411.448	296.081	258.947	223.325	244.855	309.232	295.874	307.214	316.03	240.355	265.439	185.878	175.494	264.393	173.12	219.334	367.871	230.512	448.826	171.271	198.449	244.488	225.53	313.677	228.45	163.923	107.071	68.1617	139.173	153.817	125.563	121.045	54.2847	64.397	91.56	140.405	86.8623	61.1393
Day 7	235.65	343.693	303.367	218.121	338.269	180.107	246.557	308.974	311.858	261.699	270.825	145.204	403.587	222.55	175.769	231.35	324.437	313.042	87.4283	106.692	118.371	301.223	232.794	232.395	197.949	205.182	270.233	154.12	246.641	157.752	56.0903	76.739	42.44	101.435	60.3993	96.4393	46.6663	83.9967	64.4213	50.4113	49.6967	57.6467	97.892	95.2913	128.702	116.181	95.9653	67.9737

## Sheet: Supplementary Fig. 6g
	None
Day 0	460883	518893	593923	646407	497793	678546	300.992	288.893	284.796	250.688	221.255	143.563	661770	797217	808098	794592	949997	578790	725112	485802	632700	560654	774236	715371	613016	672933	754935	960632	655455	738931	514625	321160	419803	632678	373191	292708	67728	116397	176174	756511	175205	466629	260225	395136	895793	843618	622186	515293
Day 1	729573	613680	713598	720339	1005096	475293	833475	1104609	733002	896904	1020312	847842	939954	776973	899409	654531	940305	841017	724021	567620	457893	650946	787818	722385	1043124	1298884	939703	986509	778665	711769	165676	258292	605959	327193	374200	426345	328792	254702	187745	484877	376742	523354	315962	356763	491123	339947	582881	522638
Day 3	644935	574901	527135	780146	534660	528945	878655	726828	475290	855924	940617	890982	961011	714080	1097463	1097068	848865	848665	444196	834685	975679	1145233	870935	1159587	843490	433140	1352431	1107927	1099239	1153752	297858	205794	353823	437865	344958	668997	291129	250195	267723	355528	301095	202859	189972	141474	294086	660565	376968	435141
Day 5	905914	1056896	815445	1198435	1090899	769422	887543	775443	741480	776829	826046	1060805	832155	701607	646293	634731	416845	803984	563343	831851	1166806	878948	1132376	525311	786401	654337	736865	708191	581334	493151	254091	231296	421183	422891	382589	230603	77436	69860	250353	521391	203376	170243
Day 7	954787	1156562	889206	996551	1278243	803642	872301	1300937	1282309	905960	946652	541588	1088638	841152	994029	906132	929978	908633	660452	555913	1112541	1015157	1169521	1246618	724295	647755	959190	917360	928990	1229572	138895	192200	75649	283173	74189	239388	185001	145374	208551	134979	127560	86943	172892	228302	491721	211928	159603	224104

## Sheet: Supplementary Fig. 6h
	None
Day 0	76	53	41	51	39	45	46	84	51	64	84	26	44	29	38	49	82	58	60	38	53	62	56	81	78	51	46	62	65	49	60	43	38	43	34	40	10	23	22	41	10	43	33	42	45	61	50	43
Day 1	54	51	90	45	66	45	26	62	52	48	48	48	82	50	45	48	48	35	61	47	39	41	29	23	110	92	87	106	65	47	35	34	29	34	32	32	32	41	16	38	20	32	26	32	32	42	55	18
Day 3	73	38	38	59	40	31	61	67	36	84	92	85	79	36	76	84	56	84	40	52	54	64	55	60	76	40	110	88	88	112	31	42	45	46	30	57	46	17	33	43	40	24	23	27	25	59	36	39
Day 5	56	84	41	100	84	49	55	51	60	65	59	44	21	14	20	33	43	50	64	74	88	75	102	51	79	69	68	72	51	51	30	21	43	43	51	38	44	33	42	53	31	33	14	20	27	52	24	31
Day 7	43	37	74	81	54	89	81	101	104	65	66	39	87	84	96	101	69	52	57	54	92	79	78	83	63	58	47	59	80	75	29	32	34	18	20	39	22	32	44	60	35	42	25	35	61	29	21	34
