# Supplementary material for: Bioengineered immunocompetent preclinical trial-on-chip tool enables screening of CAR T cell therapy for leukaemia
Source: Nat Biomed Eng. 2025 Jul 1;9(12):2098–114. doi: 10.1038/s41551-025-01428-2 (PMC12705464; doi:10.1038/s41551-025-01428-2)
Supplement: Supplementary file 11 — Statistical source data. [file 41551_2025_1428_MOESM11_ESM.xlsx]

## Sheet: Supplementary Fig. 7c
Day	Remission								Resistance								Relapse
0	10000	10000	10000	10000	10000	10000	10000	10000	10000	10000	10000	10000	10000	10000	10000	10000	10000	10000	10000	10000	10000	10000	10000	10000
1	1400	1975	1925	1450	2500	2025	2525	1950	6650	4500	5150	4925	5150	4925	5800	5850	2875	2300	2900	1475	2450	3550	2800	3125
3	450	400	550	275	800	375	275	300	17175	3050	7950	8925	7775	6050	12575	7575	1125	850	1125	1125	1575	1000	2275	825
5	25	0	0	0	0	0	0	0	37425	25825	22700	19775	19650	22000	34200	23950	1300	1600	1525	875	2100	1825	1675	1375
7	0	200	25	0	0	0	25	25	75250	25750	70750	72750	85500	102000	72250	6250	2750	1250	3425	2500	2425	525	2775	800

## Sheet: Supplementary Fig. 7f
Day 0									Day 1									Day 3									Day 5									Day 7
Low			High			High+VCR			Low			High			High+VCR			Low			High			High+VCR			Low			High			High+VCR			Low			High			High+VCR
Coordianate_x	Coordianate_y		Coordianate_x	Coordianate_y		Coordianate_x	Coordianate_y		Coordianate_x	Coordianate_y		Coordianate_x	Coordianate_y		Coordianate_x	Coordianate_y		Coordianate_x	Coordianate_y		Coordianate_x	Coordianate_y		Coordianate_x	Coordianate_y		Coordianate_x	Coordianate_y		Coordianate_x	Coordianate_y		Coordianate_x	Coordianate_y		Coordianate_x	Coordianate_y		Coordianate_x	Coordianate_y		Coordianate_x	Coordianate_y
-1131.03	-202.656		1120	-136.04		-901.601	570.642		-591.04	-1229.16		-607.077	-986.745		-689.637	-826.658		316.386	1073.04		-332.867	1008.78		1022.59	379.362		-2004.66	-1088.91		-1433.88	-1344.22		118.602	-1110.44		-2210.03	-443.309		-1954.96	1187.32		-2271.26	-401.01
-1130.68	-175.54					-882.292	536.576		-239.434	-1221.77		-668.418	-986.646		-696.529	-822.72		382.56	965.364		-365.641	1010.4		954.638	484.311		-2060.18	-815.342		-1400.08	-1288.93		135.411	-1082.7		-2094.3	974.778		-2057.63	915.668		-1797.06	1377.92
-1113.74	-128.715		179	-1003.38		-174.718	1009.6		-611.815	-1157.08		-547.311	-948.542		-217.809	-1128.74		445.299	1076.53		-316.094	1043.97		1011.9	600.935		-1984.83	-576.667		-1420.23	-812.542		171.852	-1268.6		-2082.49	868.971		-1799.22	706.97		-1786.25	724.611
-1025.7	-90.0851		-1032.7	-580.475		487.249	904.541		-523.2	-1105.49		-476.32	-934.658		-332.222	-1124.6		592.958	1141.37		-378.144	1092.19		1052.41	558.019		-2162.16	-406.429		-1380.25	-469.706		385.846	-1054.34		-1981.69	-188.064		-2002.74	417.627		-1938.02	366.34
-1061.47	305.914		-919	-513.275		-359.372	-1099.93		-606.105	-1032.53		-743.643	-875.975		-77.5015	-1041.4		310.002	1263.54		-407.484	1129.23		1108.93	527.583		-2236.11	-258.684		-1565.33	-473.097		470.622	-1042.99		-1881.64	-1374.16		-1797.05	489.114		-1723.83	67.0077
-647.231	833.521		-836.9	-687.675		-329.344	-970.63		-790.326	-1015.2		-777.415	-842.006		-37.8215	-1021.02		324.047	1219.12		-369.73	1114.27		1091.93	433.935		-2103.62	-265.519		-1643.23	-244.827		435.644	-1079.88		-1451.06	-856.045		-2047.1	400.284		-1921.15	-801.95
-640.932	832.893		-828.3	-673.075		-987.591	-173.651		-736.665	-948.148		-897.44	-831.175		-234.449	-976.714		148.013	1339.78		-266.794	1159.4		915.793	527.971		-2023.84	124.276		-1618	-243.674		422.511	-1137.11		-1481.84	-600.363		-2060.51	119.167		-2050.78	-935.067
-618.874	899.104		-839	-605.275		-789.924	613.444		-799.089	-901.674		-647.938	-806.363		568.702	-1059.72		179.192	1318.61		-205.624	1056		883.03	590.315		-1648.53	1550.61		-1630.18	-207.086		511.058	-994.4		-1493.03	88.6749		-1819.54	-158.274		-1510.84	-1754.51
-321.082	999.388		879.5	-820.175		-577.267	817.047		-571.643	-902.166		-709.378	-794.843		567.126	-1011.77		112.556	1273.39		-227.966	1019.89		864.663	628.663		-1621.18	1142.4		-1518.45	-105.051		562.418	-943.468		-1338.56	176.742		-1861.28	-182.834		-1612.61	-1307.93
-320.417	1018.48		-1013	215.225		-553.64	854.43		-765.514	-899.508		-646.068	-773.871		734.806	-902.474		44.2419	1224.28		-244.278	1117.49		862.959	651.942		-1924.63	545.766		-1455.06	-156.948		825.819	-803.342		-1344.85	438.718		-1782.85	-331.365		-1451.67	-393.648
-366.741	1034.58		-1021.5	775.825		-224.57	997.027		-607.286	-818.277		-761.268	-711.052		650.031	-833.748		130.539	1182.76		-484.51	978.924		922.698	684.35		-1713.54	475.512		-1667	-238.04		929.649	-532.019		-1555.51	787.836		-1833.36	-405.057		-1354.64	-302.79
-339.232	1065.02		-1029.8	781.625		259.07	1029.39		-704.763	-791.495		-814.338	-684.271		981.649	-704.862		183.456	1140.87		-502.008	992.191		953.923	709.444		-1890.18	403.495		-1406.04	185.948		1046.72	-576.937		-1540.68	1185.13		-2041.66	-412.131		-1630.39	601.56
-337.824	1072.91		-1190.5	790.525		240.684	1051.11		-778.314	-778.105		-811.975	-605.305		-1290.15	-326.08		141.214	1021.32		-561.564	1104.14		1027.4	688.099		-1864.5	387.782		-1367.97	208.206		1220.62	-452.686		-1630.13	1629.15		-1792.26	-597.786		-1600.49	804.544
-238.182	1064.06		-1178.1	805.025		141.171	1032.55		192.222	-1361.49		-239.422	-1131.19		-1294.78	-110.351		277.547	1041		-647.803	1052.38		1012.44	159.365		-1697.94	431.651		-1480.21	340.179		1177.02	-225.546		-971.091	1101.21		-1801.81	-599.08		-1414.13	1728.72
-275.96	1067.87		686.2	853.525		189.753	1022.16		280.246	-1354.01		-313.465	-1119.67		-1184.31	-77.9569		271.54	1161.74		-620.946	949.658		1106.11	223.334		-1865.01	259.139		-1486.3	363.568		1044.23	-222.427		-1174.13	690.943		-1986.03	-713.082		-1171.9	1925.95
-323.897	1092.53		1177	551.425		566.164	841.702		520.985	-1259.78		-130.818	-1113.66		-1232.95	51.8154		333.591	1191.59		-616.902	886.591		1067.33	245.344		-1879.97	125.495		-1454.35	515.556		1269.87	-308.704		-1182.64	-765.724		-1866.33	-882.956		-1002	1826.29
-319.871	1098.08		-1027.5	994.725		582.946	813.592		209.846	-1238.51		-65.7354	-1093.38		-1253.13	286.646		353.831	1243.26		-634.309	784.186		1206.85	249.241		-1584	164.543		-1612.92	608.48		1314.27	-193.091		-648.567	-2091.88		-1378.09	-1802.89		-1263.48	1346.45
-360.648	1104.81		-979.8	1142.42					-146.289	-1165.85		-218.154	-1092.39		-1140	300.037		350.289	1200.17		-773.424	829.243		1201.3	344.559		-1601.54	150.323		-1604.53	584.655		1222.38	-112.574		-578.67	-1211.49		-1414.54	-1336.83		-1210.2	955.679
-357.693	1120.4		-1025.04	-639.025		-298.962	-1035.72		339.618	-1113.86		-87.2	-1091.61		1001.93	-152.394		424.063	1299.93		-846.213	776.22		1451.07	414.565		-1625.78	74.992		-1591.01	554.433		1446.73	-21.0819		-595.22	1528.58		-1536.79	-1363.5		-981.132	832.685
-258.978	1125.86		1362.36	-742.525		146.537	-1052.83		445.957	-1090.92		86.88	-1088.26		1003.41	-125.022		370.612	1304.64		-775.756	789.571		1316.55	361.078		-1830.04	-74.2509		-1622.81	587.013		1377.11	18.4403		-765.713	1684.29		-1392.8	-1261.41		-921.131	-584.115
-208.757	1109.18		1173.96	-441.625		122.138	-1035.92		-33.2554	-1085.3		-145.489	-1087.27		1081.49	-39.0646		399.517	1338.19		-877.227	818.546		1310.23	293.17		-1712.53	-177.492		-1272.09	512.85		1471.84	4.24768		-802.903	1908.56		-1358.31	-1268.57		-1140.06	-680.975
-179.19	1108.89		1118.46	-310.425		111.037	-1028.33		412.086	-1063.84		143.003	-1054.49		1014.63	198.031		355.097	1405.25		-879.42	807.742		1056.24	-38.569		-1675.58	-380.848		-1188.99	513.879		1395.77	116.141		-388.701	1348.33		-1573.57	-982.814		-769.511	-2203.43
-170.749	1028.01		1097.56	-267.425		85.3375	-999.325		-95.1877	-1017.46		-441.268	-1052.62		1287.47	287.729		284.584	1402.22		-852.354	744.074		1079.98	-41.1939		-1712.41	-380.447		-981.203	1074.43		1244.09	191.625		-336.043	979.204		-1462.56	-904.186		-572.261	-2016.2
-145.007	1069.9		1079.46	-159.125		467.438	-896.525		-113.305	-1012.64		272.578	-1047.79		1073.02	322.978		489.544	1395.67		-864.552	752.047		1097.15	-10.5392		-1933.08	-660.985		-1222.24	831.941		1273.15	198.183		-167.042	-1489.37		-1337.7	-608.923		-638.54	-1976.63
-157.116	1097.82		-843.038	555.275		510.238	-872.525		471.557	-998.757		-430.142	-1048.87		-916.591	523.249		317.428	1525.7		-814.181	758.832		1189.77	-11.4864		-1563.63	-842.276		-1129.26	283.794		1200.54	408.674		-226.904	-1591.11		-1380.73	-584.884		-624.339	-1639.4
-159.282	1108.55		-368.738	945.775		499.337	-870.525		124.972	-993.538		-435.458	-1045.23		-999.397	536.542		154.342	1438.25		-902.786	874.261		1217.89	-86.8755		-1813.98	-1168.22		-1234.53	127.794		990.76	495.013		-266.396	-1532.38		-1493.45	-302.241		-820.599	-858.318
423.008	929.419		-299.337	1151.97		-988.962	-164.325		304.862	-991.865		-187.138	-1033.12		-1168.46	621.711		76.0717	1578.97		-1080.86	967.085		1063.46	-368.396		-1624.56	-1374.15		-1264.55	106.27		888.42	565.765		-142.863	-1689.51		-1459.97	-140.329		-685.021	882.492
725.395	-701.607		-106.838	1361.67		-990.062	-155.325		577.698	-954.646		-321.243	-1029.28		-780.812	680.689		73.2323	1592.64		-934.444	951.137		1129.35	-346.303		-1376.07	-1553.03		-1297.8	177.558		1035.91	644.735		-33.1978	-2147.35		-1375.74	-94.6634		-775.194	1055.89
731.358	-707.886		405.65	-1350.35		-993.462	-148.125		505.231	-933.378		-481.735	-920.578		-644.443	911.68		4.06176	1640.94		-910.526	879.774		1176.36	-287.452		-1267.29	-1554.61		-1215.87	12.4243		749.481	725.31		227.705	-1415.52		-1428.06	5.72256		-752.162	1215.46
164.625	-991.035		874.25	-671.75		-1007.06	-106.325		573.662	-883.065		510.068	-980.64		-537.612	958.252		603.409	1589.06		-774.318	1060.98		1219.3	-286.507		-1192.82	-1509.4		-1248.79	-64.353		851.738	774.701		253.275	1466.9		-1582.1	-115.584		-645.389	1214.04
172.802	-989.827		1189.25	32.35		-583.263	-835.925		581.538	-829.206		827.803	-915.065		-689.637	1079.56		640.651	1536.39		-673.285	903.724		1182.31	-167.906		-1556.39	-1257.23		-1042.31	-311.952		764.853	787.607		1.66592	1816.67		-1575.56	-224.364		-539.621	1633.69
162.026	-1011.7		558.25	876.95		547.237	-843.625		814.203	-952.086		661.108	-887.102		356.025	1030.13		617.822	1296.23		-753.909	924.152		1121.68	-194.264		-1375.72	-1153.76		-1064.24	-357.528		447.652	923.587		561.923	2327.87		-1483.02	-33.687		-577.448	1697.72
170.622	-1003.26		1434.35	295.25		577.337	-823.425		842.265	-862.486		721.366	-818.868		435.385	1036.14		650.015	1297.54		-637.879	885.365		1064.65	-214.1		-1358.52	-1322.95		-1094.04	-390.938		483.352	984.476		537.101	1674.3		-1474.21	140.048		-664.982	1696.98
225.324	-978.163		320.25	1011.35		808.837	-598.225		972.628	-773.575		1034.67	-704.751		-11.8277	1217.99		709.321	1085.37		-645.301	854.256		1134.84	-465.539		-1387.61	-1028.14		-1288.87	-423.484		628.135	984.029		388.098	1418.76		-1552.73	203.655		-221.315	1441.83
244.578	-1070.78		334.95	1013.85		975.938	-255.125		801.403	-719.126		820.418	-654.535		87.1262	1244.58		2.26592	1286.14		-715.431	1242.76		917.888	-513.72		-1486.8	-1023.39		-949.36	-541.212		430.898	1101.32		506.036	1307		-1520.32	284.817		-203.876	1420.58
178.402	-1085.46		402.35	1043.75		1035.64	-107.725		821.785	-708.492		1131.36	-632.677		751.545	816.074		-17.1635	1278.19		-699.413	1254.47		896.253	-474.281		-1335.43	-801.385		-1149.54	-621.35		-3.27392	1230.49		327.656	-1238.25		-1333.89	209.654		-264.175	1234.97
188.325	-1087.42					-1007.66	256.875		-1002.02	-700.025		928.431	-624.308		623.545	890.018		-22.2771	1282.61		-792.8	1253.81		889.62	-485.51		-1359.28	-692.048		-999.098	-648.804		103.116	1228.26		383.211	-1296.54		-1334.15	232.36		-148.995	1223.01
1046.17	255.837		76.775	-1159.51		867.038	531.475		-1038.35	-619.188		1013.8	-564.345		605.034	957.563		-42.6275	1209.52		-743.339	1180.3		964.208	-397.663		-1213.84	-603.053		-993.529	-836.948		159.108	1230.38		320.637	-1346.63		-1337.74	249.756		-239.214	1202.96
1036.69	314.72		-19.325	-1107.21		569.538	863.175		-1041.4	-500.443		883.237	-541.895		-700.628	-997.76		-49.1155	1139.93		-703.8	1182.45		1283.31	-417.292		-1337.49	-450.112		-1101.2	-787.049		40.3114	1567.99		968.827	-2109.8		-1380.87	372.308		-325.635	1134.59
981.005	412.993		130.175	-1104.61		1066.24	162.275		-1105.4	-386.818		895.348	-543.865		280.345	-1041.97		54.6922	1162.3		-802.724	1179.49		1405	-206.92		-1200.63	-419.758		-952.131	-776.38		137.239	1648.49		974.622	-1770.46		-1425.53	404.863		130.188	-1756.76
989.362	594.956		-43.225	-1100.01		1064.74	172.575		-1135.04	-351.077		-948.64	-426.695		-1046.92	319.065		-1.3824	1418.56		-660.928	1081.69		1331.39	-308.461		-1357.99	-409.434		-1348.7	-650.148		1049.73	-183.285		668.607	-1712.59		-1469.38	543.949		-64.1894	-1363.12
1244.54	689.319		157.475	-1091.01		-157.762	1020.67		-1238.52	-279.003		-971.778	-413.502		1000.3	25.8462		-50.976	1473.65		-335.523	1239.11		1540.95	-270.819		-1522.76	-314.197		-1239.54	-1275.34		1899.73	-454.868		675.545	-957.58		-1463.71	581.824		7.2288	1175.88
1117.07	656.483		-75.325	-1071.41		-148.463	1034.38		-1314.73	-280.677		-929.046	-383.274		1021.07	88.8615		59.3392	1777.98		-351.4	1231.74		1265.48	-629.377		-1484.27	-293.677		-1009.67	-1485.1		1878.02	-212.866		1014.29	227.997		-1664.41	695.136		-43.0419	1254.34
610.028	794.404		-61.525	-1054.61		-160.262	1064.97		-1076.46	-278.708		-1053.9	-384.16		-761.378	662.4		106.897	1574.74		-451.135	1200.1		1064.49	-696.543		-1480.91	-269.967		-609.144	-1395.05		-697.26	-2167.47		866.62	680.599		-1713.78	708.734		101.449	1215.05
693.821	1004.12		115.675	-1025.11		-169.963	1069.88		-1385.03	-256.751		-975.815	-360.726		-589.969	-1137.97		146.075	1580.9		-268.163	1381.94		820.615	-713.274		-1453.61	-148.504		-683.487	-1309.64		-670.004	-2132.81		878.452	946.398		-1691.26	788.648		-14.9798	1329.43
			-92.025	-1020.61		-115.062	1071.88		-1230.94	-241.489		-988.123	-312.283		-272.628	-1171.25		161.098	1636.47		-335.319	1445.85		872.31	-830.001		-1333.44	-234.825		-686.391	-1292.45		1244.97	-1657.67		807.002	1204.61		-1626.05	782.422		644.418	2143.78
-1024.95	732.112		116.575	-1010.91		-145.062	1074.17		-1033.72	-225.932		-1091.7	-258.425		-350.905	-1129.11		-451.873	1702.58		-328.632	1496.37		837.241	-837.414		-1251.34	-107.488		-803.874	-1199.25		558.473	-1427.61		768.625	1254.37		-1607	982.693		329.065	1417.78
1254.55	624.112		31.075	-1005.51		-115.763	1079.58		-897.748	-695.889		-1044.44	-165.477		88.0369	-1079.19		-549.051	1732.77		-274.324	1510.77		870.454	-1124.78		-1446.26	115.029		-910.847	-1059.2		479.04	-1353.48		944.271	1540.47		-1330.17	1092.91		705.516	1178.99
983.65	752.712		222.875	-997.913		-128.062	1084.38		-807.163	-688.8		-1199.72	133.649		308.689	-1031.14		-509.99	1671.28		-194.247	1530.33		912.211	-981.732		-1204.83	30.1382		-706.288	-969.869		233.864	-1655.78		1008.91	1983.75		-1424.75	1124.27		561.833	1105.29
990.85	760.913		-210.425	-984.113		-119.463	1087.08		-837.686	-654.929		1013.9	-279.397		635.877	-839.926		-721.043	1679.68		422.678	1129.17		760.491	-1021.13		-1382.42	328.769		-774.799	-802.025		171.992	-1267.7		1235.25	109.088		-1446.65	1251		407.779	1095.43
334.65	1184.41		495.175	-870.713		16.2375	1108.38		-909.169	-631.397		975.397	-267.286		-1038.07	-198.055		-855.596	1545.16		410.811	1233.04		719.827	-818.09		-1527.42	446.953		-800.479	-692.912		-101.779	-1594.36		1210.41	41.4627		-1478.96	1313.46		551.473	899.924
-371.587	-1414.47		169.575	986.888		-92.1625	1109.67		-889.182	-583.446		985.046	-230.56		-1048.21	-190.769		-600.955	1423.84		424.729	1187.19		527.111	-1150.79		-1317.69	410.394		-781.546	-691.66		234.278	-1656.34		1299.37	32.3626		-1562.17	1601.9		662.062	-753.797
-323.587	-1382.17		208.875	985.087		-20.5625	1121.08		-926.203	-574.88		1226.18	-167.052		978.523	-470.991		-485.755	1358.82		364.557	1262.25		493.582	-1050.4		-1272.9	437.82		-839.463	-754.325		172.15	-1268.28		1270.79	-257.75		-1062.51	1776.37		511.401	-957.796
-191.387	-1309.78		-626.95	-1701.6		-47.6625	1122.58		1009.06	-675.803		1102.02	-129.145		1012.39	123.422		-416.207	1345.79		226.372	1343.96		432.046	-1102.78		-1467.82	388.92		-603.551	-845.928		-97.6614	-1202.03		1285.12	-248.861		-1168.26	1327.58		528.27	-1112.5
-792.388	-1269.97		178.25	-1010.3		-42.4625	1131.47		815.582	-658.671		1088.23	5.55077		1052.86	189.686		-261.308	1323.94		279.854	1079.92		392.946	-1131.98		-1445.48	401.87		-858.41	-853.439		-371.06	-1230.04		1227.6	-210.425		-1041	1152.66		830.654	-1439.38
-809.087	-1215.58		169.85	-1007.4		19.5375	1063.97		1103.68	-634.843		1083.8	85.5015		1204.39	277.317		-48.3315	1310.46		290.587	1045.61		387.201	-1025.02		-1248.19	629.45		-754.038	700.605		-407.178	-1270.35		1257.4	-293.647		-954.954	946.323		1080.62	-429.328
-379.387	-1208.67		173.95	-991.5		20.9375	1074.78		1154.78	-628.443		1150.07	178.449		-63.8892	1034.68		-205.253	1251.4		293.316	1054.78		281.557	-1129.72		-1228.88	608.415		-913.741	802.727		-728.412	-1595		1138.36	-1334.85		-1001.13	934.972		1034.17	-379.755
-376.788	-1196.28		215.55	-983.4		-150.4	1157.42		1249.4	-580.788		998.142	323.483		-105.932	1059.5		-223.534	1334.71		462.916	916.729		296.872	-1181.95		-1261.11	705.442		-859.788	759.466		-791.218	-1573.59		1561.05	-1590.82		-1200.02	844.472		967.419	346.871
-354.488	-1167.28		892.55	-1096.4		-1154.8	-1240.8		1138.04	-541.206		1148.39	328.603		770.572	757.218		-311.169	1208.79		412.933	922.553		207.195	-1099.79		-1255.57	731.944		-693.968	1076.55		-1574.14	-1341.29		1594.97	-913.149		-1053.01	752.896		961.496	452.369
-209.387	-1088.47		-1282.75	-245.9		-752.3	-1865.9		1129.28	-537.563		-720.505	853.698		864.012	789.218		-263.029	1100.84		409.109	975.809		-188.456	-1348.78		-1385.38	836.737		-572.923	1102.4		-1575.26	-1340.45		1619.52	-550.34		-1072.7	674.578		858.591	520.57
-827.288	-1078.47		-1239.55	-175.4		-745.6	-1856.6		1368.74	-520.923		333.723	966.043		-186.412	-1787.6		-217.018	1076		637.356	1215.24		-92.7286	-1147.44		-1426.68	872.951		-616.964	1274.27		-2127.87	-166.456		1658.36	1229.87		-998.26	692.188		962.66	611.952
-376.188	-1044.78		-1242.95	-120.7		-800.8	-1852.3		949.194	-452.985		-302.634	1000.21		-211.126	-1742.57		-1111.96	1250.38		657.596	1169.01		-198.121	-1261.67		-1468.07	979.292		-925.119	1249.68		-1523.46	-222.39		2004.23	706.47		-944.546	703.159		905.983	649.963
-773.288	-1039.47		-1265.25	-116.8		-811.8	-1845.8		1022.25	-430.929		138.08	1036.05		-922.511	-680.517		-1038.03	1212.64		694.586	1195.02		-239.921	-1187.43		-1306.92	1289.34		-865.041	958.056		-1413.8	-55.6445		2027.11	635.943		-967.342	680.397		897.643	685.354
-791.587	-996.475		-1214.85	-97.2		-764.4	-1797.2		1025.3	-322.523		246.88	1047.47		-895.828	-484.382		-1044.99	1185.54		82.3683	1246.96		-242.871	-1220.22		-1299.35	1396.11		-183.315	1407.24		-1452.22	-185.321		2071.6	435.436		-995.839	634.406		895.857	796.87
436.012	-1586.2		-1222.85	-83.4		-740.2	-1785.5		1098.46	-265.12		19.4338	1067.66		266.806	-1291.96		-933.005	1189.9		90.1766	1241.12		-286.594	-1082.57		-1399.8	1484.59		-232.116	1507.6		-1332.37	-272.279		1963.71	367.217		-1167.74	538.953		1010.59	787.753
462.913	-1553.64		-1283.85	-80.6		-1026.7	-1591.7		1398.08	-217.071		-308.837	1077.11		264.049	-1281.92		-877.737	1239.59		110.999	1211.65		-77.6909	-1260.13		-1235.7	1355.18		-184.32	1083.71		-1282.95	-573.467		2057.62	346.983		-1236.33	608.608		825.918	865.699
469.012	-1543.55		-1075.75	838.7		-1009.3	-1530.4		-1127.66	-24.7754		-297.711	1113.05		28.3323	-1232.1		-807.454	1191.17		77.5382	1254.63		571.782	-1318.84		-1357.14	1767.4		-254.956	-1019.01		-1069.11	-580.7		1858.72	42.8419		-1024.67	619.884		824.142	1138.32
142.912	-1437.58		-188.95	985.1		-1046.5	-1527.4		-1348.21	18.2523		-182.117	1126.63		255.877	-1212.01		-703.361	1209.71		46.783	1270.94		1133.06	-1851		-938.111	2187.49		-377.533	-1062.81		-1063.83	-597.418		2147.61	-255.477		-1135.44	517.664		755.957	1377.83
-6.3875	-1424.58		210.15	1029.1		573.6	-1665.2		-1097.13	47.1015		-177.391	1144.85		214.326	-1143.78		-641.527	1218.13		-88.7696	1108.93		1854.76	-1269.84		-1174.33	1752.05		-408.622	-1064.19		-996.148	-532.166		1970.64	-626.473		-988.844	439.885		1212.18	887.225
108.513	-1412.88		-856	-548.425		-1164.4	-888.1		-1369.67	112.874		14.8062	1209.44		-247.557	-1088.74		-573.902	1236.58		-51.601	1194.71		1391.09	-11.7238		-1013.51	1508.36		-492.356	-1136.29		-984.219	-501.38		2021.02	-473.55		-1205.92	380.632		1282.7	482.982
48.6125	-1151.88		-979.7	-210.425		-1072.6	-831.1		-1291.89	138.572		76.64	1225.1		271.729	-1000.12		-689.58	1140.26		-104.327	1166.64		1396.34	94.6534		-862.852	1343.61		-172.405	-1144.66		-1158.09	-351.467		2310.44	-198.938		-1018.8	364.935		1168.28	12.2582
804.913	-1333.28		-988.3	-178.225		-1019.6	-545.1		-990.498	147.926		1068.25	438.683		-160.714	-989.883		-684.24	1081.32		-167.3	1080.15		1313.16	76.1101		-929.602	1313.27		-308.892	-1254.52		-1063.46	-394.123		1041.08	-331.372		-988.083	357.778		1250.57	21.9267
1007.71	-1091.67		-1003.4	-153.225					-1216.47	168.505		974.412	590.609		-306.535	-982.203		-712.477	1064.41		-191.952	1228.64		948.39	738.641		-942.148	1186.66		-326.421	-1322.04		-1105.11	-321.303		963.735	-794.059		-988.708	330.347		1226.79	-429.13
994.612	-1092.47		-545.3	861.175		-502.913	-910.125		-1259.79	170.769		1103.59	633.932		220.332	-978.265		-750.043	1022.6		142.903	1074.46		1057.96	802.403		-919.567	1150.07		-210.031	-1283.5		-1154.95	-267.502		923.373	-705.711		-1159.77	260.81		1401.3	-1268.75
-1407.79	-373.575		988.4	490.975		-557.213	-867.925		-1114.46	195.483		1034.97	802.203		-463.188	-959.262		-797.483	1085.93		321.998	1138.18		1007.82	784.485		-1137.04	998.706		-475.418	-1271.8		-1155.97	-249.8		-2226.74	-638.462		-1054.72	220.07		1718.84	-1292.97
-1054.79	-262.075		977.1	561.875		-553.313	-861.625		-1216.96	229.748		1041.96	813.231		746.806	-1028.48		-882.746	1135.9		250.779	1501.01		1129.87	742.407		-1160.09	993.826		-528.743	-1256.08		-978.37	-257.679		-2195.69	136.958		-1088.17	166.947		1731.1	-42.3904
-1012.09	-169.275		920.5	586.075		-579.513	-817.825		-1474.04	427.557		673.711	820.025		677.194	-770.215		-863.183	1123.76		394.363	1347.85		1203.36	766.588		-1068.69	933.484		-540.377	-1514.08		-1077.87	-124.756		-2221.31	575.818		-1064.2	133.277		1912.46	406.367
-1135.59	-136.475					-889.313	-529.325		-1053.51	453.846		653.526	859.114		773.785	-684.652		-1040.93	1038.57		430.901	1321.58		1201.44	587.311		-988	958.244		-268.707	-1588.02		-1040.45	-66.289		-1889.32	544.961		-1030.35	21.6205		1765.9	534.975
-1194.29	-130.575					-866.213	-515.625		-1150.1	502.978		689.366	962.498		872.148	-606.769		-1104.36	1065.05		401.24	1065.16		997.208	296.614		-1156.4	831.033		-11.4838	-2339.56		1893.39	413.396		-1787.98	177.156		-1196.78	114.476		1814.74	1081.87
-1182.69	-125.675					137.887	-1101.23		-1154.04	523.655		-1015.96	-123.458		917.145	-529.477		-855.942	892.477		622.914	852.255		862.574	853.288		-946.558	765.603		-6.16128	-1514.97		1577.04	250.27		-1868.74	171.58		-1194.86	177.935		1555.78	1181.78
-1427.49	-96.575					-127.413	-1003.43		-925.711	538.523		626.474	815.569		-1286.03	-289.231		-1115.17	1593.81		651.506	862.75		683.919	1001.42		-864.902	533.018		-38.2237	-1452.3		1530.71	125.899		-1857.27	-318.585		-1127.56	208.351		2031.44	-404.558
-1257.39	0.525					164.088	-996.525		-1373.02	596.812		348.652	-1133.16		-1026.29	-84.9231		-963.172	1235.46		604.575	1000.81		429.109	1043.18		-1052.11	476.918		-31.1517	-1418.95		1346.57	447.829		-1728.67	-311.678		-1007.11	-47.0173		2082.91	-790.119
-1323.99	23.825					123.188	-992.425		-1088.76	621.526		131.446	-1066.3		-1314.49	-41.0092		-898.564	1266.4		728.753	1023.96		454.46	1220.68		-1095.69	408.933		-79.1133	-1384.92		-871.94	559.678		-1765.12	-386.74		-1188.74	-67.4451		1365.93	-1604.72
1358.41	-458.575					199.488	-987.225		-1193.03	705.514		350.326	-1031.25		-1199.48	185.058		-1048.34	1276.86		985.1	666.247		166.087	1116.82		-1124.93	-258.931		-40.9459	-1359.91		-883.938	581.71		-1872.98	-488.125		-1142.8	-34.9683		1297.1	-1566.31
1294.91	-387.475					-264.213	-983.125		1115.69	39.4215		-271.852	-1032.04		-1012.41	257.034		-1144.42	1185.15		1004.49	743.786		808.942	2086.32		-1002.94	-330.574		6.09952	-1426.13		-1066.15	458.162		-2015.77	-636.174		-1120.53	-76.2838		1385.19	-1702.34
-1334.89	191.725					207.688	-982.425		995.668	142.314		152.714	-1021.01		1079.8	-313.551		-1122	1330.84		951.413	763.614		-518.034	-1157.59		-1037.54	-196.404		153.34	-1441.01		-1096.69	587.165		-1409.68	-871.934		-1087.67	-112.036		-2195.76	-539.201
-1013.59	261.525					510.387	-896.125		983.951	350.265		-98.9538	-1021.01		1068.97	-201.895		-1661.17	1150.31		854.684	796.494		-480.083	-1024.62		-1143.36	-510.876		7.08064	-1262.8		-1221.28	518.249		-1617.65	-657.704		-1099.31	-133.481		-1940.62	1081.28
-1334.39	315.725					571.487	-837.625		-936.049	771.188		530.215	-1059.8		1149.71	-88.96		-877.362	636.57		934.523	653.129		-496.583	-1118.33		-946.168	-699.493		-107.544	-1222.03		-1314.01	515.785		-1715.48	-627.552		-1206.37	-173.223		-1956.65	648.11
-1289.49	363.625					640.487	-820.025		-746.511	830.658		614.4	-993.44		1008.52	-43.8646		-844.027	587.004		924.638	643.775		-604.392	-1051.65		-847.491	-780.789		51.9325	-1221.4		-1016.5	249.851		-1386.74	-476.669		-1272.09	-189.646		-1513.11	-1256.38
-1281.79	364.725					-1002.61	-310.025		-222.4	1127.42		636.16	-992.554		1048.69	164.972		-941.79	770.931		997.911	609.629		-612.3	-1023.55		-921.146	-928.868		52.248	-1186.83		-1078.68	136.604		-1692.67	-413.989		-1085.54	-193.264		-1480.54	-909.808
-1273.09	379.825					-965.713	260.575		268.037	1074.94		477.637	-974.929		-546.585	881.182		-1211.62	793.141		874.284	728.233		-648.023	-891.415		-999.724	-1195.06		137.444	-1158.04		-1117.69	123.109		-1431.76	-260.785		-1168.01	-241.472		-1595.51	-905.042
-1452.79	650.625					-103.013	1003.98		738.388	703.742		861.046	-712.726		-489.674	919.483		-1231.43	744.672		1095.64	338.95		-884.669	-818.52		-810.025	-1522.56		159.021	-1145.24		-1138.28	116.327		-1545.53	-196.974		-1301.86	-346.604		-1647.72	-816.408
-1582.05	690.325					616.788	789.375		-708.825	-1005.49		947.889	-661.428		-489.083	927.655		-1320.75	742.88		993.817	506.16		-779.653	-995.345		-994.649	-1596.81		140.397	1133.86		-1271.31	151.193		-1564.86	-109.633		-1050.31	-388.877		-1319	-263.839
-643.087	1130.83					-459.75	-897.9		-922.88	-964.135		981.563	-584.135		244.554	982.597		-1328.48	796.347		1042.08	500.397		-813.596	-1084.8		-1058.11	-1644.63		45.8374	1184.7		-1330.34	106.622		-1424.27	36.2845		-1033.77	-767.403		-1570.04	49.6422
804.312	732.725					-552.15	-864.1		-769.083	-898.658		-1240.32	265.391		-242.24	1034.29		-1399	891.377		956.984	529.925		-797.465	-1169.15		-683.488	-1672.46		207.038	1232.3		-2113.6	303.237		-1411.76	189.581		-1120.11	-779.375		-1564.66	38.7654
759.312	747.125					-550.75	-852.9		-1154.76	-578.265		1172.28	265.883		111.926	1038.92		-1696.73	564.228		963.736	326.272		-739.461	-1095.69		-633.332	-1260.79		245.619	1278.34		-2314.62	209.752		-1522.08	231.263		-993.91	-869.425		-1483.23	342.375
510.413	1044.03					674.45	-929.3		-191.311	-1309.14		-882.314	641.12		-238.991	1048.17		-1186.08	378.333		967.404	335.848		-975.885	-1128.75		-766.091	-1331.79		-41.2646	1675.53		-1971.1	1194.44		-1701.55	210.415		-979.86	-1114.27		-941.813	1194.12
396.512	1061.62					686.45	-901.2		-364.898	-1194.73		-101.809	1255.32		139.102	1100.85		-1170.43	493		947.457	426.435		-935.336	-742.074		-504.325	-1162.98		-143.861	1595.3		-1152.75	1081.02		-1413.09	909.724		-671.524	-2219.3		-1126.46	820.723
886.112	473.525					559.45	-881.3		10.1415	-1149.34		693.662	819.237		896.96	753.969		-1306.18	542.566		1110.38	782.779		-946.84	-750.934		-724.756	-952.328		-142.5	1588.36		-1286	1215.33		-1247.28	1344.74		-690.176	-1988.21		-1173.95	417.764
901.212	475.125					700.35	-875.8		-404.48	-1137.33					969.132	869.563		-1122.91	523.778		1191.91	727.881		-900.474	-598.272		-782.673	-650.192		601.363	1671.98		-1336.3	1552.67		-1077.73	779.907		-592.532	-1465.95		-1127.85	356.3
912.212	507.525					558.25	-870.4		96.7877	-1096.07		-589.7	-1231.3		573.12	912.591		-987.423	290.102		1311.66	634.035		-1065.61	-596.184		-649.029	881.244		384.864	1359.69		-809.009	1207.14		-1113.7	747.9		-615.606	-1130.1		-1167.08	292.1
905.513	515.825					567.55	-864.9		221.046	-1066.44		-622.9	-1088.9		1303.7	1341.98		-1219.98	312.463		1286.36	606.113		-853.466	-889.34		-484.569	922.105		345.639	1269.01		-1288.75	1651.03		-1320.37	761.366		-848.731	-912.432		-1070.97	-657.064
901.413	525.725					530.55	-862.5		-88.1231	-1003.72		-1050	-1063.6		465.108	1344.54		-1155.14	81.3622		1254.85	632.328		-1060.7	-1515.82		-752.775	1084.2		373.022	1203.08		-658.385	1229.76		-1120.51	625.396		-764.917	-821.557		-1043.61	-806.227
897.812	534.825					748.05	-836.9		680.665	-1022.82		-607	-974.9		710.966	1354.29		-1033.8	-25.0371		1145.72	603.303		-912.868	-1745.86		-693.46	1324.93		581.577	-842.414		-591.926	1053.76		-1253.9	312.302		-896.871	628.312		-992.77	-872.878
1215.11	606.425					711.45	-820.3		696.123	-900.923		-697.1	-888.6		1449.62	843.175		-1179.69	-28.7754		1171.69	605.203		-710.696	-1937.15		-544.05	1317.57		358.918	-955.564		-469.283	1078.19		-1326.71	135.911		-793.628	783.419		-1087.89	-978.664
816.312	729.225					973.55	-757.8		489.354	-874.831		-576.2	-874					-1203.41	-82.319		1140.68	671.42		-844.275	-2167.44		-481.468	1395.74		616.162	-969.044		-498.998	1143.44		-1121.5	-348.138		-717.609	780.595		-998.82	-1650.99
1041.21	759.925					925.65	-669.8		633.895	-871.188		-774.4	-795.4		-1148.95	-850.85		-1266	-103.207		1141.42	123.306		-341.475	-961.186		-442.599	1396.33		383.456	-1159.45		-482.079	1262.61		-1042.83	-376.144		-881.807	966.496		-834.465	-2011.82
1283.11	827.425					1024.95	-450.7		749.883	-871.385		-715.9	-750.5		55.45	-1086.35		-1307.7	64.4131		1189.65	110.411		-1081.92	-285.377		-641.955	1637.26		597.699	-1297.67		-450.154	1382.09		-1048.51	-528.826		-745.012	974.608		-542.872	-1231.37
973.612	931.925					-980.05	210.7		711.385	-728.025		-788.1	-663.5		-290.95	-1009.65		-1328.41	36.0813		1139.88	51.5354		-985.43	-312.912		-281.818	1632.4		650.552	-1230.56		-181.059	1029.41		-1294.62	-650.102		-734.951	1104.15		-875.116	-1003.76
937.413	1090.22					1027.05	-441.4		1225.75	-666.585		-1206	-648.9		588.45	-1048.75		-1068.38	197.708		1353.47	119.441		-986.917	-263.683		-219.201	1612.16		512.01	-1593.06		286.389	1371.3		-1218.1	-636.979		-736.571	1119.11		-752.857	-853.22
952.312	1107.22					998.35	-151.4		857.206	-624.246		-904.6	-613.9		581.55	-901.35		-1492.59	-3.53696		1359.24	48.3037		-1032.26	-449.587		-337.923	1406.52		652.46	-1843.71		302.996	1356.42		-1182.73	-652.276		-559.395	1178.33		-851.264	-891.606
-871.288	1584.62					-152.85	988.3		863.212	-607.705		-1171.8	-567		936.05	-756.05		-1391.31	146.812		1480.67	32.2202		-1446.83	-759.9		-154.58	1366.3		862.506	-1620.48		60.1994	1571.19		-1006.09	-840.94		-799.526	1274.56		-815.829	-984.187
-570.688	1226.62					163.95	1001.8		935.188	-597.563		-883.7	-543.9		944.85	-605.25		-1235.4	160.364		937.398	695.593		-1286.47	-702.274		-226.6	1240.22		736.58	-1145.95		40.928	1567.07		-733.745	-2159.83		-612.938	1294.34		-546.221	-1009.71
-695.288	1228.12					630.05	797		965.415	-563.594		-971.9	-500.2		-1315.45	-312.35		-1395.75	136.875		808.804	1019.93		-1813.94	-557.501		-242.887	1005.06		982.635	-894.865		370.078	1531.67		-685.461	-1889.89		-559.55	1227.15		-832.5	832.249
-542.487	1247.12					593.55	806.6		-1232.54	-404.48		-265.9	-1228.8		-1038.25	-200.55		-1212.3	-147.03		814.448	1048.16		-1643.91	-426.262		-390.872	-947.878		678.068	-809.562		900.356	1096.73		-920.42	-1717.52		-715.909	1257.33		-818.104	803.498
-614.288	1250.33					579.95	837.1		-1176.12	-399.557		-84.6	-1185.4		-1165.45	408.05		-1141.87	-150.303		821.605	1045.22		-1195.68	98.9683		-327.507	-1003.27		888.408	-539.787		1042.4	1206.98		-956.615	-1712.16		-660.374	1890.03		-667.667	1352.73
-498.887	1249.12					256.812	972.425		-1174.84	-341.858		-305.9	-1178.3		1508.15	-3.85		-1128.71	-199.853		881.076	953.986		-1141.37	183.133		-201.214	-1078.29		901.571	733.982		1129.01	1356.51		-890.608	-1495.98		-606.88	2031.3		-611.382	1999.53
-537.987	1251.92					854.913	543.325		-1229.39	-300.406		-121.1	-1147.7		-928.75	546.25		-1606.01	2.93728		888.996	1031.94		-1000.05	32.096		-122.741	-1104.54		873.272	879.963		1383.79	1500.86		-631.511	-1421.68		-465.986	1325.08		-411.019	-1135.05
-502.988	1272.12								-996.332	-134.006		-83.6	-1138.8		-838.05	562.75		-1813.69	-120.284		1188.76	-115.709		-1095.83	24.1645		-155.128	-1122.44		765.487	948.744		782.824	1647.4		-753.26	-1167.57		-292.62	1294.86		-422.717	-1189.34
-556.888	1277.12								-1463.34	294.203		-319	-1040.6		-834.95	570.55		-1776.77	141.145		1022.78	-22.0515		-992.18	-174.652		-192.348	-1116.6		847.576	908.924		416.838	2149.94		-650.98	-1193.52		-216.575	1263.58		-395.086	-1214.32
-611.087	1294.33								1011.4	-276.578		762.6	-702.6		-884.55	603.45		-1822.03	130.273		1026.98	-33.7392		-1061.2	-206.238		-272.913	-1128.94		909.038	1146.74		-156.568	1696.65		-829.839	664.525		-428.327	1221.47		-25.2742	-1144.97
-677.188	1356.72								1244.26	-212.775		872.2	-681.8		-823.15	696.45		-1349.39	-259.527		1126.93	-50.9658		-1048.08	-154.934		-400.455	-1188.71		662.479	1108.89		417.894	2148.6		-637.034	1002.75		-437.387	-1078.79		203.958	1149.1
-119.188	1364.92								1077.56	166.105		872.8	-673		-955.35	794.65		-1342.67	-257.823		1058.04	1012.69		-1190.47	-119.061		-45.7254	-1286.26		759.084	1156.77		1289.43	-1029.76		-702.39	1044.09		-248.245	-1042.91		619.665	1670.75
-369.587	1518.33								1049.99	322.068		898.3	-554.8		-726.25	956.25		-1433.01	-207.19		1106.58	982.289		-1475.15	-64.6128		-138.158	-1143.78		808.677	1287.84		1285.51	-964.305		-679.146	1211.77		-287.615	-1111.75		394.384	996.377
-377.587	1517.22								987.175	330.929		1044.4	-536.9		-256.85	978.35		-1462.96	-235.173		1068.39	931.249		-1841.49	529.316		-211.089	-1326.3		1288.48	1040.08		1302.07	439.862		-205.436	1661.59		-315.423	-1000.45		579.237	914.5
-532.987	1814.12								1375.11	347.569		918.9	-530.2		233.75	1049.55		-1489.59	-259.485		992.197	898.615		-1199.09	1753.06		-250.524	-1339.77		1053.25	359.933		-780.882	-2229.77		-198.085	1562.59		-513.667	-1365.9		559.582	-1668.39
-540.888	1817.53								1138.02	354.166		880.2	-474.8		42.15	1120.75		-1478.01	-288.508		1371.92	262.534		-483.353	1010.01		-306.825	-1364.86		1226.08	102.581		598.723	-2304.88		-437.889	1036.36		-284.421	-1468.22		950.193	-1196.15
-503.387	1829.83								1087.61	397.982		-975.8	-412.9		-106.15	1164.95		-1499.93	-210.162		1418.52	282.421		-315.334	1063.21		-227.672	-1382.95		1379.43	-95.4861		619.798	-2214.95		-558.389	854.674		-250.069	-1494.55		977.993	-674.39
-553.487	1879.42								1170.22	404.972		-1157.5	-161.4		755.25	669.35		-1509.81	-185.767		1409.11	385.025		-394.049	1136.96		-38.4458	-2168.75		1402.02	-143.448		843.06	-1694.3		-353.42	-1009.7		-202.748	-1548.92		684.853	772.258
131.012	1189.53								1497.9	-113.526		-1062.4	-146.7		712.65	897.85		-1357.67	-161.194		1289.16	306.02		-373.279	1127.24		89.2182	-2320.15		1312.86	-136.872		767.561	-1834.79		-267.618	-1104.77		-86.447	-1767.04		718.086	966.764
101.513	1236.92								-1017.21	515.545		-1041.3	-137.9		523.65	923.05		-1116.98	-250.186		1227.37	314.037		-201.223	1014.09		90.4518	-2338.13		1243.53	-188.489		-555.212	-1716.13		-450.152	-1246.32		47.8973	-1710.77		940.285	1380.17
54.9125	1256.83								-1115.47	573.538		-1070.8	198.7		-564.312	-1171.03		-1188.1	-341.77		1235.79	462.564		-356.536	1605.18		121.866	-2169.12		1112.81	-127.663		-968.461	-1707.86		-382.988	-1457.91		12.9037	-1655.57		1211.14	1609.89
86.1125	1278.72								-1143.14	606.72		-1333.3	461.1		-848.812	-943.025		-1240.49	-446.58		1073.78	501.233		-403.781	1694.29		185.736	-2233.03		1174.45	-374.012		-1016.8	-1990.81		-224.219	-1791.71		-48.512	-1634.47		1078.27	506.783
29.4125	1321.42								-986.782	620.111		1141.4	259		-689.013	-898.825		-1302.52	-275.869		1050.82	350.96		-573.506	1369.93		233.064	-2174.59		1093.44	-451.369		-1162.6	-1841.2		-28.824	-1819.25		-102.306	-1648.02		1354.97	-102.591
167.512	1355.22								-923.766	773.415		1123.2	343.3		-568.312	-853.025		-1090.85	-446.249		1133.39	7.64576		-1180.75	579.469		50.7149	-2117.04		1263.87	-255.398		-1514.83	-1744.92		-141.791	-1372.47		-107.179	-1484.57		1359.78	-164.452
637.212	1424.83								-573.735	1030.01		1186.1	353.3		-796.612	-836.225		-1105.63	-304.025		1137.47	-186.018		-1112.58	674.148		-24.3834	-2139.68		1156.27	-688.496		-1238.32	-1520.37		-48.5331	-1397.9		-101.485	-1452.86		1080.9	-328.012
1241.71	1172.72								-770.954	1063.58		949.8	401.5		-969.513	-711.625		-947.61	-492.58		1115.94	-179.493		-994.91	564.416		241.024	-2189.22		1239.44	-704.69		-1330.82	-1474.94		138.934	1142.42		159.243	-1453.95		1192.82	-987.173
909.312	1324.83								-472.222	953.502		1059.1	418.7		-907.612	-592.425		-927.401	-488.653		1202.92	-135.606		-921.486	518.961		181.207	-1775.5		1267.43	-765.204		-1309.26	-1452.8		52.9888	1260.31		114.697	-1406.09		1035.03	-1216.49
-979.688	-973.763								-215.237	1002.83		-808	600.1		3.8875	-1143.12		-972.164	-633.247		1221.55	-128.843		-1018.02	265.914		210.915	-1696.39		1298.98	-844.95		-1233.51	-1440.4		60.304	1430.87		-20.8205	-1102.14		1722.96	-820.798
-986.888	-966.263								-27.0769	1017.6		-837.2	623.8		-132.412	-1102.92		-1008.37	-612.352		1236.03	-115.566		-720.195	819.475		2.40608	-1622.5		1359.6	-854.518		-1086.04	-1328		93.7843	1474.52		206.963	1036.08		1711.44	-75.7354
-11.7875	-1540.4								-31.8031	1023.8		-829.5	685.2		152.787	-1012.83		-1182.28	-591.76		1445.52	-90.2877		-827.472	880.093		121.839	-1597.89		1417.3	96.5696		-767.085	-1298.65		129.923	1530.3		-76.4867	1168.49		1440.18	198.748
-642.788	-955.562								-519.778	1054.82		-1042.1	696.7		643.587	-1117.72		-1140.2	-597.524		1441.42	-74.031		-588.615	-926.887		127.531	-1560.48		1943.15	581.946		282.292	-1380.83		136.52	1565.63		222.23	1247.21		1597.7	930.951
831.013	-1380.86								341.858	1081.6		-686.1	761.7		880.587	-688.125		-1185.76	-486.3		1226.34	-25.6458		-717.994	-959.242		269.19	-1381.57		1027.85	-809.014		322.375	-1339.36		-3.54304	1597.73		-112.851	1396.41		1472.71	1334.42
707.612	-1083.06								400.246	1109.76		-511.7	868.3		1028.79	-670.825		-1076.42	-510.393		1195.12	-13.0099		-2048.83	-1058.34		263.178	-1372.62		916.634	-770.484		813.876	-1482.54		94.7072	1631.86		-88.7322	1577.53		1805	1417.37
711.812	-1066.06								-369.428	1126.3		-668.4	916.5		-960.413	-442.025		-1262.66	-492.893		1243.45	26.5059		140.94	1058.19		252.214	-1370.69		915.327	-914.563		1117.21	-1245.4		88.753	1928.86		-77.4106	1612.8		2007.47	342.689
-1030.59	-770.763								95.5077	1142.94		-307.2	978.2		-1038.01	-392.625		-1428.05	-514.536		1279	30.4691		324.107	1038.16		21.6192	-1308.51		-2034.81	657.782		547.643	-1236.01		56.0333	1967.23		457.936	2210.9		1903.58	281.905
-1059.29	-744.362								24.4185	1145.9		159.6	1004		-1251.31	-218.325		-1404.09	-650.589		1290.05	-108.402		304.582	1038.2		262.547	-1269.56		-1703.79	231.426		519.824	-1218.08		235.842	1235.37		590.64	1866.77		1994.9	-112.982
-1096.39	-449.062								-187.569	1149.24		-76.1	1091.2		-1186.11	-43.625		-1361.17	-621.689		1279.44	-310.364		460.271	891.814		357.343	-1329.83		-1868.12	90.7738		435.534	-1124.76		275.672	1137.13		346.303	1258.26		2305.58	-96.0432
-1164.19	-338.462								61.6369	1175.04		377.2	1117.9		-1007.51	84.075		-1292.09	-620.492		1368.57	-317.881		735.971	718.731		30.2736	-1150.13		-1786.84	198.853		454.716	-933.346		595.978	1159.87		255.756	1128.84		2300.67	207.873
-963.288	-277.863								-168.862	1181.14		314.6	1150		-1168.81	180.875		-1246.77	-630.976		1426.02	-212.998		723.929	754.108		182.476	999.395		-1764.31	-1326.05		236.717	-1021.25		423.242	-1242.85		464.134	-1081.14		2252.27	401.879
-974.188	-239.162								-145.526	1241.8		309.8	1158.1		-1029.01	366.175		-1187.25	-712.125		1374.24	-284.868		659.612	794.858		-5.424	1042.06		-1293.89	-787.626		174.139	-1134.46		909.862	-1014.39		484.337	-1110.71		2053.17	-93.7421
1246.31	-738.263								-257.772	1248.98		248.4	1160.4		-1022.61	370.875		-1207.72	-747.524		1431.13	-306.699		609.288	884.281		369.625	1100.54		-1302.03	-344.94		-47.7101	-1242.57		713.689	-920.502		438.354	-1087.43		2230.06	-105.523
1226.31	-702.562								-304.542	1254.5		941.7	532		-940.013	402.775		-1827.65	-465.359		1404.6	-362.266		564.551	944.117		237.278	1113.47		-1370.24	-305.745		-87.7862	-1269.2		769.422	-741.146		391.327	-1097.66		2128.14	-203.91
1096.41	-550.163								1079.34	414.228		1033.7	831.6		1108.99	-264.325		-1653.71	-567.877		1326.79	-343.316		991.756	763.44		36.8208	1247.43		-1310.55	-229.413		-82.5843	-1263.39		918.062	-784.114		368.116	-1151.71		-1745.38	1484.52
1048.71	-524.163								1223.88	571.865		574.3	845.3		1332.89	-253.825		-1553.52	-749.702		1114.53	-333.142		931.294	852.332		36.783	1223.5		-1502.58	-116.114		-276.284	-1236.98		934.469	-720.407		347.382	-1166.13		-1933.2	784.646
1086.21	-524.862								1142.06	874.043		630	851.6		1117.99	-235.325		-814.054	-594.407		1203.3	-365.964		973.799	1004.7		75.0778	1613.83		-1443.58	137.207		-296.257	-1148.68		908.028	-574.347		276.666	-1115.21		-1565.88	-372.147
1234.51	-495.863								842.24	883.2		590.7	873		1008.09	-25.725		-824.713	-587.245		1226.34	-420.312		1006.53	985.049		361.736	1533.65		-1454.7	213.444		-307.509	-1033.04		708.77	718.085		384.713	-1205.8		-1519.85	531.56
1031.61	-493.863								605.243	939.126		-755.2	-758.9		939.288	346.275		-849.547	-621.973		1232.26	-467.531		479.292	1179.97		23.64	1644.07		-1430.61	219.776		-301.695	-1003.75		973.649	771.02		452.438	-1242.09		-1593.4	972.252
1079.11	-476.262								2240.69	451.348		309.8	-1203.3		1037.89	470.475		-846.161	-614.799		1204.27	-313.722		388.373	1233.76		649.431	1330.41		-1319.16	475.061		-170.404	-1088.25		807.232	843.648		593.695	-1298.63		-1433.49	1113.46
-1179.19	609.438								1713.43	1148.95		5.5	-1011.4		-1065.31	450.875		-875.188	-619.988		1248.29	-316.383		500.462	1221.94		720	1287.36		-1351.6	519.185		-579.296	-1151.02		671.918	900.798		545.247	-1636.45		-937.87	865.952
827.812	575.337								-119.926	-1375.82		-331.6	-988		-955.712	602.975		-813.903	-640.408		992.801	-457.538		575.103	1221.7		531.971	1503.83		-1375.83	493.256		-586.44	-1064.6		786.117	1100.8		953.495	-2076.11		-1263.85	822.144
1367.41	52.6375								-536.615	-1107.21		410.5	-943		-798.112	705.775		-850.992	-767.722		1058.78	-408.33		807.324	1153.06		638.124	1017.06		-1453.17	619.833		-623.839	-1015.51		683.549	1200.31		961.403	-1685.66		-922.598	724.38
1342.71	70.6375								-614.203	-1030.61		752.5	-710		-657.712	885.975		-943.628	-770.767		1016.96	-378.927		815.551	1139.59		626.242	1008.37		-1515.4	805.411		-721.12	-1127.34		850.538	1626.77		679.058	-1034.01		-956.983	338.766
-584.087	1605.64								-598.154	-1020.17		-1975.63	181.8		-558.913	971.875		-998.962	-974.968		1037.58	-395.883		795.448	1105.81		705.512	-902.744		-1577.64	1281.03		-735.522	-1138.77		1122.95	1058.74		1043.19	-1062.1		-999.134	-359.973
695.112	1085.94								-725.071	-1006.98		-1448	346.7		-307.312	1040.38		-757.683	-974.596		1006.8	-465.299		775.617	947.437		412.583	-991.936		-1068.19	1397.42		-760.904	-1194.81		1104.51	831.598		739.794	-1024.93		-976.642	-836.764
413.413	1087.44								-632.32	-982.855		-1069.7	-197.5		288.688	1059.88		-803.711	-842.18		1142.15	-388.586		804.275	770.987		729.147	-1007.38		-1103.26	1096.53		-718.497	-968.655		1003.64	557.762		680.883	-898.531		-910.194	-1754.63
387.512	1094.74								-716.012	-880.849		-1034.6	-74.5		335.688	1074.58		-801.711	-813.185		1141.49	-444.278		765.615	739.008		679.407	-989.635		-982.186	1078.86		-842.901	-896.498		1046.58	233.112		833.175	-765.816		-723.755	-2209.54
406.113	1095.14								-860.948	-816.16		-1378.1	244.4		-332.812	1090.17		-933.175	-808.98		1089.55	-647.527		735.459	747.77		635.693	-1185.82		-909.782	1089.5		-939.777	-935.391		1392.2	220.862		655.892	-755.471		-844.472	-1981.27
710.112	1118.44								-673.871	-811.532		-1363.2	254.2		1133.09	597.275		-571.645	-950.291		1083.16	-647.759		913.671	458.003		694.954	-1309.86		-965.884	1060.44		-830.405	-1073.03		1378.41	103.406		816.706	-722.657		-576.702	-1049.48
409.613	1147.44								-921.797	-810.055		932	-383.6		1072.09	600.475		-542.803	-987.195		1066.31	-591.777		888.73	504.587		507.624	-1392.21		-1092.27	1016.92		-913.718	-1272.11		1250.63	-305.687		830.803	-581.774		-819.176	-745.96
304.113	1146.84								-908.012	-784.455		989.8	343		878.388	792.075		-618.782	-860.702		1098.06	-565.216		875.091	557.408		473.066	-1435.01		-1021.32	953.246		-992.574	-1112.5		1294.74	-365.391		976.284	-287.653		-669.799	1200.86
792.612	1151.14								-862.72	-764.074		-528.1	1146.8		608.888	908.475		-409.931	-1099.73		1138.52	-587.268		819.3	600.544		731.26	-1557.54		-1024.05	869.724		-1090.78	-925.368		1155.46	-395.046		1029.75	-85.7574		-611.001	1689.16
803.013	1154.84								-963.348	-697.809		-373.9	995.7		523.987	1144.88		-461.478	-1083.26		1130.14	-622.749		888.811	753.342		937.982	-1726.12		-1003.37	714.137		-1366.34	-681.37		1285.66	-635.053		992.017	131.272		-664.898	2145.08
407.012	1158.44								-955.274	-552.775		-180.4	1097		-534	-928.1		-444.278	-1113.76		1192.04	-657.656		933.411	711.837		785.399	-1588.46		-1283.59	556.435		-1242.87	-623.637		1186.1	-898.427		1053.51	612.301		-281	1240
463.113	1157.64								-1069.19	-471.249		902.1	480.5		-478.5	-911.1		-338.909	-1070.89		1110.01	-513.439		1101.92	470.995		785.1	-1540.29		-1084.94	520.564		872.318	-507.504		1012.66	-1014.47		1000.57	665.13		-303.657	-1019.86
379.212	1162.64								148.972	-1179.58		875.8	732.1		-816.6	-709.9		-325.46	-1053.22		1038.32	-570.064		1062.79	614.466		906.162	-1461.99		-1039.4	587.996		2155.63	-4.40448		1220.88	-1283.63		795.071	805.392		-127.454	-1139.76
479.613	1197.34								18.8062	-1074.82		575.3	892.6		258.5	-1088.2		-1314.19	-1045.88		938.986	-381.64		1025.37	513.094		801.897	-1326.88		-904.125	563.49		1200.94	71.1277		1597.25	-1161.01		708.527	1016.4		-206.906	-1197.83
483.712	1207.34								-212.283	-1042.52		-707.625	-920.987		-237	-1017.5		-973.925	-1157.65		1637.42	-737.323		1100.99	262.289		900.842	-1158.95		-904.48	552.586		1026.17	-169.181		1716.1	-768.404		898.346	1028.84		-53.6029	-1792.6
429.712	1211.74								-290.363	-1040.26		-602.725	-835.087		-481	-918.5		-826.565	-1075.45		1611.04	-669.684		1017.8	360.086		785.958	-1115.21		-1018.19	478.181		-1041.5	-244.296		1605.88	-237.799		734.525	1154.4		179.183	-1322.21
427.512	1510.44								485.711	-1112.92		-649.625	-770.487		486.8	-907.8		-699.658	-1190.49		1323.33	-762.546		997.786	327.388		824.74	-912.376		-1191.34	371.616		-1108.18	20.2173		1500.26	1060.76		826.075	1835.63		9.6112	-1042.74
									483.151	-937.071		224.375	-1039.99		620.8	-794.3		-773.194	-1113.34		1201.83	-831.499		1181.14	178.617		995.173	-860.695		-1250.64	276.114		-1117.42	-165.881		1755.13	981.159		1171.67	1359.57		187.283	-1002.11
-814.15	-1053.51								544.492	-877.305		283.175	-1009.89		916	-642.4		-627.299	-1406.06		1145.64	-725.951		1087.16	169.233		1058.24	-821.436		-1291.39	317.312		-1169.99	-181.547		1599.03	1024.54		1180.59	960.753		-49.4058	-1146.43
-564.35	-1052.71								653.883	-874.351		291.175	-1008.79		-1076.9	165.2		-514.632	-1427.47		1200.73	-747.545		1051.19	51.681		1043.22	-643.42		-1086.32	428.383		-1144.42	-168.628		1634.18	1133.77		1104.82	711.948		171.762	1142.52
-536.65	-984.913								684.997	-856.234		843.775	-671.487		-1039	486.2		-488.475	-1393.41		1014.41	-597.369		1388.89	878.337		1134.2	-641.661		-1071.08	408.928		-1202.46	-188.131		1820.02	715.668		1236.33	597.471		-46.3014	1435.14
-539.15	-862.613								648.074	-767.323		-1612.81	264.712		951.1	-329.4		-387.065	-1405.68		1022	-511.009		954.52	672.748		982.859	-574.121		-997.205	339.566		-1417.94	-82.057		1495.03	1004.72		1426.85	526.878		27.6339	1426.13
-998.15	-716.113								802.757	-765.551		-1174.22	-128.988		1082.1	-161.1		-266.588	-1278.13		1175.44	-565.195		1007.89	671.611		778.674	730.87		-1104.79	236.803		-1403.63	-167.229		1544.36	1120.03		1183.29	467.943		51.3293	1577.44
-941.55	-565.213								792.418	-761.218		-1075.33	-126.287		1190.8	-43.5		-238.821	-1293.65		1158.71	-516.149		1156.47	750.413		819.821	908.924		-1064.62	204.239		-1887.79	-30.1034		1654.39	925.581		1113.27	419.104		75.5312	2083.81
-948.15	-560.313								-1427.59	-327.2		-1335.83	-14.7875		1152.3	13.9		-162.578	-1288.73		1204.88	-501.106		1095.2	828.344		797.917	948.625		-1139.8	148.306		-2020.13	118.437		-1971.91	-1202.24		1240.1	334.212		426.16	1207.51
-938.65	-526.713								-1012.28	-246.954		-1055.53	155.213		1202.7	54.9		-111.132	-1386.27		-1536.5	1033.28		1342.09	689.733		1097.9	1620.51		-1023.31	-38.1434		-1928.12	294.842		-1968.31	-1080.93		1385.05	308.116		304.88	1040.77
-239.95	-1110.81								-1166.47	-164.935		-1110.12	213.613		-813.6	676.5		17.4474	-1316.52		-1517.34	904.054		1351.43	683.076		1431.52	546.61		-1091.43	-9.44864		-1737.98	402.825		-2029.81	-201.177		1200.06	245.019		588.284	-1370.23
-231.45	-1109.11								-1133.49	-155.385		-1281.22	393.613		-705.2	855.5		-183.94	-1101.83		-1373.93	780.357		1876.41	465.055		1345.8	444.524		-1167.95	-13.7485		-1450.68	165.772		-1958.23	-174.787		1277.85	205.715		530.335	-1331.73
-209.05	-1090.11								-1019.37	-109.797		940.975	-421.988		-105	1050.5		-95.0371	-1121.66		-1186.55	598.603		2037.09	540.181		1245.03	331.328		-1167.98	78.0627		-1420.89	121.288		-1834.48	285.004		1116.36	97.1149		706.62	-1108.82
-189.25	-1060.11								-1253.12	-104.185		1198.17	-370.087		994.7	549		68.4445	-1121.25		-1212.25	692.817		1707.34	-131.24		1218.68	162.035		-1198.79	-258.235		-1357.36	127.422		-1893.27	25.215		1299.66	-24.6733		1043.68	-1136.42
-276.05	-1006.31								-1357.78	-77.7969		1130.67	109.013		839.3	549.3		41.7814	-1165.83		-1081.06	663.735		1023.31	417.204		1180.64	128.283		-1013.3	-357.111		-1309.09	124.286		-1813.44	-65.9392		1339.07	-64.1008		955.02	1063.76
-162.15	-997.213								-1184.49	95.2985		-629.825	918.513		924.3	607.7		309.302	-1317.42		-1175.05	844.692		1006.39	460.66		1191.66	13.303		-1148.65	-415.056		-1287.34	312.108		-1656.68	-412.607		1224.58	-140.667		1461.95	36.129
1073.45	-605.113								-1045.17	280.012		181.275	1002.81		971.6	619.5		206.759	-1237.12		-1141.94	870.234		1007.41	-88.9962		1415.6	-403.565		-1254.18	-484.861		-1256.01	379.629		-1841.78	-428.016		1128.29	-197.815		1279.57	-257.307
-983.85	-393.913								-974.375	315.754		-116.125	1057.81		-494.812	-1171.97		58.799	-1263.71		-1086.63	912.058		1004.87	-79.8691		1293.45	-1950.07		-1161.62	-514.154		-1163.79	177.159		-1723.22	-581.868		1187.29	-350.188		1123.68	-739.225
-1317.85	125.088								-1114.88	344.997		874.175	538.612		-625.112	-1037.88		101.438	-1358.41		-1839.93	681.303		1169.76	-110.541		1559	157.958		-1111.91	-526.572		-1366.5	211.586		-1675.95	-883.004		1167.66	-521.188		1125.82	-831.624
-1241.55	258.587								-1387.22	460.985		775.875	768.112		-634.513	-982.575		164.187	-1120.26		-1230.5	571.408		1149.84	217.804		2031.86	-374.839		-1057.33	-593.041		-1011.54	295.076		-1739.55	-1017.69		1347.21	-619.26		1743.62	-732.048
-1207.65	661.388								-940.505	463.545		703.775	813.913		-484.613	-972.675		196.548	-1195.57		-1395.72	605.596		1145.33	188.477		2142.31	-824.669		-1109.57	-597.3		-944.743	350.231		-1661.63	-1180.18		1061.94	-824.485		1621.82	901.726
-1035.05	722.888								1037.88	-275.212		639.475	852.312		-983.812	-463.575		98.9664	-1177.24		-1334.87	400.51		1267.01	190.176		-598.305	978.303		-1114.25	-620.566		1012.43	543.991		-1789.27	-1230.87		1257.84	-1386.09		1549.46	-1161.34
-764.75	776.487								1209.3	-273.44		527.875	867.112		435.887	-1187.47		91.5197	-1228.72		-1291.73	470.571		980.225	-916.862		-633.324	1081.66		-1028.97	-701.711		1128.57	420.925		-1817.97	-1334.95		1584.12	-117.3		1614.26	-978.002
-409.25	1117.79								1071.66	-169.957		-622.975	-958.125		243.787	-1110.28		701.442	-1162.54		-1447.78	394.718		833.224	-741.867		-609.279	1193		-1087.8	-738.83		1201.46	510.6		-1508.46	-1419.09		1643.85	-107.32		1774.84	-1123.72
219.45	1185.19								1219.94	-98.8677		-869.975	-884.425		299.387	-1078.47		576.372	-1059.77		-971.471	647.609		851.97	-850.465		-2150.18	-782.569		-1028.73	-817.712		1306.79	581.261		-1270.98	-1095.7		1694.77	98.9917		-1739.56	1459.98
-616.3	-831.988								1287.78	290.843		-971.675	-633.725		-353.712	-1038.88		582.809	-1021.48		-1037.44	778.564		908.014	-811.141		-2165.34	-622.5		-1079.8	-921.518		1135.62	961.34		-1529.53	-927.198		1478.53	333.298		-2042.2	-416.837
-861	-532.288								1282.46	296.258		-944.275	-587.625		-0.0125	-1036.08		602.921	-931.171		-1001.86	614.433		1111.77	-1882.77		-2191.01	-350.428		-922.089	-1206.26		892.799	981.261		-1159.66	-807.996		1913.6	639.775		-1734.52	-419.292
-901.3	-511.388								1014.84	357.895		415.925	-1277.92		-333.212	-1033.47		636.987	-936.723		-1058.69	605.576		1116.01	-1929.73		-2241.54	-326.154		-1040.3	-1370.38		948.516	730.937		-1336.78	-750.368		2089.23	-361.98		-1819.3	-571.099
-58.9	-1083.39								-1146.49	491.212		-129.675	-1223.12		278.688	-1030.28		774.726	-915.291		-1083.11	586.579		626.816	-983.295		-2154.7	133.492		-895.162	-1356.08		535.636	900.251		-1419.86	-576.861		1958.95	-769.446		-1955.58	-642.879
10.9	-1087.69								-1177.99	532.468		431.625	-1109.42		-318.512	-1022.77		744.367	-893.174		-1078.28	484.691		556.754	-1140.4		-1905.63	883.077		-891.533	-1457.62		494.459	873.063		-1290.82	-299.635		2218.52	-18.4051		-1967.52	-678.591
100.6	-1069.29								-1016.91	560.431		536.125	-1190.53		260.188	-980.475		720.238	-867.958		-974.244	418.708		330.774	-1222.08		-2019.05	488.809		-939.197	-1527.09		490.949	989.378		-1155.88	-87.247		2149.02	-336.177		-2028.81	-1001.41
71.3	-1052.09								-847.458	684		675.825	-1115.03		-301.512	-969.175		398.322	-1050.15		-998.351	482.143		319.625	-1225.05		-2117.35	307.793		-1164.73	-2074.8		428.444	1071.88		-1276.29	143.951		2154.28	-566.416		-1956.57	-1147.07
234.4	-1022.09								-783.655	764.443		574.825	-1035.62		418.887	-934.275		415.04	-1463.85		-950.348	366.334		362.781	-1210.92		-1849.03	105.518		-493.149	-1338.33		307.597	1080.14		-1189.21	35.159		-1808.11	291.012		-1957.6	-1252.24
519.7	-877.188								-1014.65	878.757		1149.72	-953.025		641.987	-936.175		408.568	-1424.3		-946.5	387.34		244.667	-1107.36		-1755.41	231.598		-506.196	-1191.19		374.536	960.706		-1473.39	303.592		-1973.64	-951.634		-1602.18	-1189.56
588	-817.388								-587.323	974.265		602.225	-932.825		1122.99	-816.175		439.541	-1459.64		-932.43	404.666		367.99	-1125.21		-1766.52	31.3485		-676.931	-1149.64		221.659	1013.1		-1201.83	309.109		-1964.1	-1054.33		-1377.04	-846.058
-1037.2	-230.788								-886.548	1163.7		566.925	-925.525		867.288	-563.975		500.266	-1216.49		-1073.3	292.446		445.842	-1055.45		-1946.05	-34.4954		-713.38	-983.74		159.256	1008.39		-1165.89	430.19		-1531.4	-1669.38		-1611.83	-687.891
1010.4	206.512								-55.6308	1064.55		561.825	-899.425		835.688	-555.275		395.704	-1244.41		-1066.05	262.63		453.038	-1129.91		-1905.44	-88.5539		-679.137	-982.362		-110.814	1050.26		-1241.26	713.795		-1323.22	-711.777		-1494.7	-90.0138
-1182.4	774.812								276.382	1074.5		514.925	-867.825		1019.19	-460.275		411.362	-1242.28		-1183.11	384.004		-142.347	-1287.39		-1954.36	-501.869		-511.418	-940.283		126.562	1104.14		-1289.8	903.825		-1594.63	243.871		-1574.04	531.699
-764.4	973.212								78.8677	1082.77		1072.53	-859.925		-1056.61	-263.675		470.988	-1255.22		-1253.65	374.161		14.5373	-1358		-1866.67	-597.746		-875.396	-975.294		-195.007	1085.91		-1355.3	1065.83		-1575.85	227.016		-1651.05	533.083
-714.1	1128.51								46.3754	1143.52		762.725	-799.425		-1029.91	-104.675		389.243	-1334.55		-1133.73	431.073		130.596	-1453.73		-1933.38	-596.997		-843.082	-915.645		-450.643	908.556		-1476.61	1191.92		-1395.11	1088.18		-1427.77	974.031
-703.6	1132.31								195.84	1154.06		714.225	-711.225		-1062.91	63.425		417.192	-1349.07		-1163.26	283.97		37.3722	-1658.55		-1806.61	-803.76		-780.926	-898.691		-563.212	1005.99		-833.032	2030.36		-1629.59	1532.85		-1035.79	1817.92
-771.5	1303.51								43.4215	1184.97		792.325	-617.725		-1059.11	71.325		15.729	-1656.74		-1197.92	276.262		39.7517	-1617.49		-2051.31	-1019.18		-763.452	-851.118		-667.82	927.896		-874.46	1557.27		-950.153	839.626		-1258.06	263.071
132.7	1015.81								311.631	1209.88		-918.475	-500.425		-1087.71	85.225		-4.2512	-1622.95		-1293.79	191.3		-185.467	-2083.93		-2111.28	-1103.49		-599.674	-819.428		-688.067	957.135		-973.19	1423.58		-961.596	590.616		-1236.92	226.154
122.3	1045.31								908.898	667.852		-1000.88	-170.125		-1038.41	105.525		-30.5414	-1581.28		-1478.58	243.026		-145.004	-2041.34		-1841.86	-1460.22		-858.004	-870.923		-861.505	1058.95		-1105.86	778.86		-945.72	584.207		-1127.91	80.2131
-211.4	1112.31								820.874	794.474		938.525	-436.925		-1035.21	113.325		57.6403	-1656.98		-1475.3	263.465		-181.007	-1409.87		-1394.16	-1567.26		-683.094	817.26		-936.098	812.306		-892.96	559.568		-935.833	563.226		-1004.28	-230.119
-310.3	1133.31								715.815	805.698		1046.53	-348.525		-1067.31	131.425		35.8115	-1705.92		-1556.95	212.965		-54.9837	-1166.7		-1719.16	-1218.51		-652.506	867.727		-925.8	847.647		-1076.08	85.7251		-1171.16	523.106		-1144.83	-327.507
-422.4	1214.21								972.406	831.2		975.925	-284.825		-1035.61	169.025		79.8973	-1714.55		-1463.72	383.263		-46.9085	-1149.43		-1544.21	-1164		-641.336	796.486		-1050.27	873.784		-1065.73	-60.6982		-1095.37	390.871		-1009.62	-309.545
-475.9	1283.71								981.366	834.449		1163.22	-259.525		-1208.41	173.025		95.0608	-1691.65		-1293.13	52.0704		25.7773	-1104.51		-1641.94	-1069		-701.159	993.092		-1028.31	763.826		-1049.94	-362.381		-1049.43	234.763		-1157.48	-415.041
881.4	547.312								975.065	839.569		1248.62	-235.225		-1029.01	184.025		100.954	-1662.17		-1212.04	78.5194		228.314	-1298.87		-1525.94	-1053.77		-704.148	1134.94		-1345.65	1065.38		-1056.84	-345.305		-1200.71	228.262		-923.098	-420.671
619.4	835.712								862.129	892.738		1222.83	-47.125		-1004.11	218.825		45.6438	-1646.55		-1146.56	-300.343		214.651	-1333.07		-1612.39	-1011.65		-860.34	1163.95		-2026.56	1100.66		-903.041	-547.652		-1015.01	187.66		-1142.22	-543.538
1686.65	-78.1375								682.043	899.138		1233.22	14.075		-1009.41	405.025		140.521	-1474.06		-1109.56	-381.759		251.772	-1336.53		-1611.91	-868.549		-541.955	1153.29		-1558.47	1253.02		-1068.15	-663.497		-1045.92	132.706		-1244.22	-536.491
-1989.1	628.362								713.551	951.028		1019.02	89.275		-1017.51	406.125		-168.43	-1828		-956.164	-385.51		-284.436	-979.568		-1705.5	-702.845		-568.835	1200.54		-696.245	1359.56		-881.952	-857.738		-1088.57	33.2502		-920.095	-669.617
-162.25	1067.06								717.292	958.905		1136.12	136.375		1204.09	-358.775		-228.586	-1869.47		-952.884	-331.473		-396.073	-1105.59		-1713.1	-608.82		-541.494	1173.99		-609.648	1376.74		-900.438	-836.456		-1240.53	134.871		-979.525	-919.494
-93.75	1077.96								843.618	977.12		1382.03	318.375		1136.39	-218.675		901.866	-1123.5		-1156.65	-220.286		-529.31	-964.171		-1507.7	-397.192		-519.113	1227.62		-431.355	1296.68		-845.032	-1099.17		-1229.38	-54.3661		-938.662	-1171.82
-106.35	1080.06								686.178	1215.4		1098.42	347.375		1033.89	-191.975		899.256	-1093.72		-1166.49	-224.895		-412.427	-920.175		-1566.25	-356.861		-628.408	1258.37		-277.24	1172.57		-1051.33	-1391.35		-976.106	-343.876		-904.352	-1217.99
131.35	1124.76								-1705.31	-561.391		1025.53	445.575		998.688	-139.175		874.623	-1148.76		-1187.56	-188.943		-682.368	-963.884		-1494.16	-334.284		-605.677	1296.65		-184.652	1189.39		-958.252	-1774.95		-1034.29	-385.199		-1182.06	-1640.06
									-521.206	-1018.84		1539.62	254.075		1158.69	-105.575		872.321	-1108.85		-1200.64	-132.931		-637.674	-783.63		-1443.89	-215.079		-638.942	1176.96		-200.022	1287.27		-952.512	-1881.32		-1231.43	-576.774		-528.108	-1350.48
									-865.526	-796.812		-1478.78	825.275		1102.89	-47.675		771.914	-1159.34		-1216.33	-96.7277		-759.757	-766.688		-1398.43	-97.8976		-582.476	1491.62		-215.179	1512.33		-771.065	-2011.73		-1237.32	-1367.74		-754.012	-967.3
									-1239.68	-690.671		-1036.28	599.675		1077.39	33.625		785.03	-1220.25		-1285.03	-105.08		-814.838	-838.57		-1638.37	-201.6		-311.928	1379.26		-191.534	1501.6		-411.525	-1681.56		-1206.84	-1436.23		-813.611	905.775
									-995.692	-631.791		-1143.17	951.975		1041.69	67.125		1010.46	-1208.07		-1198.93	-79.8093		-913.096	-658.383		-1470.78	-7.53696		-208.398	1310.26		-135.516	1229.16		-547.351	-1195.03		-1241.39	-1593.14		-779.563	758.684
									-1401.65	-480.357		-339.075	1018.27		1011.19	76.025		803.988	-1012.68		-1213.29	-168.812		-717.516	-763.595		-1398.23	81.0998		-110.319	1363.75		-10.6003	1236.07		-457.306	-1180.42		-1265.44	-1496.18		-864.481	1138.91
									75.4708	-1232.41		-447.675	1032.28		1028.59	93.025		979.915	-883.042		-1192.05	-243.892		-860.459	-729.188		-1528.12	260.73		-360.25	1309.59		244.151	1245.15		-597.217	-872.916		-1275.32	-1859.11		-715.575	1276.95
									82.56	-1227.68		-482.575	1068.08		1122.79	118.725		941.636	-986.466		-1262.21	-227.818		-881.683	-647.32		-1606.59	273.095		-417.712	1205.98		312.549	1542.98		-721.894	-793.6		-746.161	-1267.22		-567.97	1623.36
									-216.862	-1106.38		1324.33	523.875		1033.49	199.425		925.132	-884.659		-1219.33	-406.811		-1003.5	-803.056		-1417.03	445.452		-406.603	1224.31		410.797	1239.34		-724.476	773.762		-626.647	-1135.96		-330.724	1136.88
									-336.886	-1084.62		892.725	530.875		952.288	366.125		821.148	-920.092		-1456.62	-320.294		-988.482	-785.742		-1604.59	558.737		-356.196	1215.02		659.742	1424.23		-475.869	1138.6		-613.644	-977.188		-324.402	973.738
									-516.972	-1063.05		1315.83	525.675		-897.413	547.225		1009.15	-1194.77		-1421.51	-310.647		-1092.69	-542.566		-1627.23	788.314		-338.303	1201.49		788.895	1207.85		-628.679	1263.5		-867.885	-768.206		18.4912	-2148.28
									-254.277	-1048.28		1001.12	530.275		-965.513	584.425		1100.7	-990.26		-1405.58	-261.406		-1127.59	-559.366		-1614.52	810.242		-217.874	1196.02		873.401	1462.44		-566.219	1691.88		-757.988	679.752		285.13	-1176.42
									-483.397	-1020.91		1059.53	601.075		-810.612	621.725		1159.14	-807.932		-1400.91	-232.279		-1088.96	-344.724		-1404.66	804.484		-133.547	1216.68		1035.3	1390.61		-497.117	1720.8		-801.652	879.748		-52.6563	1263.25
									30.9662	-1021.8		1039.83	658.275		-1001.11	627.225		1139.67	-781.814		-1412.29	-202.721		-1046.31	-192.214		-1675.45	1108.88		-231.212	1367.35		1094.11	1870.52		-422.9	2263.24		-879.601	1185.29		269.823	1470.15
									-430.031	-1004.27		1091.12	659.175		-806.112	628.225		1296.62	-853.318		-1441.72	-169.077		-1199.97	48.9811		-1664.25	1165.77		-431.172	1117.39		1103.18	1954.1		-154.035	1559.58		-866.667	1147.74		359.128	1434.96
									-332.948	-1001.71		1050.83	697.375		-536.612	866.825		1296.29	-803.935		-1505.93	-185.61		-1181.5	-48.5818		-1477.89	1634.2		-323.499	957.275		762.577	1959.45		-221.984	1418.59		-485.298	2207.59		715.916	1369.9
									-277.809	-976.603		584.325	814.675		-587.112	891.425		1234.92	-843.324		-972.087	-598.767		-1116.81	-37.9136		-1229.26	1549.9		-469.406	-905.568		640.339	2048.57		-267.185	1323.88		-367.001	2111.92		472.84	-1165.34
									621.932	-1057.14		1002.92	1074.67		-568.013	931.325		995.745	-1009.11		-938.428	-658.484		-981.568	-497.624		-1248.27	1298.9		-338.107	-961.866		-57.0893	1725.84		-0.46976	1294.63		-348.277	2085.26		672.548	-1305.95
									663.778	-1052.02		996.625	1081.28		-547.612	938.125		927.899	-1065.83		-1126.54	-589.695		-930.036	-589.596		-1220.88	947.581		-318.292	-1042.41		141.872	1989.09		-297.662	-1129.86		-416.206	2091.98		841.097	-1246.55
									537.157	-986.351		661.625	1388.88		407.087	972.125		1146.12	-1168.88		-1157.18	-613.275		-838.928	-1057.55		-1179.54	921.537		-450.83	-1248.55		115.296	2131.96		-26.9894	-1776.74		-421.46	2033.32		734.187	-761.806
									777.403	-945.292		1481.12	1266.47		62.1875	1012.33		1365.57	-1047.61		-1113.85	-570.08		-807.177	-1080.19		-1338.37	852.424		-291.163	-1189.2		40.5002	2010.5		389.52	-2036.62		-283.053	1518.93		822.563	-610.12
									660.431	-918.117		-378.175	1519.88		7.7875	1022.12		1296.89	-1148.45		-1165.67	-501.292		-906.768	-1456.27		-1302.36	757.566		-171.872	-1317.9		-17.1926	2113.99		352.156	-1468.4		-456.169	1269.62		961.324	-426.558
									925.883	-849.785		740.325	1442.78		89.8875	1057.03		714.765	-1684.45		-906.959	-463.925		-1244.08	-705.006		-1204.04	752.624		-427.227	-1430.18		-621.576	2089.52		425.823	-1122.39		-122.874	1012.55		943.845	-462.94
									648.222	-763.138		1235.72	1607.28		306.488	1069.12		877.696	-1615.25		-906.183	-533.911		1150.96	-527.042		-994.169	637.581		-112.737	-1706.2		-836.675	1878.3		427.533	-1108.01		-326.868	995.829		1102.29	368.948
									1011.74	-741.378		1408.12	1537.47		311.988	1103.92		842.633	-1714.58		-995.942	-584.643		1110.58	-721.591		-1223.09	564.634		70.815	-2257.58		-847.959	1886.06		209.819	-1015.58		-329.255	955.607		1079.2	443.335
									904.714	-705.538					-264.512	1121.12		619.038	-2117.13		-981.464	-522.716		1084.3	-640.577		-1074.45	582.255		1.1872	-1742.83		-936.202	1936.84		101.957	1215.15		-437.851	-1115.13		1055.87	515.582
									895.655	-689.785		-52.7375	-2367.23		194.887	1137.03		662.155	-1184.15		-825.735	-666.27		1003.71	-499.539		-1296.62	467.907		8.25312	-1730.45		-980.532	2187.1		88.3133	1419.7		-497.139	-1116.73		955.183	626.297
									1101.64	-660.443		9.4625	-2267.48		-387.113	1202.92		610.713	-1067.33		-894.705	-588.491		999.446	-508.828		-1311.57	100.348		106.502	-1438.05		-962.034	2179.66		128.919	1561.67		-130.979	-991.623		771.381	660.183
									1131.86	-658.375		-60.0375	-2253.31		-2.7125	1208.12		651.578	-1153.58		-1105.04	-349.721		916.355	-507.584		-1321.35	-126.267		156.004	-1347.51		-449.861	2302.53		281.152	1626.37		-252.045	-1343.66		1121.99	749.599
									1029.37	-613.182		-1577.57	-1270.49		-137.012	1304.22		781.09	-1327.74		-1376.16	-466.723		619.315	-1293.92		-1303.54	-184.481		-70.0883	-1213.85		147.988	2368.87		193.708	1705.62		-194.15	-2377.31		836.067	671.284
									823.286	-577.834		-518.438	-937.388		912.788	533.825		741.99	-1325.21		-1347.46	-449.698		807.304	-1084.18		-1383.85	-184.333		97.7107	-1223.63		854.466	2150.48		117.848	1747.94		-93.544	-2192.8		891.058	1744.25
									-1052.01	-468.246		-583.038	-934.788		1149.49	575.425		776.256	-1271.82		-1395.06	-408.863		771.876	-960.428		-1195.43	-193.228		218.167	-1206.1		855.457	2146.92		60.5226	1686.06		0.68064	-1482.63		1124.49	2042.31
									-1443.3	-431.323		-614.738	-850.888		1066.59	576.525		833.216	-1126.6		-866.001	-937.727		-220.789	-1163.05		-1115.57	-231.685		267.535	-1148.37		1325.29	-363.17		256.064	1868.2		176.713	-1495.17		1183.4	757.532
									-1169.38	56.0615		-620.438	-827.588		1233.09	582.925		784.869	-1092.94		-798.004	-875.388		-1320.84	788.027		-1111.64	-84.4627		248.857	-1106.93		1479.67	-322.492		66.169	2178.6		-17.9402	-1224.21		1227.76	638.331
									-1438.97	128.234		-869.238	-786.788		850.188	593.725		753.998	-1072.33		-692.381	-894.022		-1275	659.488		-1362.36	-279.51		92.9994	-1101.57		925.313	-734.549		38.5776	2199.5		88.281	-1227.93		1263.06	328.596
									-1089.72	244.714		-798.538	-669.688		754.388	699.325		664.94	-1193.52		-637.124	-858.139		-1346.59	600.625		-1129.34	-363.783		114.158	-1145.94		906.932	-690.734		707.08	2237.71		233.492	-1110.39		1288.35	249.372
									1129.3	-474.252		-758.738	-653.388		1186.79	752.525		704.15	-1219.86		-586.283	-920.388		-831.528	768.991		-1089.04	-369.998		25.2214	-1099.82		707.074	-847.779		669.863	1695.24		98.9971	1114.57		1269.39	131.417
									946.265	-460.862		107.862	-1155.39		939.288	768.525		488.168	-1240.4		-583.85	-906.056		-780.186	774.593		-1205.95	-402.677		103.047	-1056.66		1477.01	194.408		495.47	1284.58		89.0662	1329.7		1334.64	105.032
									975.409	-377.662		231.863	-1124.59		822.987	832.425		430.58	-1019.09		-592.837	-949.759		-933.407	677.853		-1150.69	-420.302		-11.9606	-1054.04		-974.806	-422.683		746.062	1198.75		226.33	1445.55		1134.84	6.11776
									1156.87	-276.246		134.062	-1083.99		815.987	852.425		255.321	-1090.62		-509.078	-935.47		-857.338	641.471		-1067.93	-512.629		-29.0269	1013.16		-992.789	-392.559		771.757	968.2		-54.7802	1558.75		1448.42	-312.044
									1217.03	-196.098		-356.038	-963.688		580.987	934.725		1224.04	-197.793		-520.652	-953.153		-657.574	911.497		-1301.02	-615.622		181.386	1072.03		-1053.32	-393.292		829.757	-573.931		534.017	1103.64		1497.98	-1111.28
									1179.82	-134.166		434.863	-944.688		806.487	1043.42		1201.56	-135.776		-344.122	-1055.06		-665.439	915.267		-1266.09	-771.831		170.614	1097.22		-1148.82	-332.222		712.446	-726.222		659.311	880.26		1292.96	-1185.62
									947.643	365.034		505.962	-945.388		770.188	1217.92		1223.88	-52.343		-801.733	-1290.29		-590.039	864.18		-1194.49	-770.58		263.726	1134.98		-1161.08	496.525		561.548	-1067.65		283.706	-1043.33		1198.03	-1224.78
									-1293.14	534.191		797.663	-943.888					1216.04	-27.424		-752.316	-1020.6		-528.086	1193.83		-1249.72	-790.23		228.667	1123.5		-1209.74	576.868		707.193	-1233.42		483.397	-1327.48		1427.41	-1285.03
									-1147.22	697.932		981.163	-866.788		904.788	-1869.86		1121.21	-121.017		-749.88	-975.782		-538.214	1206.98		-1177.36	-891.606		238.186	1154.58		-1225.4	496.488		810.85	-1722.63		421.178	-1355.97		1630.23	-149.42
									-983.778	907.951		787.263	-810.788		848.788	-1403.86		1326.56	-245.456		-877.56	-1007.42		-604.456	1260.69		-1210.68	-831.693		131.321	1178.37		-1450.09	612.4		795.291	-1721.59		509.926	-2277.96		1534.6	259.951
									-618.683	909.625		841.562	-631.288		-2055.63	-588.763		1397.85	-310.219		-735.595	-1072.82		-563.511	1093.64		-1157.53	-879.072		-19.857	1206.66		-1612.85	527.758		832.925	-1745.87		268.476	-2338.44		1841	1089.69
									-928.049	915.532		809.763	-621.188		-519.413	-1246.16		1362.08	-399.76		-734.361	-682.953		-474.149	1069.48		-1166.85	-1150.2		34.8765	1277.72		-1649.96	429.99		655.902	-2067.63		1000.56	-919.736		2063.87	944.691
									-667.126	997.354		845.062	-551.188		-832.913	-1066.86		1334.57	-355.354		-683.517	-797.309		-345.385	1085.08		-1022.14	-1174.61		-52.1539	1333.2		-1312.02	1045.2		960.997	-1933.88		841.955	-809.902		1574.98	388.753
									-954.24	1079.96		-948.438	-487.588		-580.413	-896.963		1382.67	-362.312		-715.44	-789.476		-297.815	1012.61		-1056.72	-1158.23		281.826	1263.53		-1298.66	1455.48		1162.03	-1446.18		803.71	-912.876		1776.07	539.461
									-344.763	946.843		-999.138	-340.688		-646.213	-838.363		1456.37	-248.157		-633.954	-821.256		-239.461	986.5		-1052.61	-1177.12		156.819	1449.06		-547.81	1653.95		1072.22	-853.204		930.74	-726.294		1816.04	343.082
									191.754	983.569		-1024.04	-259.388		-818.913	-829.263		1448.96	-226.85		-335.142	-943.044		-174.756	1047.47		-1258.34	-1178.47		250.373	1524.71		-657.903	1952.1		1038.64	-795.07		940.081	706.051
									102.745	1021.28		-1004.24	75.6125		-648.413	-798.263		1400.69	-211.482		-498.397	-1074.38		-509.385	1798.85		-1274.43	-1280.29		182.083	1495.13		-86.8947	1874.29		1076.96	-794.843		836.095	790.202		-1031.39	-1923.16
									-288.935	1142.78		1008.76	-188.688		-682.313	-749.063		1319.47	-834.585		-537.994	-1052.87		-510.504	1784.57		-1285.98	-1374.58		28.6851	2026.52		995.354	1109.95		898.557	-708.445		787.388	757.164		-1056.69	-1571.04
									-125.883	1151.84		999.263	-183.588		-1073.41	-716.963		1646.09	-624.293		-322.097	-1205.55		-1163.17	1417.88		-1028.52	-1442.79		552.287	1685.93		922.348	1121.21		1084.95	-688.835		902.184	860.411		1254.51	-1639.84
									91.6185	1243.9		1119.96	-68.6875		-1135.31	-555.363		1532.6	-622.342		-358.17	-1191.72		-1123.91	311.028		-1063.16	-1501.73		637.351	1633.82		810.957	1101.25		1137.89	-268.044		969.71	833.66		1628.31	-1550.83
									36.2831	1249.02		1137.16	43.2125		-168.313	-1210.86		1311.58	-652.781		-365.187	-1243.5		-1018.87	55.2282		-1013.46	-1615.96		648.011	1599.84		805.506	1164.95		1092.12	-258.667		857.782	951.953		1849.71	-1447.39
									828.603	645.255		-946.938	507.712		115.888	-1168.56		1433.41	-562.814		-506.413	-1201.08		-745.747	929.812		-1184.33	-1679.08		540.457	1275.49		696.57	1116.92		1187.29	362.51		799.656	1125.22		-1882.14	-1083.79
									715.569	799.84		-887.338	516.212		411.887	-1155.16		1416.62	-629.057		-456.931	-1198.14		-862.031	873.818		-709.242	-1949.49		612.636	1212.1		914.007	1052.52		968.252	394.145		768.486	1141.19		-2255.49	-487.988
									602.535	863.052		-1051.44	526.612		-17.4125	-1097.56		1776.17	-340.913		-450.447	-1176.89		63.5834	1355.28		-779.186	-1621.42		638.557	1193.91		835.533	795.285		1243.66	714.116		757.287	1153.25		-557.288	-936.087
									520.615	931.385		-1131.04	542.013		-151.413	-1091.26		1809.19	-139.124		-141.463	-1189.26		81.0998	1405.64		-772.278	-1610.52		370.66	1181.23		1864.94	1185.81		1079.98	764.396		689.641	1126.59		-427.087	-924.987
									716.554	959.643		-724.138	779.013		-362.213	-1080.76		1639.59	-227.102		-202.692	-1141.64		134.266	1341.46		-602.293	-1542.21		653.651	1122.6		-309.967	-1075.7		1055.78	799.705		727.3	1992.14		1411.41	-1350.59
									724.431	962.006		-687.338	838.712		-86.5125	-1052.96		897.747	-765.934		-134.369	-1103.67		308.214	1093.89		-968.062	-1276.59		668.634	1068.1		-399.528	-1097.82		1268.13	1361.24		1336.26	1428.15		989.712	-1148.99
									444.898	971.754		-694.438	929.413		1053.89	-1399.26		892.19	-751.224		-4.4864	-1274.81		374.627	1078.75		-989.86	-1257.44		333.389	1030.28		-489.63	-938.014		1455.25	1169.44		1301.93	1208.6		976.513	-987.087
									617.698	1248.82		-491.738	956.312		503.188	-1102.36		808.72	-606.456		-127.241	-1279.7		706.254	-1990.84		-915.446	-1247.59		350.999	1016.6		-488.259	-917.749		1418.55	1119.83		1301.36	1200.24		1098.01	-866.388
									-428.062	1382.14		-484.338	1117.21		950.587	-983.363		821.008	-636.839		-77.0982	-1255.32		-456.425	923.988		-833.531	-1211.21		644.574	989.126		-563.201	-950.827		1306.59	152.003		1086.64	418.485		1079.61	-628.888
									475.815	1672.6		192.062	982.513		1083.59	-980.663		810.707	-626.451		-66.8758	-1213.6		-1109.36	908.254		-907.522	-971.339		575.737	913.537		-530.083	-1027.57		1553.5	1.36928		1097.17	-12.736		1717.71	-1220.09
												-189.238	992.513		1005.99	-887.163		970.11	-581.738		-19.3526	-1361.8		-1100.2	911.343		-912.117	-889.36		637.592	875.469		-556.736	-1074.74		1376.16	-223.587		1233.28	-93.9776		1500.61	-1211.89
									-873.2	-1450.2		135.463	1008.11		1057.99	-453.863		980.134	-539.089		-6.60224	-1366.35		-1036.88	843.709		-953.226	-838.939		531.983	881.7		-605.598	-1050.51		1590.38	-299.15		1139.5	-195.313		1734.01	-1170.19
									240.4	-1468.9		-299.738	1017.31		-2298.32	-355.163		1012.02	-314.547		-4.15136	-1380.62		-980.725	893.68		-934.582	-750.365		630.083	-924.116		-620.7	-1060.88		1509.79	-420.978		1313.69	-189.1		2100.21	-996.788
									246.6	-1462.2		349.363	1049.21		-1505.21	-51.4625		1430.61	-27.848		-80.7834	-1384.27		225.822	1201.01		-806.274	-700.071		576.372	-959.089		-1505.76	54.0333		1262.7	-600.023		1413.89	-1835.12		-1946.72	-220.887
									239.1	-1459.9		138.363	1096.11		-2106.15	-2.6625		1411.75	144.92		-4.90624	-1478.72		156.087	1121.9		-916.093	1014.79		366.771	-964.131		-1489.07	136.35		1575.01	-795.253		1792.3	325.345		-1813.73	-177.988
									252.7	-1456.9		-29.8375	1098.71		-1480.11	117.237		1334.09	112.013		104.345	-1236.78		-852.756	886.766		-893.736	1065.99		408.249	-1120.27		-1648.98	-420.921		1507.84	-866.344		1536.05	1343.67		-1516.89	-174.688
									-704.4	-1072.5		883.362	513.312		-1557.22	241.938		1066.38	-47.3139		172.642	-1245.74		-1204.92	448.697		-733.308	1058.28		452.823	-1158.27		-1704.09	-1069.49		1584.94	-1068.6		1859.16	1178.97		-2017.34	-23.3875
									-630.1	-1063.7		543.362	851.513		-1986.18	452.938		1019.39	-51.7856		104.762	-1201.94		-1216.01	177.792		-969.771	998.084		510.744	-1146.2		-298.639	-1280.84		1551.85	-1246.67		2082.4	-219.531		-1178.89	-244.688
									-841.8	-939.3		47.9625	2064.91		-1351.91	-443.963		1019.38	180.18		49.4934	-1129.13		-1219.35	257.572		-742.181	1148.74		519.96	-1180.02		-1192.29	-1652.77		1675.46	-1315.55		2295.97	151.276		-1015.79	320.913
									-578.4	-899.7		-50.5375	2096.71		-1399.81	-367.463		1028.5	141.244		61.3283	-1089.18		-1256.13	29.2618		-695.239	1198.76		571.388	-1281.85		-1298.65	-1750.39		1960.34	-1112.39		1767.69	42.1446		-1084.29	442.413
									-748.1	-899.1		-91.8375	2177.31		-1047.81	-315.063		1066.67	140.999		216.999	-1203.6		-1372.82	100.698		-631.764	1271.84		544.901	-1097.46		-1282.5	-1572.52		1741.94	-797.754		1911.2	16.0259		1389.21	-106.987
									-880.7	-869.3		-102.138	2181.21		-1157.61	-213.563		1182.13	87.5702		218.288	-1281.31		901.641	921.006		-894.18	1529.79		323.634	-1289.07		1024.99	-1700.2		1829.8	-362.024		1845.65	-106.74		1038.01	8.9125
									-632.1	-852.4		44.5625	2207.11		-1363.11	-172.663		1246.52	-168.895		148.973	-1223.79		24.704	1021.96		-678.139	1595.71		356.541	-1234.74		561.43	-1739.96		1796.74	711.936		-1737.73	-201.241		1198.41	161.713
									-751.6	-842.6		33.8625	2271.21		-1069.51	-119.263		-365.788	1031.39		250.969	-1141.43		117.285	1004.09		-601.19	1664.68		669.752	-1359.82		66.1965	-1807.87		2264.63	-299.121		-1326.48	-1651.51		1122.41	219.012
									-946.6	-742.1		4.5625	2308.31		-1181.81	77.3375		-606.441	891.543		365.404	-1066.65		273.433	1118.38		-707.956	2048.26		562.494	-1446.37		-65.6298	-1710.96		1008.14	-606.766		-1510.82	-948.157		1272.71	254.713
									-774.4	-663.2		-1563.48	-464.55		-1110.31	113.838		-387.778	1218.33		286.013	-1073.2		337.385	942.638		-928.257	2115.35		644.85	-1234.46		-491.075	-1642.31		920.5	-443.332		-1405.26	-748.789		1035.91	354.712
									-1114.5	-604.2		-594.525	-1365.65		-1217.21	133.338		913.272	1396.65		295.403	-1060.77		364.604	975.322		-583.305	1609.02		499.839	-1346.34		-1252.58	-1790.74		1139.88	-569.34		-1354.11	-775.083		2123.01	286.212
									-1269.5	-584.3		-635.725	-1120.95		-1079.11	145.137		908.975	1288.37		382.236	-1053.07		410.352	1030.82		-493.271	1477.31		649.009	-1630.3		-1803.13	-1381.81					-1382.52	-774.213		-807.288	619.013
									-883.2	-571		-814.925	-1091.85		-1124.21	204.637		980.573	1379.08		517.643	-1061.32		-1065.95	82.9446		-230.912	1530.22		571.511	-1763.66		-1178.87	-1527.81		-617.138	-2306.28		-1600.04	-436.384		-947.188	1384.71
									-1089.8	-520.7		-647.325	-1090.95		-1373.81	238.438		879.992	1171.19		564.469	-915.978		-1058.56	281.321		-234.154	1510.05		671.713	-1896.58		-1034.54	-1393.62		-746.237	-2168.9		-1438.87	-323.088		-483.788	1440.21
									339.3	-1270.2		-703.625	-1057.55		-1244.91	265.837		873.768	1179.56		708.691	-970.213		-1173.7	312.815		-384.806	1260.9		512.934	-2022.07		-708.246	-1289.31		-648.638	-1935.31		-1379.54	-274.827		-29.4875	1150.91
									-338.1	-1255.6		-833.425	-974.85		-1180.61	345.238		860.381	1174.06		213.365	-1362.39		-1175.63	423.116		-276.87	1386.92		891.975	-2001.05		-374.679	-1370.57		-780.938	-1757.07		-1458.83	146.382		141.512	1371.91
									-244	-1101.2		-769.325	-934.65		-1001.91	475.337		810.158	1262.08		352.032	-1268.68		-908.547	485.15		-220.811	1296.54		851.507	-1924.31		-377.009	-1284.32		-1314.94	-1709.66		-1428.59	4.96064		1217.31	645.413
									11.7	-1099.2		-517.425	-914.75		-1307.01	481.938		895.598	1321.88		357.121	-1153.11		-881.473	526.653		-525.768	1125.48		922.098	-1852.52		-334.892	-1411.41		-1243.84	-1708.83		-1312.7	1.75648		1168.61	654.013
									361	-1041.9		-604.125	-914.45		932.388	-402.963		900.171	1219.01		375.916	-1165.58		-1030.49	467.795		-270.26	977.741		744.473	-1378.49		-279.446	-1347.42		-639.438	-1699.22		-1389.24	-39.384		908.812	672.812
									-366.1	-1028.2		-745.825	-820.65		970.788	-382.963		803.996	996.011		459.011	-1152.97		-1066.19	445.79		-529.075	-1227.83		706.037	-1146.61		-245.861	-1291.31		-1447.64	-1532.95		-1316.31	-168.602		832.212	685.612
									37.6	-1022.4		-860.525	-768.15		981.288	-325.563		832.207	1124.93		874.02	-1120.55		-1384.63	179.24		-379.012	-1447.73		704.941	-1136.87		-118.157	-1323.14		-52.7375	-2307.79		-1402.83	245.752		889.812	697.413
									288.8	-983.3		-804.725	-699.55		1067.39	-323.463		850.775	1100.16		784.17	-1135.48		-1268.07	126.072		-400.044	-1459.72		720.063	-1105.48		-17.6922	-1521.06		112.763	-2254.73		-1387.39	556.105		1082.61	1067.11
									-510.5	-948.3		-1021.73	-694.35		991.487	-275.063		842.579	1144.5		763.368	-1133.54		-1208.26	160.936		-378.872	-1407.73		1060.46	-1138.31		15.1901	-1523.49		-125.537	-1809.49		-1349.98	1646.45		554.312	1081.51
									981.4	-907.3		-739.925	-689.65		1098.59	-248.363		881.276	1081.83		690.502	-1130.82		-1191.74	135.057		-291.534	-1645.78		790.67	-1129.75		14.8915	-1252.43		-80.4375	-1693.62		-1115.81	2085.11		1594.31	911.612
									911.1	-846.4		-1170.43	-650.35		1039.19	55.8375		797.501	944.892		689.237	-1166.41		-1137.58	26.1254		-225.48	-1820.26		868.283	-1011.2		200.762	-1341.22		193.162	-1645.59		-965.551	1648.56		2145.01	956.712
									1130.6	-733.5		-970.925	-640.55		1221.19	198.838		846.5	892.33		760.776	-1193.26		-1045.27	-57.3846		-268.293	-1870.47		1040.17	-948.699		442.195	-1453.33		741.663	-2211.82		-972.698	1577.72		1596.71	1124.61
									1115.2	-541.8		-793.925	-637.95		1173.59	208.137		838.915	894.348		848.378	-1216.65		-1057.34	-133.936		-71.7376	-1937.39		957.326	-915.881		415.038	-1283.31		892.062	-1829.71		-1033.71	880.904		1875.71	1218.21
									1100.6	-528.5		-1047.33	-479.75		1327.69	236.738		823.412	908.177		969.033	-1346.68		-1185.82	-220.883		-180.41	-1862.7		1009.75	-911.342		1781.87	-1339.74		1154.86	-1714.81		-911.961	528.258		-939.087	2123.61
									1165.5	-503.7		-435.625	-1311.45		1183.69	295.337		816.318	874.849		-1175.98	64.9238		-1173.15	-201.293		-139.678	-1738.04		954.676	-855.031		1191.6	-1143.86		655.763	-1686.82		-1295.9	507.81		-328.288	1567.91
									1481.4	-483.6		-390.225	-1241.85		1120.39	300.837		885.323	850.186		-1157.66	86.1526		-1535.36	-282.709		65.888	-1604.41		896.231	-896.938		1015.81	-893.666		968.362	-1574.53		-1029.74	392.278		34.2125	1747.91
									-1046	-472.2		-262.925	-1114.05		1063.19	416.438		960.57	849.509		-1120.29	9.06464		-1420.22	-241.746		101.624	-1543.68		902.104	-833.405		889.551	-1184.21		1648.96	-1602.69		-1093.91	285.929		-186.387	1900.81
									-1054.9	-431.9		-167.225	-1096.35		-2021.85	565.237		967.869	850.987		675.476	-746.062		-1256.76	-686.866		54.8947	-1544.02		865.769	-845.163		719.7	-1020.11		1591.56	-1582.3		-1194.48	145.871		844.513	1549.01
									-1045.1	-188.9		-301.925	-1092.15		-1978.6	704.638		953.814	878.068		695.473	-819.163		-1284.8	-649.633		-58.5712	-1479.46		942.447	-650.215		837.468	-854.372		-1994.36	-1117.71		-1247.51	112.904		479.512	1565.41
									-990.3	-141		-152.825	-1094.95		-1718.94	956.737		957.47	899.009		754.539	-889.615		-1051.66	-447.981		7.24512	-1457.48		1023.6	-666.741		772.86	-1227.65		-1542.24	-999.712		-1275.76	35.8029		522.513	1731.01
									-1247.4	-96.3		-128.625	-1008.35		-1462.71	1402.74		1020.95	885.428		797.655	-909.841		-1080.64	-812.72		113.995	-1480.7		1054.25	-453.301		373.95	-1194.81		-1511.84	-958.112		-1165.69	-41.8525		1355.61	1737.51
									-1152.1	42		-451.425	-973.05		-926.613	507.038		699.14	881.928		842.502	-939.062		-990.822	-779.763		67.4765	-1370.35		965.668	-583.983		125.649	-1156.56		-637.138	-1353.81		-1049.01	57.6387		-571.737	-1626.59
									-1026.8	60		515.775	-924.15		-979.813	577.138		841.064	760.414		911.67	-937.529		-986.616	-783.803		42.9821	-1297.8		994.662	-461.463		-55.1309	-1222.33		-709.538	-1255.21		-1056.95	17.0755		-104.938	-1517.61
									-1011.3	92.1		816.275	-786.95		-791.313	629.337		1000.2	772.933		895.226	-937.589		-994.319	-356.615		87.623	-1230.54		1077.25	622.892		-149.148	-1231.47		-730.438	-1139.91		-985.688	-203.177		1423.46	-1702.96
									-1142.6	134.5		922.975	-654.55		-1212.11	656.337		1033.21	743.735		890.658	-966.69		-1040.69	-357.51		24.2906	-1241.31		1046.28	726.212		-200.377	-1150.51		-1101.24	-908.913		-970.074	-386.851		-1637.38	-533.862
									-990.1	149.5		791.875	-645.25		-812.313	672.337		1126.61	696.73		983.242	-757.087		-586.238	-881.377		54.1997	-1141.39		807.107	764.047		-242.875	-1114.85		-690.638	-886.712		-940.932	-632.76		-1171.24	-1366.66
									-986	183.9		836.175	-630.35		-1192.41	692.438		1072.68	658.557		945.734	-785.206		-521.008	-924.005		137.202	-1111.63		747.636	722.23		-515.692	-1233.54		-682.938	-883.513		-1037.5	-815.068		-997.237	-918.763
									-1212.7	402.2		818.375	-610.55		-1392.31	757.337		973.543	593.041		907.857	-805.198		-706.293	-715.117		-157.615	-1062.03		729.395	765.815		-571.127	-1257.19		-660.737	-862.913		-1000.39	-851.088		36.2625	-1135.56
									1268.6	-407.1		928.375	-599.35		-784.313	793.438		1055.03	535.843		1445.29	-462.73		-836.429	-811.356		11.2182	1053.55		723.295	832.552		-433.099	-1034.75		-1102.04	-755.913		-582.456	-1975.34		-398.738	-1063.16
									1023.4	-264.9		804.475	-595.55		-1031.41	872.438		1074.29	910.569		1438.61	-467.301		-789.076	-902.668		102.729	1065.84		927.395	850.189		-670.468	-993.577		-1414.04	-540.612		-735.148	-1122.58		389.962	-923.962
									976.5	-240.8		855.975	-518.35		-674.013	919.438		1103.18	901.108		1321.34	-527.763		-593.326	-1028.55		-33.3779	1185.27		900.718	899.25		-639.768	-1143.16		213.262	-1421.21		-583.765	-1051.55		849.562	-684.462
									1147.9	-188		1134.38	-478.35		-658.713	1012.94		1153.85	844.48		1149.94	-747.647		-516.361	-1071.73		69.9434	1498.75		862.605	998.371		-776.918	-1053.85		283.363	-1402.71		-797.615	-756.728		1761.56	-985.263
									1218.9	-150.7		-916.925	-477.15		-614.413	1026.54		1165.81	882.473		1035.43	-984.926		-411.561	-1093.27		186.277	1326.59		720.809	1006.68		-810.381	-1066.85		206.562	-1099.91		-853.864	-693.092		1813.86	-826.763
									1289.2	-16.7		-1117.13	-437.45		-615.213	1063.04		973.84	678.492		1362.27	772.747		-330.663	-1134.59		122.636	1570.98		795.82	1272.28		-909.956	-977.478		127.862	-1095.91		-625.022	-809.192		1689.36	-819.663
									1113.3	44		-1254.93	-392.75		-475.113	1094.64		995.719	705.89		1235.12	883.181		-290.634	-1096.17		-134.023	1675.44		727.761	1342.42		-890.549	-1029.43		204.562	-1093.21		-667.787	-835.656		1621.76	-585.462
									1052.6	126.1		-942.125	-341.85		-961.313	1158.24		919.924	670.204		114.075	1483.24		-404.783	-1247.73		78.9347	1732.91		926.836	1395.87		-936.074	-1024.79		385.663	-1042.01		-902.569	1066.64		-2034.39	-288.363
									1020.8	161.1		-1196.53	-312.15		-1183.41	1240.04		1028.03	653.528		120.113	1446.44		-1056.07	-1791.74		-52.9834	1936.57		816.325	1494.74		-1118.66	-1076.3		373.462	-953.312		-610.661	1155.01		-1450.24	113.338
									1213.4	199.1		-1187.23	-311.75		427.587	977.438		1117.06	411.825		34.5949	1545.36		-652.951	-1867.18		170.326	2078.27		868.544	1643.11		-1345.25	-938.181		779.462	-1158.71		-563.099	1103.67		-1235.74	96.0375
									-1052.7	521.7		-1043.03	-216.85		-7.4125	1003.04		1220.06	489.482		498.04	1103.16		-663.766	-1782.17		223.291	-1044.23		1048.16	1586.03		-1992.46	-755.108		1302.86	-1146.61		-544.769	1093.62		-1292.54	122.638
									-955.9	609.1		-981.325	-195.75		332.688	1014.04		1297	606.051		729.251	733.912		-498.1	-1655.41		251.476	-1070.9		1044.47	1618.23		-1374.51	-674.517		1055.86	-1112.91		-520.391	1115.46		-1333.84	163.137
									-822.6	652.4		-1179.03	-177.45		392.188	1050.04		1272.76	403.361		706.1	807.33		-462.398	-1660.54		236.884	-1095.47		732.607	1610.21		-1029.89	-811.949		879.263	-981.612		-539.819	1256.83		-939.837	356.337
									-1122.9	692.4		-1231.53	-154.65		-249.013	1068.94		1329.2	463.16		836.307	807.176		-316.533	-1000.26		312.404	-1126.81		1120.14	1116.39		-1055.79	-730.202		875.163	-974.612		-621.737	1174.31		-1225.44	518.737
									-1195.6	734.9		-1029.13	-72.35		-86.8125	1075.34		1013.65	331.613		841.9	700.656		-311.41	-1001.98		312.566	-1221.91		1322.09	1070.77		-1066.6	-622.252		601.062	-944.013		-662.132	1576.95		1152.46	-413.462
									-1086.3	794.3		-1253.23	-56.95		143.787	1142.54		1022.28	298.089		1344	-234.99		-145.846	-1005.58		356.071	-1247.62		1102.62	1112.93		-1008.78	-635.886		1514.76	-1154.91		-227.936	1459.93		1189.96	191.238
									-1025.4	869.3		-1052.03	-46.75		360.688	1227.04		1010.44	244.755		-504.889	-1999.54		-77.1203	-1132.15		340.062	-1316.14		1114.84	971.965		-744.785	-807.07		1553.06	-1141.11		-218.492	1335.62		1405.06	281.238
									-1213.8	920.6		-1016.93	6.25		-234.413	1253.34		1160.94	328.469		-1381.25	1188.83		-2.8576	-1032.4		453.79	-1323.27		1200.88	839.44		854.249	-777.264		1813.06	-1068.01		-472.407	1201.24		1107.66	353.038
									-1211.5	929.6		-1282.03	13.75		-127.013	1317.34		1175.93	291.29		-1197.25	1113.97		109.784	-1103.63		560.556	-1324.49		1111.87	716.007		1097.54	-585.556		1563.36	-886.712		-122.028	1160.7		1304.56	401.438
									152	1038.5		-1130.33	20.95		-161.813	1376.44		1228.82	247.758		-1026.3	953.806		108.392	-1096.29		195.951	-1356.57		1176.86	719.625		1073.2	-485.298		1556.96	-811.112		-471.749	-1021.39		2330.16	-377.163
									-482.1	1058.6		-1055.73	40.35		116.287	1432.04		1225.11	288.749		-1041.25	962.303		139.711	-1091.3		433.301	-1448.83		1300.39	723.057		1059.41	-452.085		-1916.3	-451.712		-158.336	-1247.51		-1791.91	590.638
									40.6	1059.9		-1286.53	96.85		941.788	517.837		1272.52	237.05		-952.146	1050.29		153.012	-1241.31		386.449	-1507.14		1098.41	699.34		864.049	-670.914		-1667.9	-436.913		-424.886	-1302.9		-1271.74	628.938
									-173.1	1078.1		-1297.23	111.55		862.188	545.138		1301	216.639		-1089.5	1081.79		316.15	-1368.59		394.733	-1358.48		1362.32	562.906		1274.29	-782.478		-2085.87	-236.012		-301.575	-1368.45		-1265.84	903.938
									19.8	1090.1		-1210.73	131.85		1012.49	569.538		1244.34	199.614		-1082.42	1120.09		310.178	-1177.54		389.069	-1609.8		1339.41	622.381		1044.36	-414.465		-2022.03	-200.613		-253.6	-1598.03		-1304.04	1142.04
									234.2	1146.5		-973.625	303.35		1112.19	572.538		1228.95	197.402		987.547	187.073		378.052	-1064.58		515.511	-1779.05		1307.96	508.388		1158.97	-486.502		-1506.44	252.488		28.3027	-1507.6		1192.46	537.938
									415.4	1207		-991.125	419.15		1069.39	611.938		1271.34	291.982		-266.942	1000.11		413.876	-1014.57		572.148	-2248.87		1403.66	385.097		1159.45	-730.804		-1948.91	368.788		67.5318	-1300.05		1139.46	712.538
									739.8	739		-1057.73	492.25		808.288	750.038		1619.53	80.5325		435.134	914.979		551.538	-928.204		577.119	-2311.08		1228.49	410.926		1506.89	-759.091		-1404.64	-28.8125		109.838	-1670.86		1113.76	888.737
									1143.7	742.3		1059.67	-427.95		879.788	906.538		1644.89	80.2784		-227.274	1227.55		546.514	-938.291		541.812	-2286.98		1185.89	604.594		2029.69	-142.711		-1329.14	117.287		105.21	-1793.2		1457.46	1027.44
									549.2	839.4		993.475	-297.95		572.487	912.638		1651.12	564.667		-46.4746	1245.3		642.873	-875.392		676.943	-1835.07		1410.88	278.931		1665.12	-396.111		-1186.34	121.188		134.623	-1210.41		1878.46	1202.54
									863.4	845.4		1024.67	51.35		510.087	1150.44		1157.82	1183.08		-27.3891	1186.98		732.818	-789.698		604.493	-1775.71		1106.66	273.172		1654.41	-95.7693		-1319.24	132.588		212.72	-1230.97		1673.56	1285.94
									582.5	923		1025.17	59.55		873.788	1380.94		1202.9	1236.76		15.728	1091.14		810.083	-775.962		812.436	-1209.95		1287.86	192.567		1154.95	-109.118		-1376.84	151.088		-24.3936	1161.37		-16.4375	1741.04
									653.9	1056		1067.88	119.25		1876.39	635.438		1309.51	1094.79		135.119	1107.36		817.518	-772.522		668.211	-1193.47		1340.02	148.99		984.543	-361.53		-1059.04	379.188		-63.3693	1215.16		1522.96	1814.14
									1239.2	1270.1		1412.78	36.95		-889.013	1541.54		476.036	1348.3		60.663	1251.01		924.588	-1218.54		673.47	-1147.89		1256.58	-194.975		-994.224	-346.525		1417.96	-236.613		-22.5805	1260.69		-734.375	-1933.93
									512.5	1352.6		-862.125	626.35		-967.113	1660.74		601.768	1370.97		-140.579	1374.65		1170.35	-1317.86		701.344	-1095.99		1386.25	-196.754		-1020	-289.516		1060.26	-178.012		-90.448	1342.27		393.025	-1401.29
									-1304.8	-1434.6		-808.625	681.35		-603.313	1663.44		630.385	1465.7		-56.5091	1318.24		1000.6	-1904.54		954.145	-1130.7		1317.93	-243.365		-1130.1	-245.264		1241.56	421.788		443.247	1349.63		-260.975	-1367.99
									-619.1	-1191.4		-1105.63	688.05		-647.013	1911.84		608.701	1451.79		-216.022	1461.83		1113.74	-833.83		637.538	-1024.3		1303.65	-266.243		-1088.42	-320.036		1775.36	10.3875		638.971	1217.05		1232.72	-2017.24
									-461.5	-1032.6		-719.625	765.25		671.487	1805.64		544.496	1413.09		155.939	1399.52		1120.04	-836.988		650.209	-1139.23		1102.71	-311.411		-1048.33	-315.964		1755.86	168.988		514.912	1144.81		1394.42	-1857.55
									-498.8	-1027.1		-725.425	771.15		690.888	2070.64		522.529	1394.95		1119.88	265.251		1135.65	-704.444		691.99	-857.162		1330.63	-391.099		-1037.49	-136.992		1823.76	175.387		593.524	1055.53		-793.875	-1166.69
									-630	-1025.2		-826.025	788.95		-539	-1601.59		1089.67	1031.34		34.4774	-1016.29		1021.96	-496.1		583.405	2287.88		1272.59	-299.653		-1023.45	-257.487		1967.76	241.088		286.964	1026.79		-656.375	-1158.89
									-651.2	-976.7		-714.625	794.65		1088.6	-1868.49		975.648	1113.37		281.002	-1294.48		1001.58	-499.596		1092.75	1763.25		1396.47	-385.699		-1012.22	-140.982		1536.56	332.688		536.503	911.337		-665.175	-1158.29
									-575.8	-954.7		-902.525	805.55		1617.9	-1718.69		952.49	1076.56		-362.464	-1230.18		925.74	-648.635		1015.43	1779.67		1464.52	-344.726		-1065.53	-43.9171		2309.46	386.288		377.724	-1108.21		-485.475	-1081.29
									-838.6	-952		-694.525	815.65		1750	-1562.29		952.572	1068.13		-235.132	-981.057		977.056	-700.471		1143.32	1703.92		1380.1	-473.791		-1202.95	-114.012		-1638.11	517.188		292.996	-1149.74		-690.075	-766.087
									-863	-937.6		-782.625	832.95		-562.2	-1436.69		1739.7	278.5		-19.4	-1037.88		997.661	-676.409		1210.17	488.15		1346.97	-505.72		-1178.89	-163.206		-1657.1	640.487		474.601	-1254.23		400.125	-1039.49
									-932	-927.6		-679.325	852.95		-839.9	-1434.69		1473.27	165.399		64.4109	-1081.32		679.271	-975.54		1133.14	504.77		1390	-516.571		-1324.29	-74.1501		-1592.67	866.288		660.079	-1294.97		1101.92	-633.288
									-990.8	-744		-518.725	869.65		-904.3	-1324.99		1532.74	225.612		-56.5386	-1372.07		1061.72	-312.067		1102.7	-35.9872		1463.22	-609.252		-1678.2	-220.196		-1517.74	1050.49		290.791	-1329.59		1480.12	-623.987
									-922.8	-699.8		-686.225	879.45		-556.8	-1185.99		1136.75	-732.407		377.388	-1110.35		1131.7	-257.385		1280.88	-217.577		1267.68	-556.811		-1340.12	-127.175		-1582.72	1252.29		422.188	-1519.02		1811.12	-457.288
									-808.2	-672.2		-1002.43	917.25		-958.7	-1094.79		1114.43	-673.436		-207.829	-1112.02		1392.2	-825.941		1053.95	-530.134		1206.43	-571.983		-1738.96	-258.993		-1632.1	1276.19		653.472	-2096.58		-1872.69	-70.3875
									-823.4	-643.8		-953.425	1012.15		-589.5	-1093.19		1137.58	-666.944		-386.53	-980.671		1057.95	169.993		1180.29	-638.957		1161.92	-557.637		-1729.06	278.431		-1975.07	1279.69		755.534	-1940.98		-1957.45	372.512
									21.8	-1447.6		-740.925	1165.75		-574.4	-1071.49		1046.21	-702.088		82.5261	-1108.46		1065.23	231.583		1117.64	-700.774		1107.96	-598.499		-1342.79	157.266		-1607.91	1301.69		1023.14	-1478.31		-2026.48	400.012
									-304.9	-1364.6		-710.325	1179.85		-589.7	-1072.99		1217.82	-754.303		102.549	-1072.56		1034.73	283.716		1092.12	-816.233		1178.67	-686.98		-1300.16	159.823		-1113.64	635.888		848.81	-1263.58		1028.42	-371.188
									-191.1	-1281.5		-1112.53	1264.85		-688.3	-1001.79		578.977	1007.38		-34.7478	-1166.16		1140.24	51.024		1030.76	-834.45		1133.52	-774.296		-972.78	346.998		-1320.94	637.987		781.099	-1138.32		2311.32	251.312
									-199.7	-1278.5		-321.225	966.35		-668.6	-777.188		548.356	1008.72		-8.45664	-1166.71		972.332	402.746		1108.19	-980.589		1264.19	-838.426		-1088.65	313.913		-1048.34	752.888		894.498	-1016.56		2315.72	278.512
									275	-1229.6		360.275	973.25		-1378.1	-711.588		-1039.33	249.094		-54.4762	-1146.91		999.02	438.913		1259.93	-1203.84		1201.14	-875.247		-1265.81	149.145		-764.538	1040.29		1025.11	-917.745		-1051.17	811.513
									-127.1	-1212.4		-251.225	1003.75		-876.6	-636.988		-1109.19	250.159		-17.297	-1123.54		1015.92	428.583		1013.87	-1470.74		1118.5	-1312.74		1123.65	329.932		-456.637	1086.89		847.222	-703.805		-1265.28	999.612
									-84.2	-1190		-160.225	1014.15		-1133.9	-633.088		-1123.47	169.114		-94.0611	-1269.73		934.218	480.966		1046.53	-1495.57		1128.19	-1892.88		1209.75	157.313		-1303.04	1182.79		920.1	-457.164		-640.475	1188.81
									-245.5	-1181.4		-246.525	1034.45		-1060.8	-613.088		-1197.12	111.058		-85.1917	-1117.03		-555.135	1043.46		1322.64	-1610.17		1642.57	-1421.85		2087.58	321.41		-1219.14	1301.09		939.909	-353.196		-1114.97	1310.11
									346	-1168.8		329.975	1049.15		-892.6	-591.188		-1270.42	64.5802		-17.4432	-1061.48		-420.298	1053.37		1183.72	-1837.57		1695.53	-1283.79		1318.18	548.653		-607.837	1311.89		1000.82	-308.138		-1107.58	1314.61
									124.7	-1135.9		-26.725	1051.25		-1038.6	-570.388		-1322.87	-31.6854		23.9078	-1045.82		-297.869	959.025		1109.18	-2065.03		1634.34	-454.201		1159.28	495.848		-493.337	1343.39		1040.44	312.804		-1262.38	1315.81
									-440.5	-1122		-177.725	1068.95		-871.9	-522.488		-1361.05	-23.5997		330.663	-1089.87		-336.352	1218.9		1612.02	-885.146		1835.02	-279.436		1152.19	560.021		-1214.94	1425.69		1069.26	417.038		-470.675	1070.61
									229	-1078.8		-328.625	1078.75		-344.6	-1346.59		-1403.41	-89.9555		-65.3373	-1041.18		-236.911	1213.73		1539.71	-409.465		1536.65	-81.8115		1121.51	590.282		135.162	1031.19		949.499	473.65		-29.675	1191.11
									-253.8	-1079.4		-31.025	1089.85		-152.7	-1234.19		-1306.32	-133.159		-85.2931	-1323.15		-396.554	1232.22		1381.69	-214.851		1777.5	-113.226		986.725	775.636		187.062	1093.19		973.869	674.214		-157.675	1535.01
									-43.1	-1079.3		165.875	1110.95		-439.3	-1170.19		-1277.62	-129.99		48.3402	-1384.11		-180.382	1334.09		1628.64	979.958		1806.17	191.219		1045.47	798.846		183.662	1117.39		1051.23	730.045		1086.62	567.612
									168.6	-1070.5		-46.025	1114.05		8	-1167.09		-1386.64	17.8906		87.4189	-1289.29		-12.9507	1333.23		1869.22	554.3		1550.62	261.239		1046.58	551.461		59.9625	1142.09		1011.98	860.11		914.825	1214.61
									-222.7	-1068		-200.925	1122.45		79.4	-1140.89		-1292.96	227.022		-219.236	-1095.43		162.948	1137.53		2110.52	192.172		1695.9	406.595		854.085	657.633		-42.2375	1163.49		851.834	811.346		1331.92	1550.01
									-348.4	-1055.9		-334.625	1231.85		-13.2	-1138.49		-1344.52	294.079		17.8003	-1198.85		270.508	1136.5		2236.15	-421.033		1592.05	545.012		554.678	875.618		293.863	1409.09		712.423	1165.15		1492.92	815.013
									-271.7	-1042.7		-224.725	1285.75		266.5	-1136.09		-1441	211.834		-200.549	-1127.52		322.829	1216.44		765.794	-1982.34		1582.32	638.817		-705.871	777.629		306.562	1448.59		994.669	1569.17		-1182.97	1715.91
									-289.6	-1025.8		-279.825	1288.65		-269.4	-1114.09		-1369.93	137.07		7.76128	-1128.67		102.34	1192.95		919.449	-2014.88		1524.4	756.494		-769.73	739.601		506.863	1118.79		990.448	1598		-580.175	2188.31
									-400.3	-1008.4		-10.025	1292.45		-417.9	-1107.39		-1241.22	21.2294		-35.9949	-1116.96		120.117	1281.33		826.642	-2100.77		1783.94	991.834		-975.941	745.302		876.862	1118.59		879.241	1679.38		-83.275	1749.71
									219.6	-1007.8		829.275	641.85		-263.6	-1065.29		-1361.05	27.5814		21.2144	-1079.8		319.456	1039.37		-2228.85	-243.902		1834.76	876.116		-900.693	695.915		1266.66	1274.29		866.46	2007.07		1099.42	2011.21
									374.2	-952.2		905.875	761.95		-242.5	-1053.89		-1231.52	294.756		-56.4717	-1000.87		7.4528	1103.56		-1768.22	1282.95		2216.59	549.268		-1138.03	498.951		1205.66	1346.49		1082.2	2091.44
									889.8	-895.4		550.975	890.25		-217.6	-1037.79		-1463.91	372.94		-52.0858	-1281.43		58.5558	1417.75		-1915.03	758.411		1887.76	424.831		-1137.17	658.027		1794.46	689.587		1158.45	1042.69		-1041.3	-1517.11
									676.8	-821.2		-851.625	1741.65		200.3	-1023.79		-1291.83	387.735		1.03296	-1203.35		90.1062	1445.85		-1884.03	728.091		2109.27	320.9		-1263.36	810.453		1512.76	1183.69		1162.22	204.535		143.9	-1729.51
									817	-818.3		-191.625	1635.65		-142.2	-1017.19		-1304.45	418.654		-69.024	-1182.66		-226.954	1184.72		-1893.55	685.446		1906.08	-705.366		-1594.41	855.312		1762.06	1206.89		1088.21	-365.07		115.8	-1663.51
									909.6	-769.5		-70.325	1737.35		400.2	-1014.19		-1208.38	188.664		15.3344	-1212.45		-311.189	955.885		-1681.32	598.519		2057.65	-869.296		-1956.93	514.024		-1553.19	1536.69		1261.95	-402.114		-52.8	-1621.01
									892.4	-766.2		-303.063	-1711.91		406.4	-948.388		-1276.49	170.427		262.685	-1272.67		-457.79	1046.96		-1830.16	-122.389		1003.81	-822.883		-1659.02	1179.28		-899.438	1594.99		1346.45	-485.924		-795.1	-1104.11
									803.5	-619		-11.9625	-1489.31		700.3	-1143.69		-1097.57	237.344		-75.4621	-1215.07		-522.262	887.26		-1810.87	-648.191		976.222	-696.553		-1369.78	1110.89		-1032.24	1635.69		1177.25	-538.091		-805.2	-1018.21
									1042.3	-556		-608.063	-998.413		492.2	-1091.09		-1093.55	262.164		-77.6941	-1364.97		-712.777	809.826		-1413.01	-1744.99		920.919	-772.003		-1163.29	968.549		-1229.04	1832.59		1320.15	-816.784		-1187.6	-606.713
									1043.7	-548.2		-653.463	-978.013		654.2	-985.788		-1089.94	-138.725		77.3405	-1379.36		-724.311	849.473		-1400.34	-905.915		-1839.71	-314.323		-909.254	1240.29		-936.337	1874.19		1349.19	-835.131		-238	-1167.61
									-1190.6	-508		-672.163	-897.613		665.7	-969.288		-1041.43	61.2707		-19.2906	-1297.28		-934.258	898.14		-1478.17	-448.1		-1683.43	-309.922		-800.841	1153.02		-1403.44	1899.99		1661.82	-1646.76		821.8	-1164.01
									-1061.6	-296.6		-698.163	-871.813		857.3	-922.488		-755.673	905.96		558.245	-2022.56		-913.846	767.667		-1478.66	-474.155		-1789.15	-207.404		-584.774	998.982		-1079.94	1904.09		1506.14	-626.63		1105.6	-918.313
									-1027.6	-215.5		-792.863	-740.113		992.9	-906.588		-846.017	955.125		283.83	-2169.51		-904.728	737.243		-1499.48	-147.003		-1815.04	-244.095		-527.936	1006.81		-993.837	1914.29		1552.76	-552.245		1369	-861.313
									-1392.5	-167.6		-890.963	-691.213		853.2	-905.788		-803.137	960.908		-1018.2	-1371.63		-896.114	722.413		-1410.5	-135.876		-1694.33	-223.569		-614.663	1182.91		-261.137	1508.49		1450.34	-242.35		1264	-600.213
									-1101.8	-132.2		-146.763	-1371.91		453.7	-899.988		-662.355	1048.8		-158.82	-1264.58		-811.003	688.312		-1535.37	-109.864		-1898.08	60.3965		-375.027	1161.54		442.062	1546.39		1494.89	128.376		2081.9	-574.713
									-1223.1	-91.1		359.337	-1279.61		904.7	-898.288		-778.119	1035.25		46.3187	-1225.52		-837.615	642.33		-1321.69	-64.9245		-1837.38	628.235		221.228	1069.51		118.662	1732.69		2146.3	811.585		-2122.9	88.0875
									-1119.6	168		289.038	-1219.01		985.9	-895.288		-972.833	1000.56		-181.211	-1411.76		-876.54	614.061		-1497.34	110.374		-1335.9	564.956		406.655	1074.87		-138.137	1744.59		2002.36	624.739		-2000.49	274.087
									1013.7	-204.1		245.738	-1218.31		861.7	-861.188		-999.042	977.252		170.195	-1465.53		-752.752	719.628		-1361.98	224.088		-1456.21	524.071		461.153	1065.02		20.6625	1896.19		2123.16	-299.41		-2161.5	329.087
									1234.6	-156.1		193.438	-1184.21		967.7	-849.088		-1113.36	985.428		-391.148	-1632.78		-654.984	778.918		-1541.55	463.472		-1538.84	356.765		635.207	1299.84		-121.237	2012.69		2299.78	-295.369		-1023.4	-140.213
									1044.4	-93.6		401.837	-1172.81		821.5	-829.488		-1102.89	1038.31		238.572	-1062.23		-574.382	849.772		-1425.99	846.227		-1464.76	288.761		724.086	907.176		1158.26	1434.39		1779.67	-516.456		-1276.4	190.488
									1225.5	198.6		157.338	-1167.01		711.5	-820.688		-1031.59	1091.69		23.1354	-1041.91		-605.97	1022.68		-1464.85	891.776		-1307.13	344.156		721.724	1160.99		618.362	2022.49		1942.5	-491.918		-1303	314.788
									-1091.1	438.9		67.7375	-1151.81		711.2	-811.488		-1115.24	1081.09		-6.192	-1052.39		-578.173	1070.58		-1401.57	1253.94		-1625.8	301.995		747.625	1039.69		537.663	2095.79		1789.84	-451.487		2344.6	-254.613
									-1058.4	459.5		118.838	-1147.21		666	-796.888		-1280.6	900.285		26.3981	-1089.78		-603.385	1043.45		-1031.94	1630.75		-1455.5	71.1171		808.056	1175.35		515.163	2155.79					1726.5	312.688
									-906.1	463.7		59.1375	-1147.31		730.6	-779.988		-1296.23	880.581		8.59808	-1079.91		-499.349	1224.99		-1140.9	1468.2		-1380.66	-53.5411		843.757	1152.68		-976.05	-2062.68		-921.263	-1765.46		-2003.18	866.788
									-1288.2	491.3		186.537	-1086.01		673.4	-777.488		-1305.99	732.45		22.649	-1078.94		-1664.37	1069.05		-1130.79	1203.95		-1605.94	-153.744		921.613	979.67		-693.85	-2004.41		-891.462	-1459.06		1332.5	551.087
									-895.3	589.2		428.837	-1082.61		681.5	-766.988		-1127.62	725.82		52.4995	-1085.42		-1585.51	1249.28		-1030.8	1011.06		-1328.83	-161.529		1539.13	1304.24		-774.65	-1789.37		-165.863	-1654.89		1037.4	842.788
									-928.5	694.7		36.2375	-1055.51		1164	-762.588		-1118.96	695.773		-66.3258	-998.159		-1433.74	1282.46		-1098.94	789.502		-1352.34	-227.885		1574.5	1513.41		-1303.85	-1538.29		574.038	-2025.91		725.1	1079.29
									-968.2	757		228.537	-1009.81		731.2	-715.988		-1083.68	803.274		6.73216	-1309.58		-972.529	2140.08		-1293.4	690.526		-1385.18	-322.87		628.049	1834.97		-982.35	-1494.32		621.837	-1884.98		1314.3	1348.69
									-675.9	785.8		-199.363	-985.113		731.4	-705.888		-1116.47	871.097		-37.8176	-1165.6		-1146.13	538.436		-1188.91	436.27		-1467.38	-339.337		-183.327	1872.92		-97.65	-2225.87		650.538	-1823.26		-1374.7	1685.89
									-691.2	789.3		325.938	-961.313		839.4	-700.988		-1204.9	850.266		-129.26	-1130.33		-1205.03	515.777		-1062.13	406.86		-1575.17	-767.162		-131.459	1818.7		23.65	-1975.19		850.737	-1616.88		-1026.2	1949.29
									-993.4	841.1		649.638	-1154.21		930.1	-696.588		-1013.94	723.89		20.0723	-1060.43		-1229.01	425.322		-1300.89	406.816		-1299.42	-606.675		-236.048	1759.17		-66.45	-1735.74		914.337	-1595.64		-202.2	1500.09
									-812	842.8		626.438	-1079.31		993	-694.688		-1052.09	728.716		-74.3971	-1089.28		-1050.39	431.911		-1009.02	507.776		-1292.74	-658.221		-244.312	1637.78		-226.05	-1720.72		-1507.96	-1021		1267.3	1665.89
									-744.1	871.9		612.237	-1054.81		763.2	-675.988		-1073.09	706.124		21.8086	-1221.69		-968.614	355.526		-1117.9	298.402		-1393.59	-975.423		-1123.23	1920.4		-31.75	-1643.18		-2089.8	-1012.9		970.9	2127.89
									-1174.8	871.1		695.938	-1009.01		814.6	-608.188		-1075.41	640.836		90.913	-1169.78		-1009.92	471.801		-1026.3	206.828		-1339.04	-1081.73		730.279	2223.04		598.35	-2145.72		-1421.26	-972		10.2	-1795.51
									-493.5	882.9		954.438	-932.913		958.6	-599.888		-1134.93	617.061		15.9258	-1231.7		-1062.64	624.985		-1020.89	184.692		-1277.31	-1531.8		598.725	2127.01		1276.25	-1756.48		-1876.16	-911.5		612.1	-1955.88
									-971.2	889.8		731.938	-863.713		1051.2	-591.688		-977.443	780.3		-183.43	-1165.62		-1135.71	629.154		-1059	104.139		-1224.42	-1390.62		900.89	2152.19		641.65	-1656.89		-1071.76	-1375.3		1607.6	-1620.11
									-634.3	911.9		865.638	-774.313		866.2	-562.988		-891.129	664.636		-24.0627	-1115.39		-1236.37	270.166		-1046.21	14.664		-958.338	-1366.06		884.597	2100.62		1318.85	-1505.36		-516.763	-1319.2		-1212.7	-1326.51
									-638.2	917.3		1087.84	-701.713		1001.8	-559.488		-1005.47	611.571		-247.293	-1561.97		-1160.59	209.196		-1139.69	12.4157		-1219.82	-1298.03		-2044.1	-425.036		-1571.34	-1397.44		-527.462	-1315		-1286.9	-926.213
									-665.6	989.6		757.337	-671.213		932.1	-479.588		-676.781	1270.59		-25.4838	-1177.43		-1047.82	324.251		-1221.49	-36.1904		-1016.99	-1273.66		-1335.03	-394.916		-1686.05	-1338.34		-622.562	-1056.5		-1232	-640.113
									-485.8	1038.6		838.737	-594.913		1488.7	-1226.89		-676.097	1227.08		-152.14	-1269.06		-1157.07	125.353		-1193.92	-46.2426		-940.878	-1266.91		-1112.13	-362.456		-1456.45	-1133.34		-868.062	-686.7		-1173.1	-638.213
									-847	1076.2		852.837	-541.513		2054.2	-934.688		-705.924	1208.91		9.09504	-1169.18		-1365.42	162.848		-1085.86	-211.033		-1225.29	-1176.18		-1856.87	-1252.16		-1666.88	-956.038		284.337	-1155.3		486.3	-1202.11
									-602.6	1161.1		-941.763	-482.813		1583.2	-820.388		-561.582	1097.56		258.42	-1016.88		-1019.74	79.9018		-986.424	-190.888		-1278.23	-1077.67		1652.68	21.0022		-1917.49	-863.737		931.538	-1227.1		-2197.97	-383.013
									-581	1167.4		-1095.26	-324.613		-1700.82	-349.188		-549.562	1094.3		142.052	-1067.52		-1612.69	131.269		-1137.96	-190.799		-1040.31	-1111.22		1458.74	840.335		-1640.89	-560.237		1305.94	-1208.5		-2239.47	232.188
									-725.4	1381.1		-1139.96	-155.513		-1898.9	-349.488		-540.396	1182.82		-758.46	972.107		-1015.74	949.478		-1074.27	-341.903		-936.119	-1138.15		611.988	1394.1		-2037.65	-502.238		936.938	-1174.4		-947	386.587
									368.4	947		-1090.16	-64.3125		-2024.6	-311.588		-883.541	1343.12		1115.97	1108.26		-983.561	786.974		-1005.88	-393.251		-1171.54	-1034.24		-360.128	1302.69		-606.35	-1464.94		938.138	-914.1		1354.4	-452.013
									-412.6	964.4		-1077.06	28.1875		-2042.05	120.312		-763.305	1347.41		-20.8378	1074.01		-1060.54	-127.935		-1307.93	-354.094		-1043.19	-993.932		353.949	1264.23		-939.25	-1439.34		830.737	-803.1		1847.5	-352.113
									-297.6	989		-998.663	121.287		-1847.58	449.212		-719.578	1140.49		-144.573	1162.07		-1026.4	-154.011		-1286.07	-607.622		-990.95	-851.243		279.075	1323.36		-801.25	-1321.34		1393.04	-624		-1157	533.388
									-451.4	1001.6		-1006.26	357.288		-993.9	-324.188		-545.222	886.602		43.5315	1006.74		-1107.24	-253.685		-1111.87	-679.397		-960.489	-698.746		351.199	1380.02		-805.15	-1303.44		1296.24	-574.4		-716.3	780.587
									-219.4	1013.3		1207.04	-348.713		-1016.9	-310.188		-568.117	903.033		-117.829	1106.84		-1252.89	-209.377		-960.872	-661.127		-1032.12	-526.8		823.713	1910.11		-625.45	-1297.14		1529.44	-809.1		-539.4	845.087
									92.3	1026.5		1133.84	27.6875		-1028.1	-276.788		-1180.79	1967.53		28.1597	1110.82		-1281.1	-197.244		-961.955	-605.834		-1271.88	-455.621		919.035	1916.8		-808.15	-1291.04		1986.04	-462.3		338.5	1056.09
									260.6	1030		999.837	113.188		-1043.5	-236.688		-901.121	1727.65		-33.9904	1232.12		-946.115	-397.838		-938.208	-731.125		-1221.71	-456.932		1199.35	758.735		-812.75	-1281.44		-2296.6	-137.7		843.7	537.587
									-97.2	1039.3		1127.14	274.688		-1095.7	-192.788		-894.492	1852.9		-75.1734	1264.98		-955.934	-386.751		-1026.49	-730.876		-1273.53	-317.305		471.936	-1492.14		-1111.15	-1240.84		-1701.9	458.8		1059.2	1161.89
									467.5	1055.4		1431.24	-355.313		-1053.6	5.5125		-422.823	1158.59		245.886	1209.12		-953.86	-410.034		-1192.2	-771.863		-1249.17	-270.814		519.751	-1366.92		-999.05	-957.638		-1353.06	-302.6		1171.7	1168.59
									-288.1	1060.6		1422.94	-354.413		-1279	95.2125		-502.61	1149.29		-101.318	1061.78		-1022.25	-524.426		-1190.94	-936.626		-1155.05	-114.551		352.156	-1413.16		-988.95	-865.938		-1072.56	313.8		-802.9	1665.59
									245.2	1063.4		-884.963	489.988		-1288.8	150.312		-346.797	1275.86		141.604	1126.84		-1031.19	-605.265		-1004.21	-856.989		-1216.21	-102.479		-484.724	-2091.59		-1304.85	-816.837		1090.84	-274.9		-685	1900.99
									-409.8	1084.6		-846.363	536.188		-1155	319.312		-307.26	1295.82		19.2346	1113.67		-1120.31	-470.993		-1041.74	-1029.92		-1261.2	374.739		95.8704	-2247.38		-856.35	-661.837		1100.04	-182.6		242.863	-1510.63
									-233.9	1168.5		-974.563	683.288		-1039.2	415.812		-422.953	1402.2		-11.9523	1147.27		-1597.27	-558.568		-980.788	-1099.68		-1178.16	369.246		857.017	-1958.76		-887.35	-653.538		1253.64	-66.7		-346.938	-1498.13
									-393.8	1193.9		-835.963	702.188		955.7	-453.488		-571.88	1648.24		157.88	1137.5		-1520.87	-963.723		-1298.95	-1269.6		-1112.26	281.89		140.587	-1922.19		-402.85	-1360.14		1415.14	132.8		607.663	-1746.13
									-304	1195		-655.163	832.087		1216	-379.188		-577.223	1665.16		-14.1056	1041.56		-1294.48	-766.97		-1267.46	-1252.65		-1026.67	303.068		-103.316	-1623.62		49.55	-1347.44		1043.94	145.5		1397.76	-1567.43
									-99.6	1194.1		-717.163	1173.79		1052.4	-309.988		-165.431	1356.2		14.7958	1032.96		-1287.26	-749.232		-1160.3	-1232.97		-1222.68	444.466		-134.572	-1616.39		151.85	-1324.34		1156.24	234.6		-1080.14	-651.025
									-367.2	1209.5		-67.1625	998.487		994.8	-286.288		-288.693	1443.69		-50.0355	1221.86		-1055.33	-716.111		-1147.11	-1145.96		-1038.97	518.551		-642.874	-1922.85		-338.65	-1299.74		1092.04	314.6		273.363	-1143.13
									-217.7	1249.3		-205.563	1067.39		1029.2	-13.5875		-153.531	1452.97		-152.962	1271.55		-907.926	-670.634		-1005.8	-1735.19		-941.487	515.317		-687.194	-1896.91		-329.55	-1292.64		1125.04	328.4		-283.638	-1005.03
									-379.9	1261		169.738	1136.99		1020.4	26.0125		18.0285	1221.36		-142.59	1443.24		-884.596	-659.191		-993.689	-1697.79		-1161.13	673.993		-918.437	-1836.87		-422.85	-1263.14		1219.44	472.1		1087.26	-567.525
									390.7	1279.2		-211.963	1146.19		1007	30.0125		-124.932	1172.33		264.852	1420.11		-903.168	-645.054		-1201.43	-1819.48		-1135.65	682.988		-1056.53	-1381.47		198.85	-1226.74		1725.94	-253.4		1665.06	-1282.83
									256.2	1280.8		180.537	1161.99		1166.8	158.613		33.7283	1534.66		328.76	1189.03		-814.109	-589.903		-979.431	-1638.57		-1203.83	733.465		-797.647	-1299.38		62.55	-1105.34		1546.14	-129.6		-1968.28	-140.925
									-93.8	1339.6		-260.463	1219.49		1168.1	308.913		-18.2371	1463.34		-3.56096	1225.22		-844.078	-602.724		-1030.2	-1675.6		-1113.4	729.884		-469.029	-1239.33		648.85	-1423.74		1487.44	-113		-1130.84	-397.225
									37.6	1361.7		919.837	720.987		977.9	392.512		89.6074	1222.46		17.3024	1201.19		-826.99	-590.11		-682.7	-2193.52		-963.574	801.065		-309.488	-1328.14		847.45	-1423.94		2205.94	-11.9		-1270.24	-306.525
									1081.7	490.5		692.938	740.388		-1671.43	521.513		7.1712	1311.73		102.601	1176.97		-768.101	-649.527		-676.703	-2134.42		-959.32	791.426		-115.177	-1341.28		672.35	-1295.04		1521.94	157.6		-1758.43	811.775
									1234	668		1133.84	783.888		-1110.4	507.613		-79.5747	1256.2		-150.293	1059.86		-820.53	-709.623		-688.002	-2077.3		-973.314	697.273		-54.5424	-1391.15		546.05	-1232.34		-2156.37	553.1		-1149.54	527.275
									556.2	916.7		602.737	1072.09		-1022	531.013		105.779	1118.14		-3.3696	1093.59		-888.815	-890.587		-593.037	-1830.26		-945.368	849.594		-23.3142	-1449.33		1196.35	-1148.34		-1564.57	974		-1182.44	558.775
									509.9	920.2		151.037	2140.99		-917.7	578.812		-231.504	1322.12		541.264	1823.89		-876.156	-824.902		-521.921	-1583.83		-1052.49	903.745		231.503	-1296.98		605.05	-1046.44		-872.062	503.5		-1314.94	1375.97
									566.7	922		250.338	2182.19		-958.3	631.913		-233.485	1361.31		-1936.06	1004.15		-969.914	-852.413		-600.927	-1601.88		-1197.86	873.854		229.562	-1383.15		814.15	-1036.64		-1369.06	627.8		-481.238	1352.78
									994.7	1086.3		65.5375	2201.49		-787.2	663.013		235.313	1225.75		-123.301	1129.8		-1320.62	-1128.29		-882.176	-1584.29		-1168.95	969.828		444.049	-1117.79		639.15	-952.538		-912.962	821.4		-389.538	1354.97
									607.9	1130.8		188.637	2226.99		-947.3	678.712		330.252	1184.13		1060	-274.445		-1764.93	-218.805		-578.364	-1279.62		-985.338	989.679		508.926	-1371.61		574.55	-915.638		-855.462	1124.2		1162.16	1001.67
									607.5	1138.7		120.737	2234.79		-1145.5	687.013		375.473	1179.89		-1771.42	1075.06		-1300.88	-312.877		-875.783	-1251.23		-1111.14	1091.33		758.882	-1301.54		991.05	-689.638		-1329.46	1230.3		-1059.64	1651.78
									771.9	1209.8					-937.6	921.013		339.823	1149.45		571.464	1352.3		-956.029	-321.557		-844.915	-1095.42		-971.318	1094.84		729.292	-1227.17		825.05	-611.438		1223.94	532.8		-1218.64	1927.38
									1593.1	981.4					-565.2	965.913		376.672	1049.76		668.332	1376.98		-694.456	-728.055		-793.687	-937.913		-1028.6	1186.78		884.699	-1094.14		807.85	-599.237		965.837	703.1		-85.0375	2343.28
									10	1491.3					-488.7	1020.21		290.436	1051.04		310.393	1049.92		-746.06	-777.046		-866.278	-852.611		-826.782	2243.48		990.128	-1203.99		1576.75	-1255.54		1582.84	570.9		602.663	1497.28
									-1024.3	-1619.32					-937.5	1378.31		217.064	1088.74		382.688	1089.66		-881.168	-1149.07		-714.508	-810.596		-784	1285.08		925.999	-1164.95		1652.45	-906.438		2089.54	662.7
									-212.7	-2308.37					-492.6	887.212		322.852	1274.21		473.019	1028.43		-754.234	-1251.09		-794.819	-708.463		-595.12	1235.67		1374.59	-1397.26		1872.85	-667.438		1462.04	1089.7
									737.5	-1950.07					-442.3	924.212		272.53	1222.75		433.084	1176.25		-669.17	-1242.44		-870.39	-725.491		-671.383	1212.5		1642.97	-1245.19		-2342.63	90.7625		1803.64	1266.6
									-664.9	-1273.2					-346.9	1008.21		259.802	1216.3		381.188	1243.39		-602.118	-1052.85		-828.618	-638.47		-612.124	1135.19		1988.71	-779.173		-2236.14	128.863		1501.74	1297.1
									-895.3	-1169.9					250.6	1048.51		162.509	1417.33		308.089	1259.88		-459.612	-1057.3		-791.582	630.911		-721.402	1132.89		1681.8	-669.611		-1528.96	232.762		-1029.76	1799.8
									-685.9	-1126.4					-334.1	1074.01		404.129	1342.24		70.1741	1458.73		-444.947	-1059.49		-802.346	1159.61		-701.059	1073.52		984.158	-1082.14		-1512.95	310.163		-1256.06	1904
									-770.3	-692.2					-136.2	1072.91		386.647	1317.71		163.501	1379.69		-436.958	-1079.76		-859.25	1260.26		-645.1	983.616		1096.91	-1027.82		-1128.55	-451.738		-901.263	1914.7
									-889.1	-463.2					110.9	1087.51		616.688	1313.04		163.186	1214.85		-416.919	-1071.26		-531.248	1194.76		-607.597	935.15		1183.04	-851.434		-1146.85	-169.637		430.538	1513.3
									-100.2	-1383.2					-51	1097.81		497.6	1269.03		221.651	1307.95		-423.995	-1168.53		-516.494	1359.4		-773.343	930.914		1263.59	-756.427		-1206.55	-71.1375		63.9375	2190.5
									176.4	-1276.6					-263.2	1256.51		565.652	1130.17		289.395	1484.08		-440.234	-1110.53		-627.461	1516.17		-740.309	865.034		1000.62	-789.199		-1117.35	127.162		-1320.55	-1473.66
									229.2	-1257.3					-309.4	1285.01		493.764	1167.37		100.333	1718.62		-411.02	-1089.66		-889.439	1467.84		-909.445	807.556		1069.72	-671.217		1278.35	-485.438		-200.55	-1671.58
									236.6	-1098.9					991.8	532.112		559.086	1046.34		582.917	1175.98		-588.425	-925.965		-605.702	1665.01		-794.493	629.989		1069.8	-850.84		1252.45	-352.738		108.75	-1671.08
									-176.9	-993.8					885.1	628.513		595.121	1095.59		551.888	1052.04		-523.343	-902.83		-578.042	1671.83		-878.425	-499.258		2080.16	-117.518		1054.05	-206.938		-1196.25	-1431.72
									441.1	-944.1					712.3	829.913		673.021	1050.07		500.112	1049.36		-574.158	-833.344		-565.334	1669.56		-867.046	-739.517		2081.92	-105.694		1396.35	-163.238		-754.15	-1355.42
									400.3	-936.3					720.2	834.212		961.512	1287.52		618.063	968.42		-765.858	-1033.2		-574.54	1762.05		-817.038	-678.545		2019.16	-74.3062		1036.05	-159.537		-985.85	-827.925
									626.4	-1326.3					490.2	904.013		958.026	1293.16		700.104	951.231		-1021.05	-1581.65		-544.166	2248.6		-844.173	-904.418		1820.29	141.441		1336.35	-105.237		-1029.35	-770.925
									510.5	-983.1					767.3	1007.01		960.207	1417.77		686.836	1023.76		-849.149	-1811.39		-505.685	2033.01		-654.708	-924.851		1892.4	180.138		2119.15	-344.837		1220.35	-1229.62
									504.3	-976.6					631.8	1077.61		832.933	1394.14		585.632	1079.94		-618.529	-1592.94		-203.879	1844.28		-906.257	-868.326		2085.06	718.113		1623.75	217.963		864.35	-1145.92
									747.6	-974.1					1263.7	1176.11		655.2	1217.73		740.889	1111.85		-466.532	-1305.09		-152.771	1832.28		-571.577	-1138.6		1811.33	1010.35		2229.75	293.863		689.85	-1081.53
									829.8	-862.1					-567	1487.11		740.906	1145.67		751.215	1088.78		45.7331	-1275.43		-239.72	1428.49		-625.517	-1161.66		1713.6	1018.62		-1808.47	492.762		743.95	-957.225
									766.9	-653.5					-554.2	1764.31		840.62	1037.03		723.687	1079.31		38.8323	-1116.18		-239.615	1347.82		-576.198	-1204.64		1445.36	975.196		-2272.06	629.562		1109.75	-831.025
									-925.9	-411.5					76.9	1459.71		827.366	1027.4		759.959	970.076		28.5907	-1173.85		-277.691	1078.65		-808.029	-1313.02		1576	1333.99		-1693.26	1103.76		1047.35	-826.925
									-1064	-276.6					110.9	2153.11		940.773	744.882		561.481	842.33		122.64	-1172.34		-367.862	1055.82		-923.012	-1349.89		1422.3	1392.08		-1319.55	558.462		2013.35	-1088.22
									-1100.7	-184.2					72.4	2250.61		943.293	853.427		703.981	836.288		140.13	-994.765		-507.996	-923.365		-772.632	-1215.03		1459.96	672.232		-980.25	991.163		1836.25	-1062.12
									-1183	-171.8					45.3	2325.51		702.167	742.112		780.713	692.427		386.112	-956.242		-395.694	-1123.17		-650.112	-1305.74		1692.12	420.239		-556.85	1330.26		-2107.58	-363.225
									-1094.3	-80.9					714.2	1598.11		727.63	742.878		883.727	712.274		281.706	-1019.61		-484.717	-1175.39		-629.584	-1430.89		1182.92	-538.751		-920.65	1464.86		-1468.45	-291.325
									-1255.9	31.2					968.2	1665.11		872.969	696.321		813.534	763.036		31.9546	-2277.42		-263.673	-1280.19		-658.906	-2067.47		1374.33	-372.054		150.45	999.862		-2072.18	-241.025
									-1203.3	39.3					689.1	2094.51		1089.75	623.437		798.435	817.707		28.44	-2202.31		-188.404	-1290.69		-896.631	-2209.9		1069.05	-418.22		-2.05	1004.86		-1642.44	-145.825
									-1195.2	47.3					-550.3	-1118.11		1095.2	634.06		932.387	900.984		-8.37184	-1716.08		-419.732	-1295.39		-417.892	-1369.73		1201.63	-137.731		-296.85	1012.36		-1478.85	215.575
									-1009.4	412.8					-763.3	-971.713		1101.9	709.825		878.017	1005.93		-890.702	-2212.37		-348.152	-1467.74		-503.279	-1239.54		1059.45	300.841		-306.55	1015.66		-1304.55	-171.725
									-1165.4	505					-748.9	-959.413		1085.99	716.226		961.893	694.257		109.687	-1375.09		-375.918	-1409.03		-452.351	-1208.46		1029.43	254.204		-16.65	1015.96		1388.35	-371.725
									996.7	-367.9					-541.1	-941.813		1040.57	787.581		1017.99	783.942		473.165	-1013.05		-511.948	-1559.66		-275.023	-1405.58		1229.16	451.424		-229.05	1040.36		1392.05	-278.925
									1070.6	-344.4					-680.8	-904.913		1096.48	793.104		1086.94	706.752		395.46	-1090.88		-169.941	-1745.77		-224.089	-1338.48		1221.05	479.883		-116.85	1099.56		1270.95	174.775
									1159	-194.7					-482.5	-879.713		1090.5	911.283		1029.48	594.416		499.12	-1174.81		-512.632	-2167.42		-233.52	-1296.6		1074.31	365.359		1074.05	605.763		1162.35	198.975
									1017.5	-183					-533.3	-858.013		1083.8	869.915		1186.32	614.122		554.881	-1106.41		11.6835	-1882.46		-410.211	-1168.67		1203.39	1261.49		1157.45	687.062		1385.95	235.475
									1066.1	-144.8					316.9	-1202.11		1057.11	879.283		1162.78	816.135		573.37	-968.527		-48.833	-1609.65		-359.45	-1087.01		1179.05	1290.54		1004.25	696.462		1365.15	284.275
									1134.8	-131.2					-144.3	-1129.41		1188.85	888.199		920.957	525.768		584.186	-887.254		29.1408	-1507.22		-534.149	-1117.54		1181.5	1806.13		718.35	742.462		1905.05	-432.925
									1014.1	-36.2					202	-1089.91		1246.87	689.277		1039.87	513.708		940.577	-903.029		91.5898	-1466.43		-494.303	-1029.47		999.208	1787.06		1346.45	772.462		2116.25	-422.425
									1165	107.8					415.5	-1061.71		1225.5	730.272		1065.11	514.918		905.388	-852.724		15.0291	-1383.85		-426.944	-1043.51		767.11	1504.35		1049.95	1110.16		1619.85	-239.725
									1182.4	135.1					423	-1042.01		1185.61	710.906		1071.76	350.575		971.309	-872.625		120.32	-1422.29		-430.437	-1078.44		766.318	1099.6		777.75	1222.26		1443.05	-41.825
									1084.4	214.5					-227	-1042.51		1122.81	541.755		985.622	401.295		965.043	-822.571		95.8147	-1309.15		-388.95	-953.389		813.34	963.938		1197.25	1265.36		1468.25	-28.825
									1262.2	251.8					-447.8	-1015.51		928.175	442.389		982.023	236.011		964.642	-807.237		227.785	-1300.46		-498.338	955.034		756.925	1033.56		1157.35	1327.76		-1555.37	1065.47
									1171.2	312.8					165.1	-1009.81		1138.3	407.116		1114.17	120.756		1038.1	-698.043		-90.3795	-1228.36		-510.914	965.274		614.93	871.311		-569.75	1594.96		-1012.15	1042.08
									1126.8	352.4					363.9	-1003.11		1102.05	443.396		1069.08	72.6173		858.386	-681.155		-4.74656	-1103.83		-415.977	938.443		795.75	724.406		-590.45	1672.76		-582.95	1052.88
									933.1	387.2					-172	-1000.71		1150.13	506.992		1013.29	125.644		945.815	-422.793		148.302	1022.01		-178.689	1118.75		962.083	292.638		-559.45	1875.26		-1396.55	1121.67
									989.4	388.6					-471.8	-981.413		1289.49	420.115		1251.21	115.303		939.578	-422.655		246.525	1142.74		-307.442	1167.38		990.691	-236.127		-934.55	1954.76		-580.75	1216.47
									1489.3	87.6					270.3	-973.413		1224.76	582.361		1204.15	0.11904		841.439	-1182.39		94.687	1282.14		-450.576	1247.9		916.263	-516.914		249.55	1593.46		411.35	1296.08
									-861.3	618.1					287.7	-974.113		1053.7	570.058		1171.34	-108.328		1054.33	-485.502		-90.8797	1316.83		-289.188	1291.36		963.804	-608.62		-132.35	2222.36		33.45	1374.28
									-1025.3	616.6					361.4	-943.113		1444.96	886.087		1100.09	-88.2467		1052.33	-490.574		-107.38	1359.77		-350.844	1413.94		727.366	-878.551		-147.45	2387.66		1369.35	1102.67
									-796.7	714.8					405.3	-933.013		1422.96	759.975		1137.39	220.523		998.586	-490.361		224.297	1487.73		-238.948	1390.06		795.356	-949.112		1387.55	1521.36		706.95	1206.88
									-1172.9	735					417.5	-921.613		1319.32	516.936		1290.91	201.966		1059.51	-356.941		212.879	1365.6		-208.932	1468.83		738.356	-1114.09		1380.85	1591.06		518.35	1361.58
									-1036.9	831.6					495.6	-1336.31		1479.23	460.289		1211.18	-193.497		1104.23	-434.053		-100.732	1577.6		-538.447	1370.69		632.884	-1117.13		1438.35	1657.36		-1345.55	1836.78
									-551.7	860.9					622.6	-1157.91		973.493	1043.56		1233.85	-301.2		1142.81	-424.144		172.949	1587.26		-454.314	1561.36		488.774	-1084.3		984.45	2158.86		-59.35	1450.97
									-1031.9	870.6					506.8	-1133.31		913.682	967.259		1076.38	-248.61		1110.08	-390.892		226.316	1691.23		-383.393	2097.4		447.458	-1069.45		677.75	2232.86		225.05	1521.08
									213.7	982.3					593.3	-1130.41		953.588	926.093		1005.21	-278.391		1245.23	-373.371		88.0336	1747.6		-373.672	2240.48		393.969	-1012.54		1448.45	1859.76		-12.15	1814.58
									-434	1080.8					807.9	-1041.91		1460.88	1363.64		985.258	-379.744		1305.2	-349.234		51.1181	2120.31		-125.001	1614.44		409.745	-939.86		-1685.16	-1588.54		83.05	2158.28
									225.6	1094.4					647.2	-968.113		1661.94	1174.83		1031.79	-451.209		1281.31	-385.621		505.742	1759.72		77.4202	1488.62		504.87	-1015.92		-1665.95	-1563.76		72.25	2213.97
									-460.7	1160.1					551.5	-933.913		1265.11	1282.28		1037.62	-353.657		1301.11	-281.987		577.211	1667.81		234.766	1280.82		476.747	-1077.66		-1006.67	-1826.38		-6.15	2311.88
									414.8	1194.4					501.8	-911.613		1154.77	1135.07		905.447	-493.728		1400.31	-372.68		486.493	1448.11		181.246	1317.53		529.957	-950.379		-959.475	-1799.77		610.25	2094.88
									-171.7	1228					594.6	-806.313		1038.28	1169.56		964.93	-400.348		969.293	-589.61		391.975	1360.34		157.886	1280.64		528.835	1062.81		-77.375	-2053.12		-1522.49	-1649.39
									13.5	1314.1					876.2	-711.413		1768.84	646.801		973.423	-387.802		1042.99	-123.06		542.143	1160.48		208.96	1178.82		356.895	1148.52		0.525	-1967.97		-925.188	-1929.27
									37.8	1319.7					963.6	-590.113		1640.56	163.804		1261.63	194.224		1106.05	-73.6134		578.61	1142.5		224.942	1203.63		313.151	1135.94		785.825	-2146.3		-856.987	-1718.32
									151.1	1325.1					-960	-322.813		1384.26	123.79		993.116	-348.516		1059.27	-27.9472		607.093	1109.82		235.189	1100.76		242.46	1315.58		530.225	-1807.36		-901.987	-1689.05
									928	639.5					-1227.3	-177.813		1352.02	44.7005		957.436	-468.799		1046.13	19.8973		466.216	1011.82		60.3754	1011.33		298.233	1395.64		-1576.54	-1412.53		271.613	-1495.16
									870.6	746.7					-1071.2	37.3875		1414.85	151.483		1057.86	-681.843		1243.3	53.2739		660.216	784.22		258.67	-1077.48		28.2854	1407.49		-1573.49	-1334.42		-1752.61	-1079.14
									646.8	776.9					-1078.7	82.8875		1449.6	215.952		980.445	-699.918		975.264	300.63		436.634	-958.56		271.939	-1023.89		133.114	-1088.52		-1595.07	-1153.72		-1540.99	-1044.54
									709.8	862.4					-1052.5	115.588		1439.17	238.574		1050.86	-745.799		1065.41	100.337		550.024	-1084.54		9.41856	-1191.9		-472.35	-1092.01		-1632.65	-1137.92		-1733.95	-959.038
									696.6	874.7					-1228.6	130.188		1367.32	297.077		963.225	-787.588		887.246	528.597		521.7	-1176.36		-121.076	-1210.59		-186.262	1348.46		-1498.17	-1120.83		-533.587	-992.938
									522.1	892.8					-997.6	200.088		1549.39	124.664		972.317	-740.479		1173.68	771.191		345.814	-1152.63		0.26208	-1079.92		-289.378	1737.54		-1200.17	-876.125		-1030.49	-882.237
									476	896.3					-1300.7	209.387		1221.23	313.673		1042.06	-790.423		1042.24	768.161		548.621	-1395.33		134.517	-1236.77		-666.734	1898.42		-1319.08	-488.625		-1286.99	-828.237
									1207.4	982.9					-1045.4	289.688		1175.17	316.556		856.219	-856.536		797.356	702.972		406.745	-1403.57		-121.449	-1414.53		-752.845	1745.47		1194.03	-1362.62		-1161.49	-747.638
									532.5	1018.3					-1262.1	330.188		1194.94	357.922		814.853	-911.29		913.042	754.876		367.248	-1373.64		6.33408	-1439.58		-819.216	1306.03		1137.83	-1287.33		253.312	-1437.44
									548.2	1232.4					-1036.6	433.188		1052.22	308.221		827.797	-882.924		903.989	883.189		664.262	-2101.6		650.755	-1346.2		-790.288	1203.96		644.025	-1200.33		-219.088	-1412.54
									540.3	1357.9					940.2	-435.113		973.949	238.654		823.023	-875.759		634.934	939.464		546.735	-2195.89		633.134	-1362.3		-900.134	-1070.83		774.525	-1052.12		-305.887	-1405.14
									512.8	1364					1221.7	-7.6125		1143.75	60.0298		834.906	-864.251		679.795	985.917		659.019	-2258.97		593.122	-1360.4		-560.076	-882.416		1390.72	-1038.42		355.812	-1022.24
									1692.6	1085.5					1172.8	-5.2125		1198.64	-82.3453		753.525	-835.616		664.816	768.387		795.199	-2058.01		574.274	-1341.76		-739.621	-847.763		1306.42	-921.125		1699.61	-547.938
									79.3	1579					1064.4	87.9875		1280.28	127.656		838.759	-681.468		538.055	1215.65		903.049	-1517.58		599.847	-1291.39		-685.57	-1565.86		1300.72	-777.125		-1861.73	-377.137
									608.7	1456.1					1288.7	157.688		1280.42	225.451		623.446	-886.014		791.569	1181.84		758.668	-1148.05		443.998	-1289.44		-994.376	-778.377		998.325	-682.825		-1749.2	-226.137
									-1501.2	-1488.8					1152.2	246.887		1277.19	266.591		646.031	-885.619		811.227	-835.927		776.653	-1103.28		628.948	-1253.45		-1323.46	-501.361		1614.53	-845.625		-1880.71	-213.838
									-1559.91	-964.9					1085.1	288.488		1188.87	213.78		568.82	-839.599		1110.06	351.725		781.438	-910.473		622.32	-1280.07		-999.385	-311.483		1608.33	-790.325		-1395.79	-150.438
									-636.7	-1028.9					1322.4	373.087		1112.38	-153.758		672.79	-798.472		1166.32	452.063		1045.29	-777.935		567.236	1151.83		-1194.1	-165.079		1694.03	-567.425		-1493.79	-48.4375
									-968.2	-884					986.8	398.788		1115.05	-196.761		670.176	-844.361		1348.46	295.976		884.73	-670.551		609.756	1151.37		-1164.53	5.32864		-1972.88	188.075		-2187.08	116.662
									-726.7	-786					1317	411.387		1022.79	-201.846		587.55	-911.328		1379.16	1729.65		947.378	-581.391		306.56	1302.55		-1104.11	356.204		-1163.88	307.875		-1774.48	282.863
									-759.9	-720.6					1156.7	433.788		1447.84	-221.879		591.276	-935.786		887.663	1650.44		944.482	623.314		275.061	1334.18		-943.722	664.755		1348.42	-296.425		-1349.09	-371.837
									-1003.9	-537					1219.1	502.887		1657.92	-145.38		672.196	-988.328		465.278	976.945		874.811	597.929		462.697	1356.81		-1195.37	1707.85		1469.22	370.775		1075.51	-437.137
									86.9	-1306.2					-1046.2	552.288		1291.22	-266.983		648.368	-1077.85		519.443	962.271		858.673	623.901		368.902	1444.43		-1004.35	1734.19		2141.82	204.775		1220.11	-45.3375
									-47.3	-1202.2					-957.8	586.487		1217.59	-318.933		819.39	-1218.38		549.194	-860.201		767.5	727.28		654.592	1404.92		-1250.2	1834.2		1709.42	372.275		966.013	308.663
									-150.3	-1181.2					-840.3	632.388		1205.77	-247.967		1322.32	-484.927		31.8934	-1152.82		730.274	744.742		656.005	1490.42		-1162.21	2067.68		-2001.03	678.475		1743.11	-202.137
									-142.2	-1176.9					-828.7	732.087		1063.7	-339.448		472.066	-943.807					843.716	827.378		789.231	2148.17		-1694.14	277.625		-1310.67	583.975		-1746.41	599.163
									-274.9	-1166.9					-794	780.087		1210.58	-447.74		404.814	-957.25		-770.475	-2171.28		862.432	899.448		992.008	2007.84		-1534.28	179.888		-665.175	851.675		-1676.98	674.362
									287.8	-1140.8					-791.5	899.188		1199.26	-468.455		411.645	-1012.53		-1077.97	-1596.42		841.374	1107.05		731.606	1703.1		-1331.57	-131.068		216.025	1361.67		-1720.63	992.763
									-30.6	-1125.7					-1015.7	1015.79		1229.71	-506.852		445.023	-1022.1		-588.275	-1469.77		782.913	1147.97		704.828	1730.76		-1484.67	-197.666		1431.62	536.275		-1165.79	513.562
									-4.1	-1117.1					-552.1	1056.49		1297.32	-521.502		416.783	-920.07		89.325	-1682.04		870.239	1167.85		665.397	1696.05		-1541.95	-655.908		1348.83	665.875		-1227.39	532.263
									-281.3	-1060.1					-769.4	1070.79		1295.83	-491.037		264.748	-989.141		-1626.56	-1333.97		870.185	1194.96		755.982	1302.71		-2025.14	206.051		1372.22	759.875		-1051.99	618.163
									255.4	-1029.1					-782.9	1081.69		1356.65	-501.458		301.141	-1043.51		-1674.78	-923.875		689.339	1261.34		955.342	1264.96		-2001.59	310.899		1442.42	842.275		-1055.49	624.362
									228.8	-1026					-457.3	1104.39		1383.68	-423.746		513.273	-1113.07		-1999.42	-881.975		756.496	1322.39		1034.38	872.202		-1857.44	329.076		1344.53	1070.17		-1319.29	742.263
									309.2	-1012.4					-457.9	905.087		1387.77	-449.686		472.563	-1180.51		-2149.49	-765.675		835.794	1361.18		834.086	858.487		-1826.14	444.498		-1047.47	1654.58		-712.487	1038.06
									295.8	-1002.9					-359	982.888		1469.74	-524.308		492.64	-1207.07		-1600.63	-473.475		867.229	1482.92		682.462	742.401		-1745.27	516.319		-752.675	1662.88		-560.288	1186.56
									359.7	-1003.6					-191.7	995.987		1583.34	-507.703		447.89	-1321.6		-695.275	-1253.67		713.953	1625.2		913.37	747.804		-1746.82	683.903		-1141.08	1724.67		249.312	1068.06
									705.3	-979.2					-430.5	1016.59		1546	-557.12		306.851	-1134.17		-713.875	-1244.38		945.481	1807.28		1012.63	719.487		-1815.94	721.354		-1154.88	1825.08		-22.7875	1091.66
									529.6	-972.8					-227.3	1040.99		1428.71	-573.557		328.793	-1146.97		-1215.88	-1153.67		932.962	1821.44		994.168	544.535		-1766.96	756.366		-975.275	1937.58		343.113	1120.46
									524.4	-964.6					370.9	1041.69		1264.96	-559.686		231.96	-1154.04		-840.675	-750.475		941.317	1835.03		899.009	-827.558		-1848.51	840.756		836.525	2065.78		313.113	1235.16
									523.7	-933.7					421.8	1066.49		1155.29	-611.313		226.553	-1143.09		-172.975	-1239.38		913.507	2059.96		767.789	-1465.67		-1825.62	1074.18		-1556.06	-1569.77		1102.01	509.762
									989.3	-915.2					-344.8	1071.09		937.968	-573.848		264.184	-1261.15		158.425	-1233.78		1137.61	1211.83		906.302	-1745.45		-1815.9	1225.64		-1046.46	-1980.28		1362.11	519.263
									1185	-728.3					-284.3	1078.99		780.463	-787.684		128.059	-1275.04		-478.675	-1028.58		1212.51	1132.17		1029.11	-1872.39		-2101.54	67.1235		-733.862	-1644.8		919.312	765.962
									927.2	-618.8					-137.2	1084.19		792.813	-807.678		160.18	-1237.78		1037.33	-1194.78		1197.03	834.084		1112.08	-1948.86		1664.04	-519.008		-741.163	-1641.84		712.712	1112.06
									922	-535.8					88.4	1089.49		765.61	-859.18		98.3981	-1207.61		664.925	-815.375		1415.55	880.698		1159.62	-1984.68		126.877	-1270.44		-820.362	-1575.78		497.812	1168.26
									1860.4	-611.9					-266.7	1092.39		715.542	-942.668		66.8282	-1241.22		956.525	-689.575		1262.43	710.365		1066.24	-1925.08		345.152	-1271.46		-1359.66	-1445.9		1769.11	783.663
									-1180.7	-385.4					-276.4	1095.29		670.289	-872.805		201.592	-1354.17		1222.92	-491.675		1327.54	567.981		1206.07	-1767.94		159.698	-1131.35		164.438	-2076.31		-1386.59	1678.66
									-1133.5	-373.3					-293.7	1106.39		704.574	-1033.91		-60.3805	-1246.23		1486.33	-1070.67		1420.61	561.116		1207.89	-1280.73					-97.1625	-1759.93		-117.987	1576.16
									-1373.4	-361.9					-55.9	1113.89		805.222	-1073.47		-43.8195	-1215.42		1636.72	-969.975		1422.49	610.856		1308.28	-1158.75		1337.45	-1919.96		83.3375	-1736.59		1034.91	1536.06
									-1094.1	-247.2					-228.5	1118.59		888.909	-931.845		-31.9261	-1184.26		2104.93	-705.875		1263.39	508.974		1427.16	-1102.17		-486.55	-1194.81		51.1375	-1698.96		470.712	1556.06
									-995.9	-148.7					-358.8	1137.89		922.388	-928.788		-53.4112	-1134.98		1887.12	-531.875		1344.06	501.651		1198.02	-956.961		-1241.95	-775.312		-179.062	-1676.72		846.413	1916.06
									-1356.2	-60.8					-392.7	1168.59		923.455	-942.94		-128.651	-1105.57		-1508.58	373.525		1109.12	253.555		1045.8	-1030.11		-891.15	-725.812		140.438	-1673.22
									-1053.8	111.9					-235.7	1172.39		985.832	-948.268		-103.241	-1028.72		-1035.28	370.725		1152.18	161.421		1214.18	-661.385		933.95	-1234.61		1336.74	-1711.91		618.462	-1775.36
									-1016.2	147.1					271.1	1207.59		962.086	-892.284		-47.3546	-1361.94		1146.53	-173.675		1107.64	21.8291		1382.41	-698.115		910.95	-617.612		769.237	-1602.65		-1573.1	-1068.76
									-1056.4	412.2					-279.9	1245.29		930.126	-803.641		41.7818	-1415.47		1095.92	76.325		1084.15	-40.151		1390.01	-656.216		1470.75	-593.112		640.138	-1391		-1556.78	-964.963
									-1302.2	453.6					-325.6	1284.89		933.141	-743.491		-208.433	-1478.29		1399.72	226.025		1212.56	-190.795		1241.86	-613.18		-1151.85	-237.912		-1857.59	-1212.7		-1871.92	-878.163
									1362.6	-469.7					176.2	1365.39		931.478	-761.724		-229.977	-1099.81		1995.92	227.625		1135.95	-304.655		1150.45	-729.464		-1206.35	-188.812		-1859.81	-1196.3		-1632.17	-706.463
									939.9	-369.8					1037.6	511.887		1103.44	-994.136		-367.562	-1215.23		-1293.28	600.925		1404.57	-311.401		1414.96	-583.211		-1350.25	331.387		-1978.8	-992.4		-640.938	-1122.26
									1149.1	-330.4					1072.2	633.487		1147.95	-1104.99		-356.288	-1248.34		-956.275	639.225		1385.41	-314.183		1292.79	-415.43		1312.85	43.6875		-1437.16	-951.8		-1200.64	-832.263
									1034.7	-212.8					1087.2	644.888		971.911	-1159.44		-338.902	-1343.13		-1028.78	788.125		1148.03	-499.527		1315.42	-163.741		1047.45	385.688		-1542.19	-937.5		-1275.14	-766.663
									1327.5	204					610.1	1158.49		905.519	-1132.08		-571.184	-1182.08		-653.875	999.325		1226.36	-642.767		1257.84	-113.22		1048.55	392.988		-1500.77	-912.2		-825.438	-688.863
									1182.4	210					527.2	1180.09		1082.58	-642.356		-503.898	-1248.05		-523.975	1067.83		1333.69	-680.277		1245.61	16.8822		1095.95	526.688		-1686.21	-737.9		-1088.84	-603.163
									1040.9	213.4					952.8	1196.29		989.42	-660.528		-623.367	-1311.71		-1025.97	1405.92		1365.85	-838.53		1186.01	29.9197		-843.45	782.288		-2077.33	-690.3		-1092.94	-571.263
									1066.1	300.8					-62.9	1915.59		510.899	-1165.53		-530.221	-1293.64		59.025	1380.92		1172.68	-852.82		1145.04	70.4016		-846.75	1341.69		-1963.81	-688.9		-1226.74	-442.663
									1216.1	309.1					-102	2182.09		549.112	-1196.59		-917.146	-1455.53		1031.33	545.225		1118.61	-1064.35		1335.75	337.427		429.95	1084.79		-1903.67	-651.8		952.663	-873.063
									1250.9	390.7					312.238	-1458.31		444.038	-1325.41		-920.795	-1477.15		1067.03	627.225		1387.64	-1824.33		1355.37	99.9693		447.35	1148.39		-1896.7	-646		1048.56	-860.963
									1396.2	414					-593.763	-992.113		432.293	-1323.25		-645.425	-856.533		816.525	635.725		1499.08	-748.646		1185.64	312.049		394.25	1268.29		-1649.16	-591.5		901.663	-554.363
									904.3	479.6					-504.963	-968.913		439.571	-1216.65		-797.1	-799.287		571.825	1119.22		1726.77	-621.514		1259.28	298.598		-320.75	1307.49		-1972.18	-565.1		-1502.64	-348.463
									1457.2	118.6					-666.163	-801.113		473.195	-1230.18		-895.215	-966.258		1444.03	1146.62		1464.8	-230.351		1420.43	211.153		-393.15	1328.29		-1741.57	-533.9		-1877.99	279.538
									1459.8	130.2					-642.063	-789.013		322.3	-1172.12		-890.564	-778.862		694.325	1339.72		1520.65	-81.1338		1106.15	418.586		-41.85	1503.19		-1231.06	-1358		-1433.14	313.738
									-851.8	573.7					-889.063	-752.613		453.484	-1140.13		-935.8	-784.053		1214.42	1481.03		1634.85	-131.35		1160.85	412.042		1018.35	547.587		-1249.86	-1292.6		-1237.74	-346.763
									-1001.2	586.4					-699.763	-751.113		738.806	-1333.84		-1009.17	-929.568		1658.42	706.825		1586.42	187.148		1214.92	465.878		859.95	687.888		-1134.66	-1240.3		-1322.14	-307.363
									-916.2	608.5					-802.863	-693.013		559.341	-1421.18		-994.915	-947.444		1904.92	765.225		1481.06	321.817		1079.53	150.748		1075.95	709.688		-743.763	-1215.2		-1305.64	124.237
									-1404.1	660.3					-981.463	-538.713		419.271	-1415.9		-976.434	-1165.27		1892.92	782.425		1528.26	602.092		1074.74	741.462		1127.65	842.888		-1330.56	-1176.7		-1073.84	315.637
									-790	715.9					-394.763	-1168.91		371.096	-1427.41		-847.68	-1276.71		1699.42	892.025		1732.98	706.621		1069.29	767.247		759.75	850.888		-725.962	-1137.4		-1180.44	486.438
									-623.4	799.5					245.938	-1146.91		365.913	-1339.05		-840.878	-1248.12		1768.83	1113.42		1776.99	1380.16		1189.32	743.276		1100.85	1057.79		-680.962	-1135		1064.96	-257.363
									-779.8	836.3					261.538	-1142.01		318.451	-1293.45		-940.877	-1558.42		1245.83	1623.12		1963.01	1164.14		1274.84	605.385		1499.05	872.688		-707.663	-1130		1325.76	-252.563
									-876.6	886.1					-450.063	-1100.61		228.17	-1285.16		-1100.01	-1122.16		1256.62	1626.03		1872.22	598.963		1180.61	1048.24		133.65	1563.49		-832.562	-780.4		1331.86	-218.463
									-687.2	907.9					-43.6625	-1077.91		2231.96	398.482		-960.558	-535.45		-741.388	-2020.95		1839.46	337.671		1284.58	1031.54		-245.85	1601.49		-1104.26	-744		1244.16	229.438
									-978	928.7					-301.763	-1066.61		1599.88	-750.597		-525.718	-933.176		-1091.79	-1980.91		1997.98	3.51296		1338	1263.03		-796.938	-1791.42		452.837	-1360.1		1615.76	175.338
									-858.9	947.4					-81.9625	-1061.21		1667.42	-632.249		-101.044	-1391.66		-1342.59	-1860.51		2227.62	-108.952		1420.62	410.126		-507.038	-1340.39		98.7375	-1139.9		1890.46	435.837
									-747.7	962.2					291.738	-1039.31		1899.19	-611.689		110.6	1042.46		-810.288	-1828.49		2209.7	78.3341		1095.58	593.322		-1021.04	-600.388		-47.9625	-1012.3		1746.76	477.837
									-783.2	986.8					322.438	-1000.01		1574.05	-642.164		10.0864	1136.57		-966.587	-1596.76		2047.03	113.902		1095.85	719.294		-98.8375	-1265.79		-99.9625	-1002.2		-979.138	780.438
									-653.5	1034.3					-410.363	-995.513		1328.37	-694.685		-95.4416	1158.49		-564.188	-1570.43		2080.21	282.726		1342.63	1021.89		-475.438	-1167.29		774.138	-1319.4		-1249.24	933.038
									-651.1	1079.4					252.238	-979.213		1461.97	-1074.26		-81.8586	1108.1		1696.71	-1557.47		-2122.41	-727.322		1712.46	1243.54		1211.36	-1424.99		689.138	-1264.6		-628.638	960.837
									-733.3	1204.6					746.737	-992.913		1549.05	-985.299		-69.0608	1037.46		1433.01	-1472.14		-2156.34	-651.067		1687.6	1226.07		548.562	-1349.09		803.837	-1239.2		-1201.94	961.438
									-793.5	1216.6					627.438	-921.513		1620.49	-964.126		-264.849	1098.98		-2162.71	-617.737		-2310.82	-358.969		1507.78	1064.71		1272.36	-873.688		1404.54	-1236.7		-1041.44	1083.94
									-585.6	1250.3					778.237	-896.313		1589.32	-985.567		-283.102	1027.57		-1372.89	-1437.94		-2322.05	38.0589		1813.11	960.11		-1363.24	-149.287		558.737	-1218.4		-587.338	1321.64
									-269.3	1012.3					607.038	-884.513		1483.35	-792.89		-102.961	1297.3		-975.388	-1327.24		-1776.58	888.05		1598.97	611.243		-1184.44	182.412		1224.74	-1144.7		-343.938	1075.74
									221.8	1032.1					772.038	-782.413		826.528	-1566.02		-261.237	1267.98		-1327.49	-1160.04		-1866.19	143.709		1537.17	375.662		1150.56	221.213		1192.04	-1136.6		-434.238	1190.84
									213.3	1035.1					983.038	-752.113		867.569	-1601.86		31.8454	1267.27		-738.688	-974.638		-1820.86	-49.1923		1627.08	139.355		-1164.04	726.712		1418.84	-1124.7		779.763	733.638
									199	1043.7					874.138	-733.013		1182.2	-1656.12		-437.44	915.602		-527.288	-963.938		-1847.67	-217.699		1494.56	37.72		-639.438	1265.91		1161.24	-1022.6		1112.96	814.638
									201.6	1064					768.237	-730.813		1180.6	-1576.12		-496.905	1003.28		-886.188	-914.638		-1876.92	-344.352		1504.7	-178.126		-22.5375	1236.91		1217.34	-1006.7		804.862	954.138
									9.9	1100.4					878.237	-693.213		770.922	-1570.88		-645.548	1000.57		-866.087	-620.337		-1747.9	-482.776		1673.05	-526.417		906.263	677.612		993.638	-911.7		1308.36	1158.84
									-17.9	1113.6					925.337	-657.813		667.747	-1708.53		-633.782	956.933		-1160.49	-593.237		-1391.16	-961.572		1801.03	-579.96		630.362	1033.81		705.538	-847.1		806.263	1236.44
									342.9	1116.1					-1224.26	-330.313		514.416	-1562.4		-646.434	1018.91		-853.487	-590.237		-1696.37	-965.366		1663.86	-661.476		-1674.86	-1512.8		1080.24	-838.4		2019.66	524.938
									-94.4	1125.7					-1020.26	-116.113		609.471	-2226.64		-779.455	1009.79		-312.087	-1394.64		-1411.46	-809.868		1466.48	-658.611		-899.7	-1641.77		1282.44	-828.8		2130.56	831.237
									-58	1126.6					-1096.46	65.1875		636.66	-2119.61		-783.189	1020.6		331.712	-1279.34		-1716.95	-446.498		1510.26	-1559.9		665.8	-1871.2		1017.74	-819.7		2105.06	873.538
									-357.8	1145.4					-998.363	167.688		802.62	-2020.36		-659.519	859.813		-184.287	-1237.94		-1693.86	-449.782		1486.83	-1447.04		407.2	-1284.79		1010.44	-798.3		2002.66	900.438
									366.1	1148.9					-980.863	260.488		86.5622	-1393.92		-549.759	838.712		136.613	-1196.64		-1392.06	-226.913		2020.9	-1191.46		-395.6	-1055.99		1176.64	-775.3		1608.76	929.938
									175.6	1153.9					922.438	-434.913		60.4022	-1484.13		-616.995	800.271		-375.587	-1134.94		-1422.87	-164.669		2026.23	-839.281		-315.8	-962.487		944.337	-753.2		1874.16	1443.34
									-99.2	1192.4					937.138	-390.913		10.3126	-1445.81		-818.641	871.259		-307.688	-1028.74		-1398.62	-177.345		1903.61	-606.312		1121.7	-1129.09		1130.64	-705.1		-1410.84	1677.24
									-431.6	1210.9					1049.34	-363.513		-295.004	-1325.42		-761.99	827.628		1384.21	-1372.24		-1562.1	-33.1302		1907.99	-592.755		-2034.19	-273.587		1046.64	-603.1		-1062.44	1450.84
									314.7	1234.2					939.237	-357.813		-381.742	-1358.54		-719.806	763.401		1188.91	-1284.24		-1381.11	77.4307		2002.98	-433.417		-1349.6	-384.488		1302.14	-563.8		-1290.74	1637.44
									10.7	1235.9					1024.34	-295.813		-212.028	-1174.07		-821.827	757.977		1230.31	-1283.54		-1621.39	-32.6944		2029.7	-256.396		1735.3	-104.287		1843.34	-1253.2		-1054.14	1678.44
									252.5	1244.2					1122.94	-170.413		-127.562	-1030.37		-856.835	649.402		1137.91	-878.138		-1650.82	513.537		2041.43	98.7152		-1165	687.212		2016.24	-1155		-70.3375	1684.54
									210.5	1246.1					1124.04	143.787		-209.802	-1326.33		-928.21	541.075		1351.01	-845.038		-1373	555.712		2082.67	344.859		-1270.4	805.112		1610.24	-1061		1151.16	1454.64
									380.3	1247.4					1255.94	155.088		-216.864	-1249.66		-1454.29	143.933		1147.51	-824.638		-1390.87	727.064		2046.2	757.055		-1420.9	890.312		1575.44	-895		-604.5	-2027.27
									23.5	1272.1					1071.34	183.787		-146.413	-1770.14		-1550.29	239.175		1174.81	-807.438		-1674.9	866.008		2145.61	434.276		-997.6	1224.61		1819.04	-636		-974.8	-1942.16
									-28	1291.2					1085.74	217.787		-509.688	-1388.44		-1050.3	326.54		1117.21	-633.638		-1477.78	948.614		2148.36	-826.306		-1123.2	1394.61		1818.04	-532.2		771.5	-2204.35
									-113.9	1363.4					1022.14	228.488		-536.566	-1181.54		-1045.01	357.018		1154.31	-568.538		-1662.57	903.062		601.276	-985.034		-87.1	1247.91		-1953.76	-361.6		578	-1715.06
									938	530.4					996.237	280.087		-484.135	-1137.78		-1127.36	81.4966		1852.41	-1170.54		-1389.41	1332.95		763.372	-1067.71		1218	614.112		-2334.81	-295.1		489.8	-1561.56
									992.3	533.6					1680.54	392.688		-579.934	-1125.7		-1025.3	104.466		-2014.21	313.962		-1174.98	1211.22		860.85	-911.218		1251.9	645.513		-1731.17	-288.3		-1660.51	-527.563
									872.4	554.8					-778.163	628.388		-475.144	-938.296		-1026.65	-49.1254		-1407.19	-252.938		-978.713	1243.96		-2226.64	-200.127		1139.7	656.413		-2233.71	-220.3		-511.5	-1197.66
									909.4	690					-830.763	655.688		-376.502	-993.666		-1132.17	-15.9997		-996.987	-218.738		-1115.24	1198.67		-1697.86	662.904		893.4	956.112		-1860.49	-196		-1025	-1119.16
									1049.5	725.4					308.137	987.688		-400.26	-1229.9		-1193.57	-80.3974		-1336.69	-156.838		-970.01	1015.8		-1609.94	-920.033		586.9	1147.41		-1736.78	-178.2		-330.2	-1128.66
									640.2	777.4					-286.963	1048.89		-336.9	-1256.79		-1265.45	327.549		-1019.09	-85.1375		-1071.01	981.851		-1356.12	-756.778		786.1	1204.01		-1517.54	-174		898.9	-1097.96
									678.3	797.9					173.838	1054.99		-880.666	-1086.07		-1213.68	79.8275		-1421.89	146.562		-1004.56	876.378		-1405.06	-726.303		973.7	1320.01		-1998.99	-156.9		1018.6	-697.063
									1182.9	824					-29.9625	1086.49		-891.588	-1199.31		-1263.22	121.207		-1081.99	261.663		-1003.62	727.387		-1364.11	-713.724		980.2	1324.71		-1992.4	-151.1		786.3	-620.463
									568.6	829.2					-31.1625	1118.99		-859.456	-1244.47		-1310.28	-167.274		-984.688	342.062		-1255.01	582.714		-1337.74	-693.668		649	1427.21		-1935.52	-135.4		1701.6	-1156.16
									579.9	949.6					84.7375	1177.39		-621.798	-1086.25		-1324.13	-121.874		-978.987	351.863		-1171.36	333.822		-1322.46	-682.665		2044.1	581.312		-2359.53	97.4		2119.6	-1019.36
									997.7	971					208.137	1247.69		-835.806	-889.212		-1102.09	-168.844		-932.587	376.163		-1290.88	239.218		-1313.5	-762.17		-562.7	1959.41		-2341	129		-1757.44	-16.2625
									858.7	984.9					301.938	1255.19		-954.035	-937.148		-977.693	-216.234		-1022.89	392.363		-1280.16	212.508		-1308.14	-589.016		238.5	2013.01		-1625.33	154.1		-2096.93	95.3375
									1225.6	1067.7					998.938	572.788		-966.662	-1063.35		-1015.91	-394.432		1268.71	-427.837		-1172.97	141.214		-1319.55	-489.711		68	2166.01		-2294.01	156.2		-1428.6	232.537
									1368.9	1227					794.638	637.087		-767.975	-757.076		-1042.03	-397.173		1279.81	-347.137		-1141.92	113.475		-1385.05	-174.077		860.7	1758.81		-1502.7	209.4		-1732.85	409.538
									2090.7	805					794.438	651.888		-835.892	-814.955		-1079.87	-359.731		1277.91	-189.438		-1166.74	71.2294		-1394.31	-122.666		871.5	1785.71		-1698.24	271.5		-1275.1	-298.863
									-204.8	1502.1					791.538	666.788		-909.084	-801.188		-1691.86	-112.931		1007.01	209.463		-1165.31	-83.1994		-1346.11	64.8826		1110.8	1796.91		-2320.58	405.5		1368.5	-131.963
									649.8	1631.5					770.438	1024.99		-1050.86	-777.127		-1482.1	-80.9738		1211.81	308.762		-1210.58	-178.275		-1422.52	137.828		-45.9875	-1745.41		-1384.96	-397.7		1332	259.538
									983.1	2155.9					621.837	1142.29		-1049.49	-755.779		-1223.57	-443.046		1786.01	-32.3375		-1029.56	-194.731		-1431.04	152.945		931.812	-1913.08		-1207.36	-324.3		1448	211.938
																		-926.36	-674.56		-879.592	-739.857		2040.21	71.0625		-1062.42	-238.516		-1385.88	105.721		-1876.47	-624.688		-1234.16	-211.6		-773.3	748.337
									-1341.63	-1698.08								-882.496	-575.956		-642.179	-768.458		1580.61	85.9625		-1143.07	-287.684		-1331.87	173.358		-648.788	-1260.19		-1301.96	-118		-1206.4	802.138
									-1050.63	-1586.68								-946.433	-602.198		-1323.06	-769.389		-1610.21	1019.26		-1163.24	-404.115		-1331.79	321.428		-897.188	-876.188		-1332.06	-103.5		330.9	1025.84
									-191.825	-2238.7								-1033.74	-552.321		-1333.47	-753.891		-1771.88	1146.06		-1207.79	-479.048		-1339.81	456.877		-362.688	-1408.49		-1359.06	61.3		-440.4	1098.84
									77.275	-2233.26								-1102.46	-562.444		-17.5856	1050.23		-1915.57	1198.56		-1307.95	-431.636		-1360.76	721.278		159.912	-1203.59		-1265.96	198.2		732.6	866.237
									70.475	-2108.94								-1092.5	-605.507		-362.084	1049.97		-1059.19	715.763		-1309.67	-462.035		-1367.04	706.978		1217.41	-1354.79		970.237	-262.8		644.3	1009.54
									-229.225	-1874.48								-1158.19	-583.149		-267.08	1055.53		-810.188	744.962		-1027.42	-546.148		-1323.38	669.546		1188.61	-1330.39		1110.74	-171.8		2243.9	513.638
									45.375	-1743.68								-1184.47	-670.483		-296.7	1035.59		-599.188	827.163		-973.676	-662.569		-1306.8	672.796		771.312	-1231.19		1261.94	-150.3		2081.9	629.837
									674.875	-1846.58								-1387.73	-677.311		-194.325	1270.96		-1097.79	976.062		-1271.31	-638.164		-1316.41	661.969		984.712	-673.188		1420.44	-42.1		-619.5	1402.74
									1406.08	-1548.18								-1393.82	-678.709		455.078	1218.54		-929.888	1202.56		-1236.15	-818.268		-1548.71	1163.95		1735.01	-812.087		1119.44	72.3		-869.1	1564.94
									-1439.33	-767.175								-992.787	-381.939		217.814	1105.24		-1248.19	1219.46		-1105.25	-899.242		-1131.32	1545.36		-2116.51	124.713		1094.14	78.1		-1205.1	1581.14
									-745.525	-1255.68								-1040.84	-300.45		541.84	1013.06		-479.288	1231.86		-1034.28	-953.363		-920.319	1235.56		-1102.59	-62.9875		1339.24	254.7		53.8	1741.74
									-628.925	-1202.78								-1154.61	-325.04		608.113	811.925		440.512	905.263		-980.859	-950.74		-938.634	1149.55		-1197.79	157.713		1437.44	269.1		520.8	1577.24
									-867.925	-1161.28								-1255.53	-279.413		989.114	574.138		55.6125	1003.56		-1138.6	-1050.47		-1054.62	1255		-1123.19	207.812		2242.04	-443.8		854.7	1782.64
									-482.325	-1148.58								-1257.12	-348.325		972.278	336.055		-352.988	1093.06		-1130.85	-1429.58		-1145.1	997.635		1057.71	505.413		1465.64	-371.6		-665.075	-1888.45
									-1232.63	-1115.28								-1300.61	-307.922		1156.04	106.771		-66.1875	1104.66		-1155.86	-1371.62		-996.108	1039.04		-949.288	593.013		2299.34	-355.7		-54.675	-1550.95
									-840.325	-1093.48								-1332.56	-405.936		969.8	-291.67		77.7125	1147.36		-1114.38	-1711.28		-1023.65	882.421		-368.688	1260.51		1522.44	2.7		-1587.69	-1178.05
									-719.225	-1083.58								-1304.39	-408.155		975.575	-260.631		204.613	1269.96		-785.577	-2129.57		-1081.82	885.657		981.013	1845.81		1762.24	140.3		-1511.78	-1166.45
									-802.425	-1066.28								-1322.31	-408.473		497.774	-987.754		154.113	1343.86		-624.31	-1710.56		-925.394	861.555					1942.84	157.5		-927.575	-934.55
									-689.125	-1062.48								-1395.61	-315.607		453.321	-935.473		897.812	590.362		-871.096	-1577.26		-1000.85	854.129		-1518.24	-1812.71		1485.44	409.6		-1374.88	-860.75
									-587.125	-999.175								-1276.34	-244.16		405.016	-931.429		949.513	746.962		-669	-1169.18		-1054.26	746.175		-941.063	-2201.8		2029.64	438.4		-702.975	-824.95
									-516.525	-916.575								-1443.78	-796.644		126.898	-1070.97		620.112	993.962		-609.295	-1018.79		-1075.45	783.335		-758.163	-1954.61		-2199.46	505.3		-922.175	-634.05
									-642.025	-908.575								-1215.72	-902.003		56.9302	-1133.45		715.112	1003.96		-727.631	-983.549		-1005.99	754.38		-607.063	-1950.31		-2256.77	650.5		-406.275	-1144.85
									-495.425	-897.675								-1245.68	-829.414		235.941	-1038.49		541.312	1324.46		-954.213	-733.313		-991.713	724.422		-1005.36	-1947.31		-1916.26	706.4		711.025	-1344.25
									-554.325	-866.775								-666.35	-1529.05		-51.1354	-1128.49		1475.21	875.062		-790.041	-877.922		-1114.27	742.347		-849.263	-1668.51		-1653.47	735.7		1029.42	-947.65
									-870.925	-861.275								-1053.18	-1465.05		-89.6435	-1133.11		-934.388	1548.96		-799.7	-793.12		-1080.95	696.781		-1233.86	-1465.51		-1761.19	815.4		-1139.28	-289.45
									-730.925	-852.375								-1851.09	-1202.86		-183.231	-1095.33		-738.087	1645.86		-860.57	-514.205		-1112.56	642.31		285.738	-1725.61		-1926.17	930.7		-1353.88	145.35
									-606.925	-827.675								-1469.01	-749.243		-42.6621	-1262.37		-927.587	1813.96		-918.683	433.86		-1026.48	600.268		41.7375	-1602.91		-1837.57	1132.4		-1065.78	359.65
									-646.625	-809.775								-1349.09	-1866.7		-96.0435	-1333.71		-333.587	1414.46		-756.17	836.259		-1034.38	591.04		646.837	-1611.51		-1849.95	1173		-940.075	415.05
									-997.325	-775.475								-1597.82	-1649.19		-89.0486	-1337.83		-337.488	1419.16		-654.623	885.462		-1194.63	557.344		1562.24	-1446.11		-1505.19	1190.5		1205.62	59.75
									-849.325	-746.575								-1089.92	-1598.28		-274.638	-1109.45		1226.91	1773.96		-959.278	943.241		-1006.97	500.268		-2197.47	-782.213		-1592.23	1264		1298.72	441.35
									-802.125	-733.675								-1130.21	-1631.17		-208.271	-1159.02		-1561.82	-1671.4		-665.256	1076.18		-1247.53	433.486		-1799.24	-759.713		-1456.96	1304		-1626.2	1286.55
									-716.225	-725.975								-1313.49	-1288.97		-215.448	-1152.53		-881.675	-1770.56		-880.684	1130.38		-1241.53	493.361		-1883.83	-548.613		-1750.77	1332.5		-745.075	939.85
									-932.625	-653.075								-1115.3	-1880.15		-489.018	-1019.5		-818.875	-1731.41		-639.701	1255.7		-993.097	477.329		-655.763	-1410.21		-1605.11	1335.1		-815.975	1022.25
									-834.025	-572.875								-1732.22	307.533		-480.728	-954.593		-630.175	-1482.27		-817.22	1533.8		-1249.37	297.315		-691.363	-1271.61		-1201.06	493.7		-810.175	1028.65
									-1040.03	-465.175								-1372.87	653.708		-458.548	-932.103		109.225	-1485.8		-678.279	1742.22		-1168.92	348.92		-626.963	-1227.11		-1398.66	510		-524.575	1045.75
									300.675	-1320.08								-1413.98	628.888		-470.118	-940.799		-457.875	-1384.74		-778.705	1935.76		-1071.18	344.352		-946.063	-1212.11		-1291.06	578.8		-622.575	1096.45
									-105.925	-1270.98								-1044.41	595.628		-393.536	-983.195		898.825	-1924.65		-895.98	2042.59		-1037.42	350.668		-579.463	-1195.51		-1034.96	621.2		-642.875	1130.85
									-131.125	-1256.68								-1117.65	575.081		-426.765	-1026.26		688.225	-1650.98		-540.487	2243.83		-1214.06	381.686		-681.863	-1166.31		-1349.56	641.2		-688.275	1218.75
									-338.925	-1233.98								-1029.84	446.222		-334.994	-1107.1		592.125	-1527.88		-515.778	1882.55		-945.796	355.972		-892.963	-1048.01		-1388.56	702.2		31.125	1050.25
									76.575	-1213.68								-1162.21	404.594		-383.679	-1360.98		-1730.24	-590.337		-460.049	1585.4		-1160.13	80.0413		-524.763	-933.313		-1239.76	704.8		-338.975	1144.95
									24.775	-1207.08								-2330.98	242.63		-389.714	-1204.06		-2138.99	-521.737		-289.088	1472.75		-1269.29	46.3114		-1386.26	-889.813		-750.763	829.6		18.125	1328.95
									467.175	-1194.58								-1539.27	-99.4787		-493.49	-1184.44		-744.875	-1328.34		-409.442	1360.09		-1258.21	28.623		-931.863	-782.213		-733.362	834.5		-330.975	1441.05
									-270.625	-1194.48								-1457.79	-237.515		-512.506	-1134.21		-1317.28	-1210.74		-524.52	1092.74		-1233.09	8.03648		-1287.86	-635.613		-835.062	877.1		1074.53	534.65
									-293.625	-1174.78								-1744.16	-104.225		-560.863	-1170.31		-654.675	-1189.34		-528.614	1072.09		-1021.72	-56.7702		-1252.96	-588.913		-721.562	897.6		1021.23	714.65
									-271.925	-1165.38								-1607.55	-428.854		-495.365	-887.35		-1449.97	-1153.24		-405.589	1015.11		-999.074	-65.0429		-1187.16	-546.213		-620.962	899.1		-333.275	1429.05
									-330.725	-1151.38								-1550.43	-367.709		-505.913	-896.9		-921.475	-1067.54		-471.717	-1109.32		-1215.11	-314.873		-1056.06	-539.113		-753.862	1008.1		731.425	1626.55
									-171.325	-1147.28								-2033.91	-922.597		-465.292	-914.729		-606.575	-1044.24		-279.837	-1294.85		-1058.1	-646.865		-63.6625	-1346.21		-1013.16	1055.2		747.525	1671.35
									-281.625	-1137.58								-1567.16	1565.46		-563.735	-868.336		-714.675	-1033.44		-550.893	-1153.51		-1006.69	-722.647		258.038	-1181.91		-696.163	1077
									307.275	-1115.48								-1566.16	919.397		-633.747	-1019.76		-1057.47	-1001.34		-498.67	-1375.83		-1010.03	-875.424		130.838	-1121.51		-868.562	1181.4
									-161.225	-1060.38								593.002	1049.98		-650.287	-1001.71		-1413.88	-906.938		-283.601	-1626.32		-1245.32	-716.989		-484.963	-905.813		-504.562	1292.9
									-88.825	-1049.58								702.797	1070.61		-594.049	-999.627		-744.475	-897.638		-229.385	-1824		-1230.98	-688.34		602.938	-1339.81		-935.962	1410.6
									-201.525	-1048.88								632.509	1006.52		-583.901	-1043.81		-958.875	-895.438		-64.151	-2368.66		-1088.4	-1386.72		635.837	-1297.81		410.238	912.3
									-447.925	-1021.58								421.713	944.119		-704.147	-759.203		-1371.38	-845.737		17.0131	-2248.84		-860.476	-1136.3		1221.04	-1213.51		150.238	1026.2
									-168.725	-1003.78								457.139	949.063		-756.756	-659.74		-1028.38	-838.938		-58.88	-2261.91		-725.629	-938.259		676.638	-1203.11		-138.662	1074.3
									-177.625	-995.275								598.013	883.336		-834.683	-590.115		-1050.47	-751.638		17.2586	-1648.46		-651.323	-927.881		1112.84	-944.013		-119.763	1092.4
									-195.725	-992.375								721.132	760.107		-905.254	-729.977		-11.675	-1408.64		38.1578	-1568.1		-562.575	-980.1		969.737	-924.213		4.6375	1123.6
									496.975	-1145.48								683.539	835.24		-855.156	-742.548		-5.875	-1362.74		-150.478	-1549.31		-725.19	-1134.83		718.337	-799.213		-85.4625	1131.7
									556.375	-1113.38								638.316	819.016		-897.561	-735.106		141.525	-1264.54		-136.969	-1475.43		-824.357	-824.095		1296.24	-590.513		-159.162	1166.2
									563.775	-1110.08								772.321	958.001		-857.655	-825.315		-76.975	-1231.54		-198.104	-1318.27		-770.985	-700.961		1510.14	-1098.61		-91.2625	1194.5
									476.475	-999.275								737.934	954.708		-830.732	-799.207		-419.375	-1139.54		-95.1056	-1108.24		-873.062	-684.592		-2246.23	-358.213		-288.562	1309.6
									515.575	-989.275								724.8	921.676		-735.654	-727.858		86.525	-1042.14		167.289	1075.96		-737.986	-698.461		-1785.67	28.4875		-89.5625	1358
									507.975	-985.975								648.516	913.031		-748.478	-748.044		592.825	-1239.44		168.142	1216.89		-859.052	709.487		-2265.38	350.387		403.738	1368.4
									510.875	-935.575								688.382	1084.39		-651.082	-802.19		709.925	-1061.04		42.7632	1298.41		-887.36	799.302		-1168.76	-282.913		303.337	1388.5
									661.775	-934.175								678.362	1101.72		-756.162	-1011.96		502.725	-944.638		185.073	1311.25		-866.089	1008.08		-1293.16	-203.613		1382.74	550.9
									797.975	-932.275								628.845	1092.71		-768.582	-1038.47		718.725	-769.237		-185.634	1065.41		-594.531	1091.93		-1115.26	-164.413		1052.14	706.6
									777.575	-929.975								528.407	1135.75		-736.789	-1063.46		1202.83	-704.737		-119.439	1322.28		-876.915	1191.54		-1093.86	364.988		1196.24	758.2
									909.175	-929.375								504.368	1212.94		-600.995	-1166.89		1222.03	-651.938		93.345	1379.24		-855.887	1264.11		1162.54	-298.213		1344.84	856.1
									560.875	-874.275								476.847	1237.77		-725.705	-1144.52		1328.62	-577.438		55.7386	1425.83		-586.464	1170.12		1380.84	333.688		883.938	1106.3
									809.375	-855.475								462.615	1242.35		-963.144	-362.545		1038.12	-464.538		175.972	1522.08		-585.74	1305.84		1762.04	-220.613		1072.24	1130.9
									688.275	-827.675								420.056	1224.81		-1009.46	-381.389		1483.12	-938.538		-63.4755	1694.08		-728.4	1316.53		-1627.49	739.987		958.138	1210.8
									609.775	-815.675								395.383	1254.2		-1052.75	-346.362		2144.32	-798.438		-212.4	1578.23		-146.454	1809.95		-1816.49	1035.79		1282.64	1228.3
									708.275	-812.275								298.145	1223.45		-982.775	-331.866		1735.42	-468.438		87.1779	1709.95		-191.572	1666.39		-1278.76	679.087		1090.44	1242.8
									699.675	-765.375								386.886	1126.58		-960.937	-330.645		-1746.62	-334.538		28.6947	1765.58		-242.41	1549.45		-749.663	700.888		609.438	1244.8
									904.975	-739.675								388.287	1067.8		-1021.81	-268.947		-1652.11	-242.137		27.903	1861.27		-385.942	1310.78		-1222.36	922.688		1433.94	1269.8
									1235.67	-624.375								333.058	1119.3		-1106.85	-331.89		-1584.62	-206.938		127.046	2135.87		-235.482	1286.56		-643.363	1199.09		1266.04	1412.6
									1176.97	-548.675								303.282	1077.96		-936.484	-456.288		-1770.93	173.062		-8.67168	2153.23		-477.34	1076.96		457.137	945.388		1999.84	629.4
									1627.58	-725.775								272.257	1002.13		-948.788	-738.777		-1856.39	197.062		25.5747	2239.13		-498.58	956.876		249.838	989.587		1707.14	720.6
									-1442.03	235.425								641.049	1162.42		-905.701	-663.94		-1032.97	11.7625		23.328	2194.49		-294.226	1038.66		-238.563	1122.89		1799.34	796.4
									-2050.92	411.725								677.68	1176.41		-884.537	-666.58		-1153.88	45.0625		199.994	2265.79		-357.67	973.708		-306.263	1123.09		1516.44	1072.6
									-984.425	-480.675								535.519	1235.71		-1057.17	-823.743		-1243.78	218.963		195.507	2241.62		-155.79	1201.36		119.138	1156.19		1707.74	1244.2
									-1081.73	-434.175								570.271	1302.89		-1079.96	-839.927		1044.83	-355.038		232.109	1783.38		-468.065	1115.77		1059.54	575.188		1637.24	1384.6
									-967.925	-342.675								551.869	1129.96		-1112.2	-612.905		1305.03	-204.137		366.686	1496.5		-486.745	1168.49		975.638	672.788		-1323.06	1449
									-1136.13	-313.375								566.157	1184.52		-1101.53	-669.727		1147.12	-174.037		250.799	1334.18		-387.72	-937.831		918.337	685.188		-968.062	1485.6
									-1105.53	-302.775								778.475	1122.88		-1310.83	-609.29		1055.92	-60.8375		525.762	1388.42		-375.852	-949.847		1341.84	808.587		-613.763	1581.1
									-1271.83	-298.475								766.636	1133.64		-1017.9	-247.647		1044.72	-58.8375		520.677	1351.84		-475.3	-969.025		657.038	1060.69		-898.263	1632.4
									-1021.73	-269.075								781.142	1143.99		-1026.38	-49.08		1074.22	-20.4375		410.352	1335.52		-138.557	-1025.84		505.637	1270.49		-562.962	1715.9
									-1058.93	-267.075								869.147	1124.73		-1113.91	-60.7034		1224.03	-20.5375		256.741	1320.97		-267.034	-1089.43		1534.44	548.688		-567.763	1721.3
									-1019.53	-207.775								920.635	1142.55		-1034.03	-211.84		1215.72	-16.7375		307.134	1298.9		-237.203	-1094.62		1472.24	957.587		-1013.06	1859
									-1228.93	-177.575								868.174	1258.21		-1415.85	-262.273		1339.83	43.1625		526.761	1227.55		-276.658	-1331.94		1753.44	1349.69		-712.462	2061.4
									-1152.93	-160.075								746.463	1428.56		-1612.84	-135.87		1245.03	101.362		520.871	1198.9		-270.256	-1343.63		-654.763	1768.89		-399.762	1494.5
									-1013.13	-154.575								759.334	1433.76		-1464.48	-105.289		1226.22	225.762		255.033	1269.96		-481.032	-1288.8		1146.94	1773.59		30.0375	1503.1
									-1233.33	-86.975								984.825	1465.63		-1596.72	-35.4752		1089.53	320.562		331.423	1077.79		-208.329	-1693.02		-980.85	-1628.5		154.938	1508.8
									-1118.03	-65.475								1024	1270.07		-1498.57	58.7373		1019.62	421.562		355.242	1089.66		-215.627	-1713.82		-801.95	-837.1		423.337	1544.8
									-1251.63	77.725								976.468	1226.88		-1508.14	155.411		1873.12	-239.637		553.008	1163.74		-143.387	-2089.96		-804.55	-824.5		423.438	1552.7
									-1140.83	171.225								971.988	1149.21		-1141.99	273.192		1402.53	80.1625		263.846	1026.68		-180.543	-2136.92		-856.85	-661.1		-15.5625	1588.1
									-996.425	328.825								1056.67	1184.45		-959.068	512.425		1444.53	279.863		574.844	823		-155.561	-2177.48		57.95	-1296.2		53.0375	1754.1
									-910.625	425.325								1057.01	1305.38		-994.945	624.961		1495.92	301.562		594.847	813.984		-150.588	-2202.67		374.75	-1212.8		-66.3625	1801.2
									930.275	-451.375								1010.75	850.688		-842.406	611.934		-1665.02	834.862		390.007	-1021.04		-150.251	-2258.43		595.75	-888.6		55.9375	1882.2
									957.975	-434.275								969.418	843.732		-717.344	1041.11		-915.675	539.862		409.525	-1233.15		-99.0816	-2363.22		-1450.85	-228.5		-41.3625	1909.2
									1159.17	1.225								974.725	965.229		-665.455	908.459		-1213.78	804.462		358.5	-1135.4		-48.2042	-2292.14		-1080.05	-403.5		-170.162	1949.2
									1121.38	23.725								400.952	1458.59		-1216.1	624.444		-1051.28	846.263		460.157	-1585.78		27.1085	-2239.87		-1145.55	-389.7		-49.5625	2200.4
									1110.08	129.325								203.508	1062.28		-1208.81	555.93		-583.675	941.562		456.924	-1670.27		105.118	-2087.5		1091.85	186.5		54.3375	2321.7
									1089.97	155.125								202.592	1129.93		-1292.76	471.503		-616.075	1013.76		436.499	-1782.7		45.719	-2072.08		1177.25	343.4		-37.8625	2328.5
									1024.38	224.825								147.199	1125.03					-688.575	1115.96		574.114	-2299.96		9.64224	-1815.2		-1791.6	672.5		1291.14	1516.5
									1156.88	295.225								104.212	1203.61		-840.038	-2239.39		-1266.88	1186.06		446.847	-2357.41		143.037	-1729.04		-1667.27	761.1		1206.54	1552.6
									1127.47	302.725								133.358	1230.7		-858.138	-1919.36		-1279.78	1189.86		220.373	-1348.9		150.434	-1734.64		-907.85	552.1		1061.34	1617.9
									1086.58	356.325								87.8518	1272.99		-594.837	-1873.53		-938.375	1241.96		606.807	-2252.88		-3.14784	-1736.22		-850.65	571.5		1246.84	1733.5
									963.975	398.525								74.6035	1289.97		-831.538	-1694.72		-282.375	1015.96		667.95	-2286.26		-34.4496	-1746.21		-588.85	965		587.438	1750.8
									1354.97	399.125								-7.25184	1312.45		-218.637	-1502.44		84.725	1058.56		726.943	-2270.7		-63.0144	-1686.45		-636.05	997.2		1062.74	1841.8
									1118.67	463.625								-22.7616	1277.22		-1615.33	-957.975		-4.175	1123.26		828.784	-1784.71		-84.4733	-1588.82		-129.85	1062.2		1393.24	1903
									1463.58	272.925								-34.9459	1228.92		-1660.34	-704.375		-20.675	1168.16		969.024	-1754.71		-17.8022	-1614.56		894.65	2090.8		797.038	1922.9
									1752.38	409.725								-66.0026	1207.21		-1563.7	-523.875		851.425	551.263		689.758	-1626		180.456	-1626.62		-1077.94	-721.475		1484.14	1796.1
									-1077.03	503.025								-80.9898	1111.68		-1060.54	-1407.28		667.425	752.163		921.552	-1564.55		30.3827	-1562		998.862	137.125
									-956.725	550.925								-81.4579	1084.6		-541.837	-1334.38		836.125	799.263		963.853	-1534.9		108.845	-1722.29		1375.26	-430.075		-443.45	-1396.36
									-1065.13	585.125								-146.091	1208.44		-1153.84	-1305.38		863.925	829.562		609.222	-1241.35		61.8867	-1729.02		1404.66	45.925		283.65	-1398.66
									-1055.33	619.725								-268.391	1329.61		-866.638	-1249.78		708.225	835.462		638.272	-1193.31		49.5952	-1725.78		1671.06	354.925		337.65	-1374.36
									-1062.03	668.825								-375.864	1220.89		-1027.34	-1039.28		676.925	836.962		599.773	-1182.82		18.0141	-1332.47		394.462	1444.53		1216.75	-1796.66
									-917.125	673.225								-351.413	1177.77		-788.737	-995.775		669.125	840.462		753.028	-1232.18		-30.8192	-1123.56		-956.538	1632.53		1236.55	-1747.56
									-1002.03	709.425								-349.527	1141.38		-900.837	-970.075		791.525	852.862		732.856	-1200.38		59.7507	-1010.48		-863.138	1729.53		-1547.32	-643.863
									-1077.73	746.225								-337.027	1156.11		-503.438	-946.275		1214.53	864.562		647.673	-1048.69		-68.2368	-1023.98		701.062	1795.92		-1580.8	-621.863
									-1047.43	745.225								-407.96	1071.89		-611.038	-878.275		1065.62	866.362		903.46	-1061.16		130.187	1004.98		613.062	2177.32		-672.65	-1254.26
									-822.525	791.425								-399.271	1096.15		-985.038	-873.375		787.825	1010.36		917.241	-994.752		254.992	1067.2		-838.95	-1697.96		-935.85	-914.563
									-976.225	827.825								-382.809	1039.09		-1054.44	-861.375		960.325	1111.96		839.188	-949.134		249.412	1118.85		1382.75	-1597.46		-238.35	-1277.76
									-1053.03	827.225								-524.386	1312.86		-693.038	-775.875		810.525	1252.66		947.836	-941.642		-32.247	1133.91		1122.45	-1466.56		46.75	-1094.16
									-843.725	838.225								-467.185	1228.27		-1028.84	-764.675		598.625	1263.26		767.971	-868.627		-39.0173	1187.16		-747.65	-1157.86		-91.45	-1078.46
									-972.025	845.525								-507.454	1251.02		-937.538	-725.375		772.225	1279.36		764.768	-785.363		40.7984	1208.56		-544.85	-1081.86		886.35	-1310.86
									-1026.73	852.425								-582.582	1133.85		-965.237	-672.675		1750.62	524.862		941.56	-691.827		271.849	1275.93		-1021.45	-590.163		561.95	-1174.26
									-877.725	879.125								-584.944	1037.42		-920.337	-664.975		-934.475	1448.66		966.299	-816.775		232.928	1347.52		-367.05	-1283.26		1335.35	-1154.66
									-1011.03	882.725								-674.192	995.324		-1287.64	-586.775		-1377.88	1600.46		983.071	-632.158		267.039	1311.86		-51.35	-1270.86		959.75	-938.363
									-638.525	937.025								-740.838	1000.28		-149.938	-1387.38		-971.375	1615.96		989.416	-276.457		266.425	1376.22		-111.85	-1252.76		727.85	-878.463
									-564.925	950.125								-755.643	941.545		441.462	-1342.58		-712.175	2083.26		850.457	576.051		217.528	1601.35		80.05	-1203.86		994.95	-495.863
									-513.525	1121.33								-786.913	910.323		236.062	-1337.78		744.625	1667.96		917.682	571.276		266.631	1695.81		53.35	-1191.76		1154.55	-448.563
									-503.125	1141.22								-663.58	1254.13		400.163	-1333.38		1485.33	1710.76		902.025	682.584		136.992	1809.18		133.05	-1061.46		1524.25	-1168.26
									-492.225	1147.42								-665.859	1237.57		-45.9375	-1205.67		-1365.74	-1553.4		804.836	735.657		105.503	1796.08		1009.75	-625.063		1726.05	-719.263
									-522.925	1151.12								-787.093	1296.96		210.562	-1171.28		-119.537	-1591.26		745.036	745.685		-82.1152	1832.91		1660.45	-1176.66		-2047.45	-65.2625
									-505.725	1181.83								-793.232	1343.13		-99.6375	-1141.38		-1550.14	-951.625		633.68	795.74		125.804	2014.23		-1919.23	222.637		-1718.17	158.137
									-938.225	1233.42								-847.327	1412.18		-350.637	-1087.47		-1709.05	-852.825		705.152	806.93		-51.9914	2182.58		1154.25	-450.963		-2202.16	177.438
									-533.825	1351.72								-560.24	1463.24		-115.938	-1034.28		-517.638	-1263.03		669.094	868.671		17.5907	2219.26		951.35	-316.463		-1362.25	-144.963
									439.475	994.125								-651.514	1567.95		785.362	-1168.08		-598.938	-1206.92		916.043	843.756		-78.3635	2240.62		1262.75	-22.5625		-988.15	160.938
									-224.725	1018.92								-600.08	1612.58		634.862	-993.175		-557.038	-1122.42		790.171	939.879		-76.7299	2227.45		1026.25	392.837		-1147.55	448.538
									31.875	1035.03								-681.642	1583.19		676.062	-834.775		-881.638	-1039.22		851.762	912.329		40.6448	2397.04		1679.45	-87.0625		1101.85	-439.363
									411.975	1040.92								-720.778	1039.16		997.362	-828.175		-811.337	-1003.92		611.982	966.331		-35.808	2381.99		1991.65	247.438		1072.85	-124.263
									-42.725	1052.92								-777.334	1152.94		1158.36	-806.375		-821.237	-1002.23		694.508	1092.02		-16.1514	2127.57		-1493.75	723.938		1246.25	290.238
									162.275	1065.83								-813.401	1158.68		1249.46	-738.675		-852.737	-898.525		732.623	1102.7		477.396	1381.57		-456.85	949.638		1264.25	348.337
									284.675	1074.42								-857.732	906.897		820.062	-654.975		-1275.24	-795.525		887.761	1225.88		636.562	1388.08		-1225.65	1287.24		-1852.07	510.837
									-139.225	1091.03								-834.101	851.827		930.562	-554.475		-884.337	-775.625		607.895	1250.45		327.158	1228.47		360.45	1038.04		-1620.75	913.837
									312.775	1093.12								-848.611	814.182		-1762.19	58.025		-991.538	-527.825		641.436	1342.4		373.56	1173.96		338.25	1233.64		-929.05	524.638
									-106.525	1109.53								-1058.15	769.817		-1198.54	-407.175		-222.238	-1406.12		938.181	1316.94		322.253	1189.21		1352.25	686.438		-932.95	540.138
									-141.925	1109.62								-1107.92	854.788		-1047.74	-355.675		-203.838	-1238.33		856.248	2030.13		573.729	1120.38		572.65	885.337		-1116.55	670.038
									-215.825	1114.22								-1054.25	931.776		-1350.94	-207.975		849.763	-812.325		1088.55	1611.33		355.628	1077.35		806.05	1140.04		-1047.25	983.837
									205.175	1121.53								-1009.4	966.752		-1049.44	24.725		-1697.96	-462.625		1092	1636.86		422.669	925.686		1133.75	1396.64		-1069.15	1029.44
									-134.625	1128.22								-1151.5	1032.51		-1359.74	126.325		-1514.24	-311.925		1288.07	1323.29		686.415	1013.59		1199.25	1429.64		-1073.85	1143.14
									-263.425	1134.42								-999.392	1092.77		-1310.44	265.325		-1025.34	-316.125		1063.52	1092.67		622.244	-864.717		1954.05	1035.44		406.65	918.237
									110.775	1161.92								-904.809	1108.89		-1218.14	342.825		-967.438	-297.625		1137.82	1059.83		632.404	-933.462		376.75	1992.34		-429.65	1060.14
									315.275	1177.33								-843.608	1345.37		1052.76	-311.175		-1304.74	-292.825		1335.46	1061.56		391.323	-942.275					-172.45	1071.04
									-138.425	1185.03								-954.726	1492.07		1016.26	-306.075		-1317.64	38.975		1140.43	934.046		432.774	-964.018					1160.75	530.237
									241.475	1202.33								-1154.05	1471.93		1244.46	-295.175		-1207.04	68.375		1221.71	828.845		519.427	-1203.16					864.35	618.538
									-294.425	1209.92								-1241.8	1292.96		1031.86	-150.975		-1139.94	88.175		1099.3	576.454		570.28	-1145.79					847.75	660.737
									72.075	1210.92								-1175.11	1334.86		1190.16	-135.375		-1357.64	154.675		1284.03	524.265		441.565	-1229.33					1845.85	1437.14
									-66.325	1213.22								-1318.69	1194.24		1072.46	18.525		-1071.74	160.475		1324.68	458.844		598.167	-1377.66					15.45	1624.94
									28.375	1214.22								-1185.42	928.621		1103.86	56.425		1164.06	-505.625		1363.18	438.41		999.611	-1619.99					1781.75	1484.74
									-442.325	1230.72								-1128.98	917.155		1158.36	68.225		974.163	436.375		1226.51	415.706		1019.96	-1604.86					-1687.22	-1590.43
									91.275	1231.92								-1557.7	1051.63		1164.96	212.325		-1457.04	1142.47		1088.42	371.879		1012.99	-1549.12					301.863	-1713.83
									14.275	1323.83								-1477.15	455.469		1022.56	246.225		-1538.24	1261.97		1257.45	64.4483		829.398	-1507.02					-215.038	-1535.43
									-115.125	1333.22								-1319.59	395.529		1000.96	261.225		-991.737	599.875		1159.09	-195.688		821.732	-1384.51					-191.638	-1526.93
									-242.725	1338.53								-1345.57	406.606		1108.96	308.125		-983.538	705.575		1098.87	-77.4358		909.554	-1370.1					723.163	-1844.73
									152.875	1347.72								-1371.26	194.141		-821.138	656.825		-928.538	947.875		1081.02	-252.332		812.465	-1572.03					1252.96	-1643.83
									372.275	1359.03								-1380.67	45.039		-816.237	666.125		150.562	1202.38		1132.94	-288.481		739.43	-1140.53					1111.66	-1456.13
									175.275	1376.83								-1235.32	51.825		-1174.24	730.625		963.663	534.275		1190.31	-349.461		794.087	-1079.2					-2200.8	-635.925
									-358.225	1392.83								-1230.37	100.419		-1315.04	892.425		1078.86	587.175		1300.53	-440.564		721.389	-970.945					-1983.64	-541.125
									-88.825	1400.92								-1012.42	366.386		-637.938	1105.03		1017.26	678.375		1332.25	-447.735		817.884	-807.912					-1029.04	-1222.83
									-3.225	1406.92								-1038.21	270.412		-770.638	1108.62		1014.46	687.075		1276.03	-458.276		1006.61	-759.365					-1040.04	-1157.83
									1123.67	472.525								-1036.32	299.601		-465.637	1154.53		664.763	1007.67		1238.33	-483.817		995.573	-674.685					-877.638	-1131.33
									926.175	572.325								-1050.91	336.064		38.4625	1041.33		1096.76	1133.17		1047.33	-409.61		906.653	-578.489					-906.038	-949.025
									997.575	649.625								-943.092	419.781		-360.538	1153.62		658.663	1212.88		1062.9	-449.144		972.876	-585.516					-783.838	-846.225
									1392.67	665.125								-1112.16	390.1		-476.038	1159.03		664.462	1220.58		1078.57	-744.842		990.077	-206.56					-992.238	-839.025
									588.675	852.625								-1251.55	394.91		28.2625	1171.22		-1463.94	1727.38		1164.21	-751.867		1017.27	-215.682					-881.738	-815.725
									883.775	1210.53								-1245.85	379.197		156.662	1278.83		-837.337	1389.17		1302.66	-1082.58		1004.88	107.882					-1210.94	-771.725
									1676.67	625.825								-1044.82	718.477		1094.86	560.525		475.462	1969.97		1182.42	-1237.92		1066.4	100.362					-800.138	-694.425
									1706.58	925.625								-1033.22	-450.889		1074.66	574.525		868.163	1851.47		1126.39	-1408.55		951.265	364.473					-1320.54	-631.825
									-957.225	1598.12								-1020.64	-464.664		1147.66	711.025		469.062	1974.08		1149.92	-1470.49		1010.27	414.753					-1111.24	-595.425
									-950.825	1601.03								-999.533	-565.709		657.062	754.625		833.763	2111.88		1224.62	-1522.49		958.039	631.74					-978.638	-595.425
									-550.025	1730.12								-1006.88	-375.278		651.362	759.025					1209.63	-1575.06		980.466	608.849					-207.938	-1214.93
									-365.725	1499.92								-1080.04	-350.7		1382.26	768.725		-1465.74	-1475.09		1116.49	-1852.78		990.797	705.097					254.162	-1194.53
									-133.825	1542.72								-1210.35	-348.353		1028.56	860.025		-920.138	-2040.43		1679.98	-1118.05		967.604	656.334					-223.538	-1147.23
									-73.325	1739.62								-1164.64	-295.245		1251.26	874.425		-582.338	-1652.39		1655.6	-890.199		782.161	667.861					388.163	-1138.73
									-103.425	1751.62								-1328.74	-429.757		-204.812	-1608.57		-485.138	-1407.49		1692.67	-870.916		722.7	920.531					864.562	-1312.73
									30.775	1770.03								-1108.11	-201.551		579.587	-2205.4		-105.938	-1774.99		1485.48	-753.068		745.75	922.605					1364.26	-1157.33
									132.375	2111.53								-1179.92	-179.591		-959.712	-782.5		301.863	-1517.19		1598.99	-735.484		758.425	1236.87					681.062	-947.125
									123.175	2120.22								-1199.55	-26.4474		-932.913	-540.4		510.262	-2199.4		1496.21	-555.035		893.147	1293.79					1338.16	-768.625
									8.875	2190.22								-1508.35	-116.549		-244.012	-1108.9		570.362	-2084.76		1674.9	-316.215		1057.72	1073.17					1321.76	-622.125
									936.275	1634.72								-1481.46	-117.26		-22.5125	-1105		745.163	-1792.89		1643.08	-304.578		690.679	1074.51					1409.36	-500.425
									-589.375	-2104.84								-1015.16	-878.541		-16.5125	-1098.9		1767.06	-1465.59		1646.56	-238.15		944.917	1297.98					2208.96	-652.925
									-765.375	-1727.69								-1038.73	-766.305		-130.613	-1087.5		-1410.74	-879.488		1419.39	-120.888		859.269	1410.46					-1651.1	172.075
									-815.475	-1614.19								-989.764	-778.41		451.988	-1073.5		-1408.34	-826.488		1525.59	62.1363		781.424	1785.07					-1721.65	375.375
									-855.275	-1560.19								-910.704	-719.874		861.587	-1020		-811.438	-1259.29		1729.48	129.941		1025.51	1852.14					-2243.14	377.275
									-903.875	-1491.79								-946.644	-685.271		953.388	-817.7		-982.838	-543.188		1375.96	279.43		1373.15	940.866					-1951.73	426.575
									281.025	-2259.22								-1049.6	-672.572		1267.89	-817.2		-1341.44	-472.288		1599.81	900.244		1085.38	790.849					-1405.84	-401.625
									-447.975	-2223.43								-1060.94	-626.749		1345.29	-747.3		-293.438	-1238.89		1411.72	1183.71		1121.9	663.801					-1343.54	-243.325
									-423.175	-2199.64								-1171.56	-705.632		823.288	-633.8		-202.438	-1217.69		1926.2	1275.5		1367.52	552.566					-1314.14	45.975
									-377.475	-1654.39								-1157.65	-789.679		1183.49	-631		149.863	-1216.69		1830.7	240.031		1183.57	464.284					-1026.04	161.475
									78.025	-1613.79								-1222.57	-802.749		870.087	-517.1		356.363	-1158.49		1863.59	292.599		1186.03	413.071					-1019.44	291.775
									167.425	-1601.39								-1363.45	-873.037		923.788	-512.5		-430.838	-1140.89		1823.7	39.6304		1158.11	365.007					1024.76	242.475
									-7.475	-1543.39								-1360.93	-894.055		-993.812	-467		202.562	-1099.09		2067.18	-419.277		1083.47	160.096					1502.96	138.975
									65.625	-1538.79								-748.46	-863.712		-1121.81	-212.9		-371.538	-935.488		1853.72	-1014.48		1341.22	163.23					1718.96	496.975
									342.425	-1528.29								-761.251	-854.856		-1256.01	-31.7		864.962	-1078.89		2305.68	-144.913		1093.38	-83.0042					-686.838	746.575
									-47.475	-1522.89								-812.596	-927.088		-1000.31	98.5		-1548.02	85.3125		2181.21	-170.307		1222.51	-68.9293					-865.738	754.575
									118.525	-1503.89								-747.579	-916.758		-984.312	181		-1031.34	-374.988		1678.67	698.508		1261.76	-305.034					-1252.54	833.175
									-390.275	-1482.19								-628.408	-1021.26		1015.09	-456.4		-1307.94	-268.688		1690.21	583.19		1423.68	-326.156					-888.938	856.275
									-76.275	-1473.39								-591.66	-979.32		1118.09	-438.7		-1276.64	-195.088		1814.67	624.168		1394.86	-272.199					-555.538	1302.08
									893.725	-2052.55								-673.091	-1069.12		1289.59	-431.2		-1030.14	-1.1875		1644.97	783.737		1208.67	-359.162					-182.938	1153.28
									657.125	-1700.29								-627.547	-910.14		1027.89	-414.1		-1155.04	245.713					1133.11	-389.985					219.363	1359.17
									540.225	-1459.39								-882.932	-802.519		961.688	-403.2		1205.26	-300.188		-1592.06	-1513.3		1076.25	-393.782					1113.36	603.475
									-1758.15	-1417.19								-1086.47	-751.044		1202.29	-313.2		1212.76	-228.188		-538.025	-1848.15		1143.37	-678.952					1143.76	816.275
									-1792.13	-1237.29								-1042.91	-1247.12		1200.09	-304.1		1228.96	-224.888		-812.425	-1721.02		2297.35	116.683					1264.56	855.275
									-731.975	-1278.09								-1130.47	-1214.79		1011.89	-292.8		-1579.83	712.712		-1410.53	-1667.68								1123.76	1193.67
									-1005.48	-1255.39								-1213.71	-1179.54		1047.59	-252.9		-1573.52	890.712		-1034.62	-1595.93		-803.638	-1661.86					1725.06	518.875
									-570.775	-1200.99								-1868.36	-635.075		1051.29	-218		-1412.24	1231.81		-59.025	-2148.88		-552.337	-1588.62					1705.66	601.175
									-725.975	-1184.29								-1498.98	-2.43232		1138.29	97.7		-765.938	656.812		15.375	-2084.69		-1002.14	-1499.51					-1730.4	1568.38
									-1028.18	-1170.89								-1424.17	491.463		1119.09	168.6		-878.238	765.513		-6.525	-2063.64		-41.9375	-1652.43					-1064.64	2091.97
									-801.575	-1171.49								-1662.72	542.095		1238.79	288.4		-963.238	956.812		4.175	-1968.17		-24.4375	-1562.09					-664.138	2091.28
									-730.375	-1066.69								-771.872	651.994		1126.49	510.6		-1088.74	977.312		164.475	-1812.13		-8.2375	-1487.68					-852.038	2109.68
									-556.975	-1024.79								-800.78	610.037		1912.69	-354.3		-741.938	1056.81		103.275	-1677.55		927.462	-2096.05					-680.238	2145.88
									-960.475	-1021.89								-948.768	-1559.31		1645.79	-212.4		-971.938	1129.31		-137.425	-1588.04		734.263	-2063.76					-398.038	1492.38
									-587.575	-1011.69								-667.744	-1233.28		1657.79	204.1		-585.238	1233.51		81.075	-1569.5		617.763	-1852.35					-707.425	-1580.59
									-880.575	-997.788								-392.828	-1215.28		-957.112	675.6		-416.938	956.212		887.675	-2224.09		704.163	-1748.54					-111.225	-1843.29
									-531.275	-914.188								-436.388	-1059.99		-781.212	793.7		-158.038	1043.61		1433.38	-1639.78		754.663	-1557.88					183.775	-1765.79
									-987.575	-904.588								19.1008	-1070.94		-493.913	889.2		178.363	1111.51		1157.28	-1607.76		511.863	-1520.7					148.675	-1615.19
									-833.175	-896.488								11.6691	-1112.44		-377.113	944.4		-88.0375	1137.61		1141.67	-1563.6		-1975.59	-561.425					-94.125	-1584.39
									-1212.98	-867.588								-176.884	-1149.09		-369.113	990.9		-171.238	1185.81		1472.88	-1804.41		-612.438	-1472.92					1092.17	-1715.89
									-1222.18	-866.688								-280.246	-1233.88		257.688	1054		215.363	1284.51		1712.67	-1678.08		-533.237	-1273.72					-1781.56	-1272.79
									-613.175	-819.688								-249.685	-1350.09		88.3875	1064.7		-350.738	1386.01		1727.47	-1622.44		-841.837	-1264.83					-1184.13	-546.888
									-657.975	-800.888								-368.609	-1480.95		292.288	1090.3		900.362	642.013		-1717.28	-1263.16		-1282.04	-1160.92					-985.625	-507.388
									-692.375	-782.088								-681.246	-1326.47		106.188	1124.8		776.362	1072.71		-2068.55	-1099.46		-679.638	-1141.92					217.075	-1100.19
									-1199.78	-711.588								-179.868	-1020.59		271.387	1123.5		1076.06	1082.61		-1698.05	-887.163		-527.638	-1116.12					556.375	-887.688
									-891.475	-697.288								-320.264	-1193.66		26.2875	1128.8		724.462	1289.31		-2021.03	-815.763		-543.837	-1103.12					1301.88	-552.688
									-848.375	-698.488								-78.2515	-1223.42		-186.912	1160.7		1657.56	807.013		-1702.59	-779.362		-1041.84	-1098.22					1775.78	-668.888
									-730.975	-691.388								-90.3002	-1154.69		77.7875	1171.6		254.463	1776.31		-2226.07	-561.763		-944.737	-1005.73					-1398.33	-145.888
									-962.575	-690.988								-80.2806	-1124.98		84.3875	1175.8		-479.838	1870.31		-497.425	-1452.56		-555.138	-947.325					-1153.13	209.213
									-1177.68	-675.288								-454.982	-1090.62		39.4875	1182.1		625.263	1947.01		-940.825	-1355.36		-717.938	-900.225					-1091.23	285.312
									-857.375	-679.288								88.6182	-1495.23		486.488	1318.5		-726.525	-1959.75		-539.725	-1261.56		-1321.64	-882.225					1361.28	294.913
									-1158.58	-659.288								100.03	-1486.82		776.487	637.6		-619.625	-1415.85		-1357.03	-1100.76		-676.538	-814.925					1476.28	-345.188
									-1177.48	-647.288								45.0704	-1419.6		1169.19	778.4		-470.325	-2255.82		-513.125	-988.062		-709.737	-804.125					1536.28	187.213
									-773.375	-643.888								145.874	-1373.56		679.788	836		-115.525	-1820.05		-1200.92	-940.362		-954.038	-795.225					-2124.37	566.513
									-1311.18	-638.788								118.946	-1327.45		679.188	887.9		-449.225	-1567.15		-658.025	-926.862		-731.837	-780.125					-2046.77	671.413
									-880.075	-611.988								150.61	-1305.47		641.688	946		668.275	-2092.51		-915.125	-912.763		-986.237	-763.025					-591.125	808.112
									-899.875	-608.888								256.68	-1286.9		806.688	999.5		728.875	-2032.09		-1231.62	-864.362		-941.938	-745.125					-1375.63	810.013
									-907.975	-549.788								275.156	-1310.29		532.087	1057.1		1148.97	-1917.35		-1119.62	-795.163		-1260.74	-742.625					-754.025	840.612
									-1002.98	-502.488								297.638	-1329.1		-1030.99	-1887.08		1037.38	-1894.65		-1307.33	-759.362		-1094.94	-717.925					-1223.03	867.812
									-362.775	-1400.49								407.334	-1373.63		502.712	-1569.52		1206.88	-1722.85		-1273.53	-722.663		-986.337	-691.325					-517.525	894.513
									9.225	-1392.99								490.586	-1290.23		-937.788	-1041.14		1058.78	-1613.05		28.675	-1432.86		-1005.24	-684.825					-505.125	1203.51
									92.525	-1385.99								351.469	-1199.35		-940.987	-1035.74		1299.17	-1586.15		-312.825	-1394.76		-794.638	-678.425					-51.425	1161.31
									-322.075	-1364.59								166.515	-998.983		-662.587	-968.538		-1400.83	-1083.15		506.675	-1211.66		-1148.84	-665.325					303.375	1182.61
									-63.375	-1366.99								177.944	-1127.45		-573.788	-963.237		-2036.06	-873.95		58.275	-1203.46		-1225.84	-620.825					-327.725	1309.61
									24.725	-1361.59								41.2134	-1239.42		-694.487	-882.638		-1828.41	-473.15		100.275	-1176.66		-812.237	-615.525					1392.97	766.013
									-373.975	-1352.99								13.1846	-1252.63		-683.587	-880.938		-1325.33	-1347.15		104.275	-1113.96		-808.938	-605.925					1150.78	874.712
									228.925	-1273.89								-94.6246	-1386.41		-575.288	-856.038		-516.625	-1136.65		709.375	-1243.36		-1333.24	-580.425					1117.97	1041.41
									-349.775	-1201.39								-38.1715	-1538.71		-832.288	-685.237		-1087.53	-836.95		507.975	-1224.66		-1302.94	-576.025					1252.47	1325.21
									-70.275	-1198.59								-115.143	-1481.07		-892.987	-533.737		-732.025	-757.65		1160.78	-968.163		-979.638	-561.925					1624.17	496.613
									52.625	-1177.99								283.402	-1059.39		400.113	-1370.44		-1097.83	-735.95		1224.38	-872.862		-910.938	-488.625					2075.57	517.812
									-139.275	-1179.39								460.771	-1003.78		-407.188	-1305.84		-866.325	-620.25		987.175	-829.663		-105.638	-1440.03					1790.28	664.312
									498.425	-1154.39								514.911	-1050.53		773.413	-917.638		-328.525	-1145.15		728.875	-799.263		-326.038	-1383.72					1804.88	668.712
									-363.275	-1145.79								566.121	-1082.77		531.712	-891.638		-414.825	-1052.35		1176.58	-797.663		280.262	-1369.53					1887.88	850.212
									-70.875	-1140.69								462.758	-1214.88		720.612	-836.337		631.775	-815.75		1232.08	-755.763		126.062	-1367.33					1891.08	1390.71
									-300.875	-1107.69								434.798	-1195.81		1017.41	-825.638		1049.28	-786.35		1209.47	-743.962		115.963	-1362.22					-987.125	1436.41
									-362.675	-1095.79								619.63	-1250.39		1018.71	-661.837		1021.08	-708.15		1202.08	-676.163		-478.137	-1339.12					-708.525	1587.21
									417.725	-1079.99								678.802	-1300.92		1315.91	-660.237		1191.17	-633.65		1268.58	-607.663		-164.037	-1262.53					-1272.93	1678.91
									247.525	-1068.49								671.602	-1122.21		996.212	-613.438		885.975	-626.45		1971.08	-1116.66		81.7625	-1243.22					-577.225	1893.51
									172.325	-1059.19								845.491	-1148.4		1041.11	-468.137		1408.47	-492.25		1676.67	-883.962		-204.137	-1176.03					-641.525	1926.91
									33.925	-1055.39								817.334	-1175.81		1481.41	-959.837		1482.78	-1203.95		1759.08	-819.362		-146.738	-1148.53					-1240.63	1944.91
									267.725	-1050.09								799.766	-1207.23		-1031.69	-289.238		1768.28	-1001.95		1951.97	-782.663		16.0625	-1117.72					235.775	1461.11
									80.925	-1045.09								862.533	-1250.42		-1004.19	-197.637		1872.67	-895.35		2154.78	-775.462		-68.5375	-1095.83					978.875	2034.91
									316.125	-1026.69								885.473	-1235.74		-1294.99	-189.537		1547.28	-812.35		1953.17	-770.663		67.1625	-1057.72
									-252.975	-1016.39								959.35	-1229.92		-1027.39	-163.838		-1236.23	-329.55		1680.47	-580.263		376.962	-1033.33
									215.625	-1015.69								1015.65	-1113.3		-1146.19	-108.138		-1025.43	-298.55		-1897.43	-368.363		10.8625	-1004.42
									-234.175	-1012.89								945.372	-1013.83		-1171.79	125.362		1004.08	-374.05		-2031.91	-187.262		982.263	-1429.03
									58.025	-1001.59								912.519	-976.733		-1137.49	223.762		1174.28	-226.45		-2235.34	-168.863		764.663	-1328.92
									-396.875	-985.788								853.548	-968.455		-1194.39	396.062		1337.58	-194.05		-1617.59	259.637		702.862	-1228.12
									250.425	-988.588								771.247	-915.343		-1266.09	459.962		1074.78	-169.85		-1951.41	298.538		817.763	-1201.03
									-474.875	-937.588								623.692	-874.259		-1263.19	471.562		1254.17	-87.45		-1500.53	355.337		984.163	-1142.92
									-480.575	-928.088								990.605	-971.536		1299.51	-416.337		1308.08	-42.75		-942.025	-396.962		931.062	-1130.62
									-436.375	-912.588								1027.94	-951.241		1075.61	-354.938		1295.08	-37.65		-1238.62	-309.062		589.163	-1114.42
									459.325	-903.388								1043.63	-931.4		1180.41	-242.938		1275.08	86.65		-1314.72	-282.562		593.962	-1093.22
									527.725	-1291.99								1096.7	-1086.12		1270.61	-216.838		1084.28	90.35		-1059.12	-255.562		747.263	-1019.83
									546.325	-1290.79								1066.55	-1090.46		1114.51	-162.738		1010.17	109.05		-1410.12	-243.562		954.362	-958.425
									979.425	-1137.39								1127.29	-795.7		1078.51	-80.2375		1186.67	166.25		-1274.62	-240.062		1183.96	-898.425
									887.025	-1087.29								1189.96	-808.659		1102.61	-79.5375		1194.17	308.35		-1396.22	-236.162		1182.46	-887.325
									764.825	-1047.89								1031.67	-853.341		1020.11	129.662		1120.58	400.95		-1345.22	-137.863		743.962	-825.225
									1103.12	-1024.59								960.44	-803.26		1780.71	-227.838		1526.67	-369.75		-1351.12	23.3375		995.763	-818.525
									684.725	-935.388								924.851	-683.105		1417.81	352.663		1443.67	-204.05		-1312.92	65.6375		599.163	-816.625
									475.725	-934.988								1119.95	-1736.56		-1086.59	560.163		1658.67	-170.25		-1330.12	85.7375		668.862	-814.125
									691.725	-929.588								908.756	-1480.87		-866.087	604.263		2172.38	67.45		-1243.72	274.637		897.862	-789.625
									1292.72	-882.588								972.513	-1400.27		-844.188	608.763		1883.08	214.45		-1387.83	293.038		843.062	-672.625
									1071.03	-841.188								1121.12	-1406.69		-846.888	658.562		1745.38	256.35		1448.67	-465.863		1277.26	-540.025
									624.725	-820.988								1637.66	-976.903		-1194.09	719.462		-1705.77	1014.15		1253.28	-465.062		1164.36	-478.425
									724.625	-784.088								1518.24	-936.511		-1071.29	833.962		-1300.93	672.35		1227.67	-294.863		1497.26	-597.625
									855.725	-769.288								1490.8	-726.303		-752.087	876.562		-1102.13	719.15		1161.38	-276.562		-1430.04	-432.725
									1169.33	-740.088								1464.6	-693.577		-1028.89	914.862		-1210.63	728.65		1439.88	-225.762		-1499.54	-408.725
									903.425	-730.488								1880.66	-699.178		-545.788	1169.86		-476.525	902.85		1187.58	-190.262		-1524.94	-341.025
									794.125	-712.788								1803.94	-42.9859		-195.988	986.263		94.375	1256.85		1245.97	-20.5625		-1483.04	-163.525
									1157.22	-688.188								1773.47	-80.8483		-284.387	1023.16		946.775	691.15		1062.47	59.4375		-1524.54	-159.225
									1281.22	-686.488								1628.21	-53.5011		178.012	1024.26		877.575	787.05		1250.97	91.0375		-2003.62	44.575
									826.325	-653.688								1532.77	91.3498		-84.8875	1064.26		1208.97	994.85		1302.97	98.6375		-1853.2	54.975
									922.725	-652.088								1589.45	244.225		-91.8875	1066.86		533.475	1025.65		1157.97	173.338		-1494.94	98.275
									934.725	-624.788								2099.52	-51.361		-414.688	1070.26		1033.67	1127.35		997.275	178.037		-1506.94	208.475
									795.225	-625.788								2173.03	46.5078		340.712	1293.26		729.575	1287.15		1379.17	208.338		-885.038	-486.725
									842.925	-600.288								1901.13	-32.9267		311.812	1326.46		1491.97	869.85		1082.78	350.337		-1295.94	-463.425
									964.625	-504.188								2001.53	273.806		-235.688	1352.36		1832.58	969.55		1256.08	421.238		-1240.74	-315.625
									-1611.56	-269.888								1102.05	-707.021		-394.988	1381.16		1641.28	1323.85		1742.78	-466.163		-1230.24	-309.925
									-1526.68	-263.588								987.135	-607.859		1039.01	509.262		472.975	1422.65		2119.18	-365.663		-1135.54	-305.525
									-1499.08	-27.8875								926.468	-623.644		765.212	706.062		501.575	1707.75		2032.28	-324.163		-1065.04	-296.225
									-1645.35	72.9125								829.779	-609.165		949.513	734.462		1197.78	1800.75		1706.78	-309.363		-1362.94	-271.125
									-1553.12	79.5125								1290.89	-628.445		693.812	836.263		-647.663	-1572.74		1510.38	-188.863		-1074.64	-261.825
									-1756.5	85.9125								1205.68	-480.307		623.013	1019.16		581.237	-2281.27		1793.08	-87.3625		-1320.94	-250.725
									-1521.88	234.713								1115.26	-265.054		789.212	1029.96		1172.44	-1442.24		2134.57	-85.8625		-1406.14	-210.525
									-1254.98	-455.288								1106.6	-230.092		675.013	1106.96		-1822.28	-964.138		2073.57	62.5375		-1318.84	-161.425
									-977.875	-445.688								1169.04	-229.206		937.212	1216.76		-1723.53	-459.438		1808.08	101.037		-1073.94	-117.525
									-966.875	-409.788								1278.97	-249.709		1857.21	1253.96		-885.363	-1142.44		2089.68	114.737		-1081.34	-24.225
									-1346.08	-377.488								1304.45	-287.01		-728.15	-2132.97		-1370.26	-1074.14		2120.78	205.938		-1338.14	20.675
									-967.575	-347.488								1382.8	-191.924		-834.15	-1703.79		-709.563	-1072.84		-2186.64	498.837		-1094.24	188.575
									-1228.78	-327.388								1172.3	-149.617		-397.95	-1512.81		-848.563	-1021.14		-2151.16	528.638		-996.737	244.775
									-1070.98	-243.988								1312.97	-102.966		-1709.77	-662.6		-505.763	-989.438		-2224.36	546.638		-1183.14	251.175
									-1062.78	-238.088								1269.71	-43.2422		-538.25	-1349.9		-816.563	-959.438		-1594.23	552.337		-1448.84	258.875
									-1283.78	-194.188								1213.77	-36.2934		-514.45	-1114.8		-1141.36	-742.938		-2011.64	782.438		-960.837	334.475
									-1045.68	-186.688								1294.65	53.2125		-924.65	-957.2		-787.363	-695.538		-1652.27	844.237		-1164.34	336.175
									-1041.28	-181.188								1202.37	107.706		-1328.95	-818.6		-916.863	-666.538		-1972.91	874.438		-993.737	344.275
									-1000.28	-155.588								1104.27	203.39		-1004.55	-517.9		-1033.86	-654.038		-1476.83	878.938		-1043.64	387.975
									-1082.68	-144.288								1306.84	223.487		-898.85	-490.5		-1030.26	-642.638		-1571.02	1104.44		-988.237	395.675
									-1197.78	-86.6875								1254.71	322.201		-968.65	-480.7		-773.463	-635.438		-1695.09	1401.64		1297.26	-444.525
									-1080.38	-66.6875								1216.51	386.742		-1142.85	-474.4		-1086.66	-527.038		-1686.28	1414.54		1172.36	-379.325
									-1158.58	-60.0875								1203.35	387.807		45.15	-1435.3		-216.863	-1384.54		-1057.12	472.938		942.163	-359.925
									-1061.88	-37.9875								1001.21	263.288		29.05	-1410.2		-66.8625	-1337.24		-1390.92	584.638		1344.16	-323.725
									-1139.88	3.0125								1237.58	458.019		-423.55	-1206.6		-322.463	-1319.84		-1005.62	732.337		1395.16	-321.125
									-1305.88	29.3125								1413.28	-70.1194		404.45	-1080.6		-15.7625	-1147.84		-1278.92	781.337		1389.26	-7.425
									-1151.28	28.0125								1336.25	781.059		309.05	-982.6		-7.2625	-1145.14		-1016.42	799.538		1254.86	175.775
									-1385.58	45.3125								1577.94	651.136		757.05	-1120.1		-375.263	-1098.04		-944.125	854.538		1092.56	401.975
									-1320.28	52.8125								1451.69	638.56		880.35	-1061.7		-353.863	-1041.04		-1345.12	867.138		1428.56	-109.525
									-1126.38	67.6125								1553.61	843.763		453.05	-972.8		-346.963	-1038.44		-1205.72	907.938		1420.06	62.275
									-1152.98	76.4125								1246.74	871.604		741.55	-968.1		713.138	-1284.74		-943.225	1052.04		1506.66	355.575
									-1029.38	140.213								1138.59	830.323		919.85	-852.5		633.337	-1264.34		-606.925	1155.34		1464.56	428.575
									-1040.68	173.613								1101.5	884.934		752.25	-841.2		1233.94	-1207.64		-836.425	1338.34		-1812.87	508.075
									-1107.78	200.713								1067.48	840.742		679.65	-804.1		517.337	-982.238		-626.625	1394.84		-1644.01	562.475
									-1400.18	202.912								1078.49	777.331		1191.55	-792		1052.34	-951.538		-1306.53	1441.04		-1705.69	863.575
									-1377.68	221.412								1074.37	726.861		820.85	-700.7		776.837	-916.238		302.275	1053.44		-1228.34	671.675
									-1159.28	236.312								1024.65	716.409		793.25	-684		769.638	-911.238		-94.625	1275.44		-1208.84	674.475
									-1239.38	240.412								1066.97	633.026		871.45	-663.6		903.038	-773.738		315.975	1332.74		-750.837	673.175
									-1116.58	266.812								989.412	575.006		1309.55	-480.5		804.837	-757.838		-275.425	1371.84		-1039.54	682.275
									-1117.08	275.512								958.236	594.771		1632.75	-949.9		1432.94	-706.738		988.675	482.337		-1202.94	731.675
									-1207.98	331.012								1160.59	610.784		-1786.36	-377.2		1390.94	-655.838		857.575	577.138		-786.737	738.675
									-1243.48	444.113								1394.04	686.352		-1494.45	-339.6		1171.54	-453.038		906.275	608.337		-1196.44	761.575
									-988.175	451.413								881.253	640.606		-1958.6	-260.5		-1587.78	-433.538		1417.58	749.138		-1117.34	765.175
									-892.275	452.512								775.548	645.224		-1649.83	-57.4		-1607.37	-412.238		689.375	1249.44		-738.737	768.975
									873.625	-489.988								1504.66	1272.5		-1524.15	181.6		-2218.09	-224.838		1169.47	1302.24		-1382.74	826.075
									922.425	-481.288								1591.29	1639.95		-1505.65	232.4		-1456.96	-162.538		894.775	1303.04		-1051.54	827.575
									1180.12	-444.888								1099.82	1701.21		-1497.85	240.7		-1793.53	-2.3375		674.875	1304.84		-705.538	935.975
									1084.22	-440.388								839.294	1515.09		-1652.77	274.5		-1577.79	18.1625		1295.17	1325.24		-706.038	943.175
									1182.42	-436.388								838.426	1396.46		-1664.01	274.3		-2035.18	78.7625		1947.47	553.638		-1143.04	953.975
									1032.53	-423.688								753.769	1648.21		-961.75	-302.4		-1511.86	224.363		1582.38	696.138		-1040.14	997.775
									1208.62	-283.888								19.9533	1584.86		-1154.75	-253		-1698.45	277.863		2098.88	741.337		-851.938	1030.78
									1315.22	-283.088								22.5398	1571.01		-1341.05	-179.3		-2274.66	415.163		1701.17	1099.84		-800.237	1044.17
									1366.03	-235.288								156.319	1211.3		-1384.95	-34.8		-1453.96	450.762		1794.88	1117.84		-502.538	1226.38
									1004.23	-231.988								253.154	1214.36		-1153.45	3.8		-1056.16	-289.238		1713.08	1159.74		-234.838	1033.28
									995.625	-231.988								-1235.61	1847.92		-1314.35	76.9		-1390.06	-255.638		1775.17	1249.34		17.7625	1142.28
									996.225	-192.688								-1155.25	-932.968		-1237.65	327.6		-1052.66	-173.938		-601.325	1495.14		410.863	1196.97
									1025.03	-156.488								-1232.98	-958.629		-1216.75	508.3		-1109.66	-41.0375		-973.025	1521.64		-389.137	1358.58
									1117.03	-136.188								-453.792	-1726.99		-917.95	509.6		-1194.96	-15.9375		-554.625	1571.44		-318.837	1397.38
									1352.33	-122.288								-421.012	-1809.36		1291.95	-401.2		-1078.96	8.1625		-1021.42	1654.34		-291.938	1429.38
									1174.53	-115.388								237.443	-1764.39		1362.25	-252.6		-1295.16	112.062		-842.525	1664.14		310.762	1442.78
									1181.42	-109.488								-38.7562	-1802.15		1258.15	-231.1		-1239.06	131.562		-710.025	1696.94		797.663	679.175
									1209.22	-105.988								9.85024	-1726.27		1053.55	-57.6		-1075.36	234.562		-992.225	1701.04		1256.36	788.275
									1218.42	-79.9875								620.584	-1515.16		1018.65	54.5		-1418.06	410.062		-565.425	1742.04		903.763	967.575
									1172.33	-29.6875								604.309	-1541.18		1187.35	97.3		956.237	-354.338		-497.325	1818.84		652.663	980.675
									1142.12	88.8125								715.907	-1519.09		1036.95	215		1120.54	-313.338		-1108.53	2067.84		1135.06	1138.17
									1167.12	94.3125								987.209	-1972.49		1380.35	405.6		1126.44	-270.738		-1089.53	2086.94		821.562	1159.38
									1091.33	129.713								1069.52	-1743.06		1428.35	32.2		1127.74	-254.438		-286.925	1532.54		731.763	1359.47
									1091.62	162.213								1364.28	-1681.43		-1223.35	567.1		1375.34	-84.3375		-30.025	1596.04		1993.56	983.975
									1252.53	169.512								1691.05	-1145.07		-853.55	608.6		1245.14	33.1625		37.375	1638.94		-525.237	1489.78
									1057.92	278.413								1734.31	-957.01		-966.85	668.9		1330.24	64.6625		-178.625	1771.84		-528.538	1505.58
									1118.92	359.613								1557.91	-952.326		-933.15	690.7		1268.54	162.562		1319.38	1455.74		-510.137	1598.17
									1300.72	359.012								1509.11	-884.066		-1022.25	747.9		1107.14	193.662		830.675	1567.34		-582.737	1779.17
									977.525	378.413								1048.89	322.215		-1002.35	751.1		1074.74	296.762		528.675	1570.84		-588.638	1792.08
									990.725	390.312								1274.13	217.941		-1270.15	841		1147.34	319.762		693.575	1623.74		-142.238	1495.08
									1073.22	403.312								838.903	670.342		-1092.85	859.2		1285.64	451.062		1100.38	1652.94		78.4625	1511.58
									1123.12	436.613								1094.48	354.193		-937.45	861.4		1470.14	-266.438		1100.97	1701.94		-188.537	1579.38
									917.925	442.113								1076	409.756		-653.45	903.7		1718.34	152.463		1415.38	1744.54		712.763	1620.97
									1911.42	-256.388								1119.9	368.556		-962.05	908.9		1926.84	371.962		823.475	1746.54		890.163	1647.78
									1675.53	221.213								1103.28	367.937		-1459.85	1093		1753.84	424.962		1318.78	1869.24		640.462	2302.47
									1840.22	274.113								1097.34	395.177		-875.45	1116.3		1895.54	452.262		1282.78	1900.24		-795.562	-2190.36
									-1465.68	521.812								1227.73	301.295		-564.15	1152.2		-1520.06	705.763		749.775	2144.64		-709.562	-1942.55
									-1896.84	612.812								1241.63	301.22		222.15	998.7		-1642.04	714.562		573.475	2274.24		-773.362	-1882.39
									-1803.82	618.513								1335.61	330.612		-60.35	1028.1		-2008.5	898.163		-559.675	-1732.59		-1108.56	-1817.88
									-1440.48	728.312								972.607	516.48		-86.95	1052.6		-1954.41	1071.76		-812.275	-1708.37		-773.062	-1763.62
									-1537.94	1088.71								1080.86	488.456		6.95	1060.1		-825.363	691.062		-546.975	-1649.48		-1187.66	-1679.01
									-1640.01	1234.51								1180.05	570.556		-107.65	1072.5		-1332.06	695.163		-1257.67	-1410.33		-826.862	-1614.26
									-906.675	473.512								1155.44	577.092		-31.15	1081.4		-893.563	692.263		17.525	-1895.93		459.238	-2225.57
									-912.275	543.812								1125.54	672.04		-467.95	1086.3		-1390.06	715.962		-175.675	-1821.49		721.438	-1723.74
									-1003.98	546.312								1244.04	678.225		92.75	1093.1		-952.863	747.763		305.625	-1525.9		550.538	-1713.66
									-1308.18	553.812								1282.47	624.313		2.65	1123.8		-999.263	804.062		-325.775	-1382.72		-1473.66	-1408.62
									-837.675	556.513								1328.59	603.594		364.65	1129.1		-596.463	882.562		1135.12	-1915.99		-2063.34	-740.125
									-1115.78	569.413								1178.71	361.163		321.75	1146.5		-577.663	947.763		969.525	-1770.05		-555.263	-1427.92
									-1162.28	602.413								1102.18	219.227		-471.95	1163.8		-1313.76	1134.36		553.825	-1606.29		-1011.86	-1403.03
									-1335.48	618.812								805.029	623.674		170.95	1163.7		-591.363	1181.56		1079.33	-1391.42		-997.062	-1387.42
									-884.875	673.112								942.258	833.26		179.75	1166.5		-719.563	1233.36		-1537.73	-1070.33		-924.763	-1336.03
									-830.275	684.413								816.394	792.191		-22.95	1198.9		-1210.46	1254.96		-1959.68	-781.225		-1335.06	-1189.92
									-970.575	700.112								705.06	749.212		-113.85	1227.2		-1321.06	1324.56		-1891.91	-653.025		-1439.76	-1124.83
									-851.575	713.312								1131.21	944.935		-172.15	1231.2		-606.763	1344.06		-2058.8	-639.925		-874.163	-1079.92
									-862.375	714.413								1248.42	996.284		-82.45	1229.7		-1045.96	1386.96		-869.675	-1347.53		-798.763	-871.225
									-1038.38	720.812								871.29	1088.11		284.95	1294.6		130.938	1092.26		-535.575	-1311.22		-770.163	-795.425
									-1081.98	724.913								947.64	1123.58		-108.15	1308.7		-122.363	1099.46		-607.575	-1054.92		287.637	-1411.53
									-858.075	722.612								965.183	1153.89		-129.55	1338.1		-247.063	1174.96		-1181.47	-525.825		299.038	-1407.53
									-840.375	728.812								792.189	1284.37		-461.95	1379.9		153.438	1192.66		-303.875	-1381.12		292.837	-1364.42
									-1038.98	733.612								650.062	1089.08		-456.65	1388.2		1004.64	520.263		308.825	-1377.53		365.837	-1308.12
									-1051.98	742.513								609.388	992.681		817.65	727.9		1345.44	552.862		-111.575	-1307.42		-304.663	-1310.33
									-822.475	748.712								656.668	989.254		861.85	743.7		944.038	614.163		705.025	-1317.53		-366.062	-1186.42
									-1163.68	770.013								730.074	1013.47		1145.85	748.4		1064.94	677.163		841.225	-890.325		318.837	-1092.03
									-824.475	773.913								706.285	1003.34		914.75	775.4		1153.14	745.462		1031.03	-737.925		80.3375	-1082.22
									-702.775	778.513								530.6	1188.05		617.35	926.9		516.538	868.562		752.225	-665.625		366.538	-1003.12
									-837.375	797.413								531.015	1144.14		579.65	1059.2		524.038	928.163		1509.92	-1244.72		68.1375	-999.025
									-832.675	804.812								559.768	1218.82		654.95	1186.4		1076.24	954.163		1472.03	-1142.42		521.237	-1259.33
									-826.575	811.812								350.628	1149.71		554.05	1212.3		576.038	957.562		1792.92	-861.325		901.337	-1219.72
									-1124.58	831.413								656.498	1173.66		525.15	1345.2		686.138	1036.16		1665.72	-647.225		918.438	-1198.33
									-741.575	853.013								491.1	968.353		509.85	1414.2		662.337	1161.16		-1851.37	-268.725		883.438	-970.925
									-753.975	875.312								456.043	956.302					1151.74	1361.76		-1589.82	-183.125		1281.44	-853.525
									-611.575	879.513								513.116	907.636		-1640.15	-1589.94		1700.64	521.562		-1486.78	-102.825		1330.84	-848.325
									-789.275	884.312								617.096	1047.55		-588	-2169.13		1980.94	1035.16		-1502.17	423.075		994.438	-661.025
									-1225.28	940.112								354.433	1037.88		-1064.6	-2126.83		-736.863	1601.16		-1328.17	-236.925		1715.64	-808.025
									-716.275	946.413								847.195	1534.03		-583.5	-2106.15		-881.363	1706.06		-1068.58	464.075		1732.04	-735.325
									-901.675	947.312								1913.09	1148.16		-580.9	-2098.47		-1072.56	1820.66		-1082.88	470.275		-1666.11	-464.425
									-592.475	958.413								1775.22	198.932		-588.7	-2089.14		-607.363	2049.46		-994.475	498.975		-1835.84	-141.325
									-672.475	966.413								1096.43	12.1021		-1256.3	-1983.89		-290.363	1508.56		1306.42	-235.825		-1057.26	-421.225
									-673.475	982.112								1428.1	205.735		-1310.4	-1914.84		717.737	1579.16		1086.62	-209.325		-1322.86	-78.525
									-519.675	1011.61								1110.46	-89.1642		-715.1	-1862.24		718.737	1711.36		1164.42	56.375		-1098.96	65.275
									-608.675	1022.01								1184.74	-234.223		-1096.6	-1857.34					1347.72	154.175		-1299.66	140.275
									-844.975	1054.01								1151.57	-313.728		-597.5	-1783.64					1421.83	208.175		-1373.56	141.975
									-939.475	1062.41								1213.84	-641.02		-1289.9	-1711.34					1723.62	-75.225		-1187.66	153.875
									-475.975	1188.41								1094.87	-700.849		-672.2	-1682.94					2108.53	103.875		-1219.86	198.675
									-251.675	994.413								948.038	-483.609		-1400.5	-1655.54					1784.12	227.275		-1049.46	272.675
									-353.175	1005.31								1160.16	-483.107		558.5	-2303.74					1676.72	433.275		1188.84	-408.325
									-16.775	1007.91								1123.14	-442.907		525.3	-2243.08					-1738.43	1104.88		1060.64	-358.625
									-314.275	1007.31								1363.43	-388.75		503.5	-2189.02					-1526.88	1410.08		1089.94	-231.425
									411.025	1015.51								1027.1	-867.466		1225	-1885.04					-670.975	904.575		1261.14	2.275
									-326.175	1028.81								1044.27	-852.376		986.9	-1872.24					-709.575	1032.17		2291.04	-186.525
									-210.875	1041.31								1134.78	-827.296		1011	-1837.84					-1178.97	1135.78		1919.34	-85.025
									-397.175	1062.51								1279.48	-1001.46		1000.2	-1761.84					-1112.67	1165.17		1684.64	339.175
									-379.675	1068.81								869.38	-847.002		973.9	-1671.74					-1146.58	1431.38		-1239.26	533.275
									-152.875	1072.01								933.501	-871.42		650.4	-1644.14					307.225	1014.17		-889.862	653.375
									-142.775	1080.91								941.848	-888.324		1551	-1702.34					309.325	1053.78		-1098.46	682.875
									-234.075	1087.91								817.86	-907.361		-1788.3	-1357.44					305.525	1099.47		-871.663	772.875
									-447.375	1087.81								804.054	-837.176		-1710.96	-1187.94					-379.675	1121.67		-877.962	945.775
									-26.475	1090.01								847.14	-830.993		-1936.9	-964.038					-151.175	1123.67		-938.062	1111.78
									86.725	1127.81								1019.63	-1086.3		-599.7	-1342.74					184.925	1143.38		-715.062	1116.88
									-283.375	1133.31								788.715	-1314.59		-952.6	-1302.34					356.825	1303.47		-1061.86	1130.38
									-366.175	1134.11								682.214	-1269.07		-1306.3	-1153.34					-451.675	1319.97		-1386.76	1208.97
									432.725	1182.81								615.588	-1246.56		-680.6	-1054.44					941.925	547.075		-507.663	1345.78
									-353.475	1222.91								572.838	-1058.57		-553.3	-950.938					1277.83	806.275		-126.562	1048.17
									-365.675	1229.61								611.499	-1035.12		-674.4	-869.138					1209.62	814.975		-339.962	1095.97
									-50.775	1234.31								847.561	-1603.23		-859.9	-823.438					1168.83	884.575		-266.262	1135.17
									183.525	1261.41								733.605	-1487.51		-784	-824.838					1162.22	886.575		388.337	1217.97
									-195.275	1269.01								971.378	-1587.81		-682.2	-793.038					684.125	895.775		90.6375	1246.67
									-422.775	1318.91								1077.85	-1349.53		-831.9	-751.138					791.625	977.575		254.838	1275.88
									-128.275	1324.51								1114.78	-1114.99		-877.2	-747.638					1071.42	1049.97		-522.462	1276.88
									-114.975	1349.81								1576.22	-771.349		-903.7	-745.438					1071.42	1062.88		-16.9625	1310.47
									445.225	1366.81								1373.93	-440.752		-1021	-552.638					814.425	1069.08		-470.962	1329.78
									1102.42	509.012								512.554	-1479.76		436.8	-1362.64					521.025	1079.97		-60.3625	1346.17
									1063.83	513.513								416.122	-1313.32		-258.8	-1319.84					1054.12	1131.08		-92.4625	1454.97
									1335.42	549.413								267.675	-1090.21		259	-1245.14					742.525	1193.78		1026.14	561.675
									863.325	594.212								272.057	-1166.12		-142	-1236.94					1238.22	1220.08		1348.04	584.175
									924.225	603.413								392.468	-1023.7		-471	-1188.44					1384.33	1315.17		1304.14	681.975
									1088.42	620.013								182.833	-1134.04		-98.8	-1142.74					1087.92	1456.58		571.737	923.875
									1168.53	639.013								121.824	-1203.49		298.1	-1080.84					2130.12	769.075		869.938	940.475
									1320.03	646.413								123.882	-1268.66		258.5	-1076.34					1547.72	817.475		675.138	989.975
									1186.03	657.413								-27.0854	-1257.6		273.2	-1073.84					1740.92	1158.47		1160.94	1025.78
									1027.83	668.013								843.4	-1866.42		-254.5	-1070.94					-1110.08	1529.08		1040.24	1047.38
									875.825	683.913								682.616	-1842.01		475.2	-1057.54					-501.375	1564.88		588.538	1116.47
									926.525	688.112								525.966	-1902.22		-268.5	-999.838					-522.675	1626.28		653.237	1226.97
									1024.62	691.112								-37.0874	-1630.13		468.8	-988.938					704.725	1637.38		1786.94	689.475
									1284.03	739.112								-184.782	-1516.5		-347.3	-976.138					1234.62	1670.38		1988.54	815.375
									823.425	750.013								-236.128	-1452.22		633.7	-1233.34					1392.33	1710.47		-1316.36	1636.88
									862.925	781.712								-248.948	-1321.54		798.2	-1228.84					874.225	1772.88		-632.962	1769.47
									1018.52	783.212								-272.08	-1264		799.8	-1219.14					-1475.67	-1595.1		-646.362	1813.38
									1041.03	816.812								-219.119	-1258.56		879.9	-1207.34					-1134.78	-1504.07		-825.763	2021.28
									1295.72	831.812								-476.941	-1175.49		1132.1	-1155.74					398.025	-2321.49		-129.262	1583.28
									896.625	836.913								-562.044	-1320.12		758.3	-1129.64					-66.375	-2261.26		647.737	1546.58
									1009.33	853.712								-231.832	-1094.23		521.8	-1025.24					413.425	-1625.79		1156.94	1724.67
									525.225	861.212								-704.05	-1089.02		641.4	-1016.14					-342.575	-1566.9		1038.04	1809.17
									1090.83	870.413								-836.7	-1126.24		672.4	-984.038					-265.775	-1427.42		86.8375	-1550.19
									1357.33	885.013								-725.798	-1241.13		826.8	-906.938					792.925	-2235.18		90.1375	-1532.23
									731.825	899.212								-618.671	-1268.91		658.5	-878.438					1022.23	-1763.84		541.337	-1921.74
									968.925	907.712								-949.881	-1194.99		767.2	-839.838					471.525	-1469.22		576.038	-1814.85
									644.725	933.212								-378.655	-1207.38		693.1	-838.538					1497.33	-1581.81		1264.04	-1751.38
									589.525	1004.31								-734.054	-911.924		1178.8	-797.838					-1599.72	-924.125		1394.64	-1641.96
									660.925	1011.71								-872.463	-794.699		1322.3	-758.038					-1638.36	-774.525		849.638	-1458.64
									759.925	1046.61								-931.498	-805.891		1329.6	-751.238					-1669.24	-690.525		1461.54	-1427.24
									621.525	1078.81								-760.86	-747.621		836.8	-717.038					-1255.17	-1333.53		-1578.32	-734.438
									766.425	1131.21								-788.061	-628.039		1213.5	-679.938					-1001.27	-1234.33		-1514.66	-496.238
									647.325	1179.21								-832.745	-659.367		1174.2	-676.138					-1266.97	-1184.92		-951.562	-1126.24
									1380.53	1311.51								-1078.28	-778.835		787.5	-632.538					-1104.97	-960.325		-733.862	-1065.94
									1495.22	559.513								-1096.05	-878.275		872.1	-616.938					-672.775	-875.325		-654.462	-1038.44
									-1436.28	1433.11								-1109.7	-961.023		1002.2	-611.038					-1216.08	-828.525		-853.562	-1025.24
									-1050.38	1441.91								-1072.91	-1058.33		819.4	-595.538					-719.975	-716.425		-852.062	-827.138
									-765.675	2137.21								-1108.85	-1107.5		1077.1	-544.338					330.825	-1268.12		-1168.76	-635.038
									343.125	1413.71								-1213.58	-852.996		1118.7	-520.538					-429.275	-903.925		-1064.96	-560.038
									-299.175	1447.41								-1236.82	-894.018		1908.2	-1392.34					627.925	-1157.92		444.538	-1338.24
									-211.575	1528.71								-1000.33	-987.369		1735.3	-1314.94					1415.12	-1027.72		237.537	-1270.84
									-238.675	1603.31								-981.67	-490.752		1541.5	-1072.34					1189.12	-922.225		30.8375	-1265.04
									391.725	1645.21								-1031.26	-500.687		-1098.5	49.8625					1134.53	-569.625		374.137	-1260.34
									-13.575	2010.51								-1060.14	-544.855		-981.2	230.662					1719.22	-1059.33		-167.762	-1186.14
									-56.775	2133.21								-1028.04	-411.599		-1008.5	257.062					1582.12	-698.525		-428.262	-1058.24
									636.925	1431.91								-1098.33	-309.755		-1241.8	317.262					1888.22	-485.425		-237.562	-1006.54
									551.725	1766.11								-1183.68	-282.137		-1075	454.062					-1775.91	-448.625		-289.363	-989.237
									-1708.23	-1620.26								-1212.06	-319.096		993.8	-438.438					-1710.77	-444.225		1079.74	-1364.54
									-122.638	-1754.26								-1233.46	-373.161		1018.4	-405.238					-2055.39	-371.525		1103.64	-1245.24
									-201.238	-1540.16								-1344.17	-575.942		1335	-332.238					-1758.31	-211.625		795.737	-1098.94
									324.163	-1425.16								-1362.95	-667.085		1270.1	-328.138					-1796.42	98.575		562.138	-1044.44
									242.463	-1412.46								-1503.22	-520.689		1261.9	-318.538					-1532.78	133.075		498.938	-950.638
									640.562	-2089.37								-1228.28	-190.92		1131.9	-225.538					-1766.94	164.875		1149.14	-865.438
									871.362	-1629.36								-1193.58	-109.039		1067.6	-155.438					-1784.04	283.875		749.038	-818.737
									810.962	-1613.26								-1380.47	-133.036		1235.3	-144.938					-1518.97	404.575		857.737	-816.138
									701.562	-1608.56								-1513.01	-178.921		1043.1	-124.238					-1402.97	-114.925		1004.24	-759.538
									853.263	-1572.16								-1468.48	-271.172		1059.1	67.2625					-1389.78	110.175		930.538	-713.438
									-1519.34	-1280.06								-1612.96	-198.952		1219.8	127.362					-1235.38	162.575		938.038	-708.438
									-1961.57	-1234.66								-1598	-63.559		997.8	137.762					-1308.08	357.375		1007.54	-622.737
									-1461.74	-953.063								-1072.61	-107.209		1239.1	140.762					-1207.47	378.575		1385.34	-595.737
									-1614.26	-891.563								-1380.81	-1335.39		1258.6	175.062					1397.72	-378.425		1052.54	-549.237
									-1626.8	-870.363								-1456.26	-1156.64		1353	186.062					1121.83	-330.225		1592.34	-1015.34
									-1615.01	-866.663								-1745.04	-1187.23		1020.5	214.562					1164.03	-290.825		2026.34	-874.837
									-1615.93	-778.563								-1912.86	-1326.09		987.1	228.162					1368.42	20.375		-1700.14	-200.037
									-1138.14	-1365.66								-1650.81	-846.872		1322.2	248.562					1257.72	295.875		-1529.06	-69.4375
									-1125.04	-1361.96								-1616.42	-801.967		1203.8	252.463					1247.72	296.775		-1009.96	-370.337
									-519.738	-1326.36								-1774.67	-59.3101		1329.1	255.262					1376.92	321.275		-1389.16	-366.938
									-683.938	-1310.06								-1676.65	180.065		1073.9	341.062					1382.42	324.475		-1371.56	-239.438
									-1349.74	-1287.96								-1761.56	88.2125		1050.7	346.762					1355.12	340.675		-1332.76	-149.238
									-757.738	-1120.76								-1792.25	184.59		1135.8	351.363					2028.53	-291.625		-1334.16	-88.5375
									-1180.74	-1015.66								-1783.32	272.238		1087.2	396.462					2104.32	-256.825		-1462.96	187.662
									-1079.94	-968.263								-1931.28	437.973		1887.1	-149.538					2272.03	237.375		-997.562	426.863
									-928.438	-940.163								-1560.91	713.702		-1916.96	1068.16					1672.62	380.575		-1011.46	430.863
									-887.938	-898.263								-1591.03	771.215		-1634.02	1126.76					-1646.69	1085.38		-1340.96	446.062
									-960.738	-889.863								-1454.14	420.115		-1631.47	1177.26					-1765.46	1186.47		1374.94	-435.438
									-703.738	-856.363								-1230.89	217.184		-1046.9	460.163					-1646.42	1328.67		1370.14	-357.837
									-1162.44	-846.363								-1307.31	243.861		-925	563.062					-1156.78	518.375		989.337	-217.037
									-1140.54	-836.163								-1298.49	270.74		-885.3	680.763					-823.775	596.075		1014.04	-212.238
									-861.538	-830.763								-1270.11	294.736		-735	737.663					-1170.38	698.875		1364.44	-89.5375
									-1085.04	-822.063								-1180.13	320.302		-632.3	1010.06					-697.675	738.475		1003.64	81.3625
									-1194.44	-793.563								-1132.88	357.272		-629.2	1053.26					-797.075	841.575		1124.44	228.062
									-927.838	-765.863								-1086.45	465.763		-571.1	1062.56					-1217.17	894.375		1101.74	238.963
									-704.838	-737.763								-1151.6	455.425		-554.3	1077.96					-663.675	914.175		1047.14	249.162
									-935.838	-733.563								-1208.03	551.658		-636.7	1216.36					-965.175	1098.67		1348.84	259.863
									-806.538	-675.063								-1122.58	635.517		-499.4	1292.56					-1027.58	1158.58		2147.84	-421.238
									-1228.94	-657.463								-1147.61	669.648		-535.1	1308.46					-381.175	1099.28		1635.14	-283.637
									-895.238	-623.363								-933.143	512.14		294.6	961.462					-58.175	1360.38		1488.64	-279.938
									-1194.84	-584.163								-1000.08	498.796		112.2	997.862					-417.175	1405.67		1460.04	6.9625
									-1019.04	-584.163								-977.811	465.431		29.9	1017.16					250.125	1432.38		-1896.03	1124.16
									-1127.74	-581.763								-1225.82	58.6102		329.3	1016.26					1067.22	588.875		-1144.46	561.562
									-1024.54	-568.963								-1158.64	189.282		173.3	1021.26					815.225	620.875		-1276.56	567.362
									-1146.84	-552.263								-1217.54	165.846		-393.2	1023.76					879.325	755.575		-800.062	651.163
									-1051.74	-529.063								-1253.25	-522.241		385.5	1070.06					937.625	992.975		-1006.96	743.362
									-1097.54	-495.763								-1320.84	-465.489		-342.2	1100.26					549.525	1013.98		-986.663	788.062
									-14.5375	-1369.56								-1378.31	-415.058		385.1	1119.26					915.425	1176.47		-955.163	793.663
									460.062	-1367.26								-1234.89	815.615		291.5	1120.46					806.825	1187.38		-555.562	865.663
									-159.738	-1280.06								-1083.96	1029.48		485.7	1143.96					865.025	1246.97		-878.862	983.763
									-187.838	-1192.76								-2313.02	143.984		47.4	1145.76					771.925	1318.08		-784.663	1019.86
									207.762	-1166.16								-966.093	-1781.07		241.1	1155.66					1100.83	1350.97		-1057.96	1059.76
									112.963	-1162.56								-1216.15	-1814.04		120.9	1180.56					1903.83	1122.47		-965.062	1217.36
									444.363	-1164.36								-921.484	-1594.11		-477.8	1200.46					1814.92	1326.78		-797.763	1228.76
									-243.738	-1148.86								663.64	-2297.3		-378.1	1201.66					-1558.79	1724.38		-787.663	1236.56
									-181.938	-1129.26								1251.79	-1772.14		-360.5	1213.46					-1441.58	1540.88		-1110.56	1415.36
									-95.7375	-1108.66								-606.406	877.988		-395	1225.96					-684.375	1664.67		-234.562	1036.36
									-303.438	-1107.96								-482.097	949.375		-191.7	1235.36					-817.675	1875.58		428.837	1038.06
									154.062	-1080.86								-694.705	1080.82		-352.3	1342.06					-1052.17	1932.97		-281.962	1040.26
									-195.738	-1068.26								-685.986	1088.88		922.6	517.062					-259.575	1407.88		-8.3625	1060.76
									-186.238	-1056.66								-656.207	1115.27		1045	545.462					-406.375	1645.28		182.137	1103.26
									375.562	-1048.16								-901.586	1106.76		1198.7	584.862					-446.375	1669.97		-211.363	1159.36
									-15.5375	-1029.16								-745.232	1269		1020.7	609.962					-63.775	1715.58		126.037	1209.56
									-4.4375	-1030.46								-447.597	1220.89		1050	613.263					-327.175	2201.88		277.438	1238.96
									735.562	-1367.16								-344.354	1145.48		996.7	762.962					867.225	1587.08		329.438	1297.26
									476.663	-1344.06								-512.94	1187.05		1225.4	802.663					790.925	1889.88		465.837	1317.16
									837.562	-1343.46								-477.198	1047.02		842.2	915.562					1146.92	1995.38		-9.1625	1320.76
									798.862	-1300.26								-838.355	865.527		570.1	987.562					928.425	2041.58		-380.863	1361.96
									487.562	-1240.76								-785.209	712.081		501.3	998.562					-658.175	-1697.67		-459.962	1401.96
									810.562	-1153.06								-450.638	1440.39		725.4	1103.36					-1025.47	-1612.65		895.938	588.962
									831.562	-1138.26								-509.008	1458.93		558.8	1169.66					-661.375	-1589.1		1414.44	593.562
									826.763	-1130.36								-835.265	1442.81		753.9	1297.36					-255.175	-2005.98		981.538	626.263
									728.562	-986.063								-715.528	1711.65		744.7	1298.36					434.325	-1665.86		733.237	694.862
									819.763	-917.063								-543.482	1764.18		1737.3	897.962					361.525	-1559.71		694.038	726.562
									703.462	-904.463								-607.296	2017.81		-1637.23	1626.86					-2034.59	-1234.09		1050.44	784.462
									509.962	-899.163								-570.771	1972.53		-1279	1464.16					-1702.26	-584.188		1046.64	791.663
									583.663	-897.763								-61.9565	1190.87		-1281.3	1473.16					-507.775	-1157.69		1043.94	804.163
									556.562	-882.263								-159.652	1198.94		-560.8	1614.96					-588.375	-843.587		969.638	861.263
									1082.36	-862.763								-274.219	1332.1		-975.5	1635.56					-877.875	-614.487		840.337	1029.56
									624.263	-850.363								-109.77	1545.63		-530.2	1656.76					-965.175	-531.987		734.837	1206.76
									614.862	-838.963								-163.554	1491.38		-660.1	1699.36					260.525	-1330.59		637.438	1223.56
									705.462	-823.963								-290.483	1393.01		-518.1	1754.26					345.525	-1254.89		499.438	1295.56
									787.163	-753.463								-225.239	1419.64		-1107.6	1772.16					252.725	-1231.39		467.538	1305.36
									764.362	-708.063								-617.101	1573.62		-674.5	1994.76					-334.975	-1225.99		1725.04	557.163
									949.562	-655.963								-23.2054	1033.28		-645.3	2081.86					-495.075	-1103.49		1823.94	913.062
									1080.46	-585.663								43.7389	1155.19		-854.5	2101.26					408.725	-1097.39		-1692.47	1524.26
									1030.96	-534.363								127.643	1421.01		-885.2	2157.06					333.425	-1030.79		-831.663	1572.56
									1670.26	-1363.16								205.597	1451.02		-523	2192.06					1428.72	-1240.19		-1336.36	1671.36
									1957.16	-1022.06								613.207	1955.57		-478.6	1633.36					685.425	-1176.49		20.1375	1676.96
									1605.06	-862.263								799.159	2165.58		210.9	1854.76					682.325	-1143.89		-646.337	-1771.59
									1469.56	-644.063											756.8	1657.96					481.525	-1080.89		-357.637	-1465.98
									1560.86	-619.263								-1627.67	-1560.7		936.5	1713.36					1042.53	-1061.19		866.062	-1736.56
									-2008.68	144.738								-1027.51	-2088.94		-979.438	-2089.62					1310.42	-1014.79		-636.737	-1340.79
									-1341.94	-425.963								-587.112	-2038.11		-567.838	-1968.81					780.025	-861.487		-1334.24	-1171.89
									-985.538	-403.663								-1365.51	-1880.21		-1330.04	-1721.84					1250.12	-852.487		-659.737	-1140.89
									-983.938	-297.263								-578.612	-1708.5		-965.438	-1597.54					1162.53	-814.388		-566.638	-1141.69
									-1010.14	-239.463								-599.112	-1698.69		551.962	-1677.54					824.325	-744.188		-649.438	-1080.79
									-1130.94	-231.263								-254.312	-1604.19		-1725.02	-1280.84					960.125	-719.888		-614.237	-1065.39
									-1146.64	-231.163								-350.012	-1486.89		-1868.41	-1211.64					954.525	-712.188		-972.938	-773.388
									-1086.94	-222.663								1169.69	-2026.31		-1598.45	-940.138					1893.33	-1371.79		-1197.94	-744.688
									-1143.14	-161.163								544.987	-1762.78		-1780.48	-844.338					1764.33	-1084.19		-844.038	-745.087
									-1380.94	-140.163								993.188	-1749.83		-1778.4	-542.238					1830.42	-958.587		271.762	-1386.39
									-1234.94	-111.163								-1499.11	-1305.4		-770.938	-1318.24					1862.22	-899.788		327.663	-1360.39
									-1213.64	-91.7625								-1570.4	-1239.1		-517.438	-1315.34					1635.12	-646.587		-213.238	-1296.39
									-998.338	-74.4625								-1612.42	-1215.8		-727.338	-1181.74					-1555.78	-451.087		455.863	-1255.69
									-1220.64	-55.6625								-1694.07	-732.6		-664.138	-1036.84					-1492.17	-360.188		-298.038	-1246.59
									-1244.44	-30.0625								-1634.35	-609.2		-608.538	-935.338					-1528.88	-337.988		-90.0375	-1243.99
									-1183.84	248.338								-1312.21	-1383.9		-1360.54	-921.638					-1781.68	162.512		-15.3375	-1225.19
									-986.938	289.238								-636.712	-1334		-1086.94	-914.538					-1937.54	225.613		-228.438	-1088.59
									-986.338	347.438								-839.312	-1320.8		-620.638	-888.538					-1256.08	-26.7875		-106.138	-1048.39
									-993.738	348.837								-708.513	-1313.5		-681.538	-836.538					-1194.17	-5.9875		1189.26	-1296.39
									-1200.14	360.438								-1338.01	-1263.2		-997.038	-762.038					-1369.38	67.0125		783.763	-1145.69
									-1117.74	369.538								-1440.11	-1246.5		-1076.94	-750.438					-1228.08	197.912		1034.96	-1068.49
									-1027.94	396.538								-1392.61	-1244.6		-857.338	-712.638					-1235.78	275.712		1271.16	-974.788
									-1104.84	404.337								-1323.71	-1209.1		-858.838	-651.738					-1096.58	320.413		607.862	-836.487
									1124.36	-417.763								-556.013	-1181.9		343.062	-1345.44					-1296.17	330.113		1304.86	-617.188
									1213.96	-354.763								-1111.41	-1174.1		-367.638	-1331.84					-1233.47	394.613		1507.36	-1385.99
									1026.16	-295.963								-688.712	-1095.7		-122.738	-1282.44					-1252.17	408.613		1642.36	-1314.79
									968.962	-293.763								-517.612	-1090.8		33.5625	-1268.14					1054.33	-365.188		1551.76	-1228.69
									998.962	-278.263								-847.612	-978.7		123.662	-1246.84					1058.92	-310.188		1501.86	-869.688
									1112.56	-275.363								-757.013	-934.2		44.3625	-1246.34					1218.72	-144.287		1807.96	-720.087
									995.263	-257.163								-1149.81	-730		-262.538	-1243.44					1423.62	-114.588		1800.86	-717.388
									1032.66	-193.363								-999.913	-724.5		355.562	-1214.94					1098.92	-112.188		1556.86	-557.688
									1006.26	-59.3625								-1196.71	-622.6		12.2625	-1162.14					1072.53	-68.4875		-1151.84	-124.188
									1102.66	-20.9625								-1071.21	-617.8		-124.538	-1148.24					1350.42	19.7125		-1288.44	-110.987
									1169.36	-11.1625								-1012.31	-615.9		459.962	-1127.74					1278.83	48.8125		-1349.94	189.213
									1028.16	226.037								424.488	-1365		-43.3375	-1102.44					1097.12	143.113		-1214.04	417.312
									1027.06	243.338								339.788	-1284.5		142.762	-1099.34					1437.03	198.213		-1418.74	453.413
									1442.96	251.438								-62.6125	-1245.2		-127.138	-1097.04					1028.03	277.113		1182.96	-290.188
									1254.76	272.337								-348.312	-1232.1		677.362	-1333.44					1677.53	-239.387		1322.96	69.6125
									1248.06	277.137								374.788	-1232.5		694.663	-1228.84					1964.03	193.912		1226.06	335.312
									1779.06	238.838								134.188	-1212.1		638.962	-1226.84					1463.53	226.613		1157.06	336.113
									1994.56	308.538								-302.212	-1193.2		487.762	-1211.14					1941.53	398.212		1418.46	384.312
									-1346.14	446.938								-374.613	-1166.5		634.962	-1209.34					1559.72	434.413		1223.36	403.113
									-1181.54	500.337								34.9875	-1161.8		634.462	-1192.64					-1641.06	1074.11		1743.16	-329.087
									-886.738	537.638								-260.512	-1007.5		830.962	-1191.64					-1664.45	1182.91		1483.36	-278.988
									-1044.74	554.237								-374.712	-970.9		590.962	-1150.44					-1000.58	456.113		2227.46	159.113
									-933.238	587.638								-307.812	-961.6		878.462	-1011.84					-1305.08	518.712		-1245.24	640.312
									-1018.84	589.938								503.087	-1420.8		762.763	-1002.94					-1054.17	524.913		-898.438	724.612
									-925.238	589.638								903.388	-1188.1		573.763	-988.238					-1051.47	531.612		-1192.94	831.312
									-1037.24	589.337								1002.89	-1179.9		686.062	-970.638					-1085.28	553.812		-707.337	832.212
									-918.438	608.138								518.188	-966.4		662.062	-956.538					-1386.38	652.212		-932.438	968.013
									-918.238	622.438								855.087	-880.6		668.562	-938.538					-724.875	692.212		-955.737	1068.81
									-1038.64	638.138								1022.19	-504.2		1255.26	-933.238					-1086.78	717.913		-1045.54	1101.71
									-1102.44	680.337								1867.29	-1305.8		1267.76	-931.738					-1014.17	729.712		-1346.24	1219.61
									-1085.44	683.538								-1997.16	-364.9		684.163	-919.338					-1092.08	813.112		-1104.04	1234.31
									-1374.34	684.337								-1936.01	-338.5		723.663	-911.538					-1114.28	879.013		-1327.84	1238.31
									-797.438	713.337								-2294.19	-187.1		637.862	-882.938					-829.275	889.413		-462.738	1450.11
									-851.738	715.638								-1554.28	-23		941.962	-881.238					-669.575	1123.11		473.962	899.112
									-784.338	723.337								-1761.92	70.3		684.163	-868.938					-1075.28	1268.51		-233.938	991.913
									-644.638	789.138								-1762	98.7		678.263	-861.938					368.725	1031.11		7.6625	1006.71
									-746.738	808.638								-1591.74	163.5		773.462	-859.438					-62.975	1043.51		-256.837	1008.41
									-556.638	881.038								-1642.84	180.4		557.962	-840.638					-254.875	1043.01		-225.438	1019.91
									-528.138	945.938								-1592.96	289.2		1078.46	-791.638					158.725	1142.91		-222.738	1059.81
									-706.038	1093.64								-1360.31	-303.8		768.962	-748.438					72.325	1146.81		389.663	1105.51
									-449.638	1226.14								-1302.71	-300.7		928.062	-672.838					-220.675	1178.81		-167.838	1142.61
									-532.338	1367.74								-1343.31	-291.3		834.263	-636.538					-306.475	1275.41		-193.938	1151.21
									446.962	970.438								-1005.91	-250.1		891.763	-569.938					-38.475	1306.41		-280.337	1254.91
									-340.338	1009.24								-1088.81	-178.8		-941.738	-390.938					-260.375	1316.71		63.1625	1265.71
									431.863	1042.94								-991.712	-149.9		-1088.34	-352.638					-164.175	1328.31		393.562	1375.71
									307.962	1056.74								-1256.21	-146.2		-1074.04	-347.938					1149.83	455.113		76.5625	1380.81
									-98.4375	1058.74								-1391.31	-118		-1075.54	-274.438					1373.72	579.112		75.1625	1389.71
									393.762	1074.84								-1070.21	-86		-1036.54	-269.838					1209.53	972.013		1122.06	545.513
									-249.438	1111.94								-1224.31	48.3		-1092.84	-168.038					986.825	1235.61		778.462	700.913
									428.562	1125.04								-1464.81	80.3		-1348.54	-109.038					649.425	1257.91		712.663	730.413
									223.062	1140.64								-1393.21	97.7		-1000.14	-13.8375					963.725	1259.91		643.062	999.312
									473.863	1169.44								-1468.61	115.7		-1292.44	19.2625					657.625	1262.91		667.163	1092.21
									-33.8375	1191.04								-1008.01	120.2		-1079.04	25.0625					1844.62	820.013		584.263	1302.61
									230.762	1199.04								-1123.91	186.8		-1209.44	78.5625					1539.62	907.112		557.362	1306.81
									-82.0375	1205.74								-1384.31	224.3		-975.338	228.863					-972.575	1499.31		1040.86	1424.31
									-22.5375	1223.04								-1353.21	234.2		-1197.74	257.262					-822.475	1582.21		1946.26	729.212
									244.162	1241.74								-1225.71	357		-1205.04	260.163					-766.275	1652.61		-894.237	1976.11
									-344.538	1276.84								-1290.31	390		-1019.74	386.262					-708.075	1699.11		590.862	1786.41
									317.863	1303.44								-1233.61	439.4		-981.038	459.762					-1174.17	1709.21		637.562	2132.51
									-361.638	1301.94								1389.09	-302.4		937.562	-409.538					-925.675	1892.21
									81.7625	1328.84								1457.99	-92.5		1090.86	-331.138					-690.275	1930.41		-724.475	-1357.66
									144.463	1326.84								1458.79	-82.6		1305.16	-278.638					-763.075	1972.71		136.325	-1450.46
									-99.2375	1332.04								1233.49	119.9		1204.76	-201.738					142.625	1591.21		162.325	-1415.86
									-106.838	1335.64								1343.19	184		1246.26	-178.038								954.625	-1425.16
									419.863	1358.64								1455.89	337.1		1142.16	-99.1375					-872.413	-2026.61		-771.275	-1157.56
									1010.66	529.438								1424.39	338.7		1090.96	-13.7375					-1106.01	-1989.82		-596.875	-967.163
									975.163	553.737								1012.89	362.1		1277.56	168.062					-606.913	-1658.69		-824.075	-881.763
									974.562	581.237								1020.49	365.3		1135.56	259.962					-467.713	-1406.79		-875.675	-812.563
									944.462	590.737								1196.29	487.9		929.263	396.663					-113.013	-2249.92		-1131.08	-555.763
									896.763	650.638								2129.29	-147		1064.86	435.962					-13.8125	-2144.95		-435.575	-1363.36
									1012.96	656.638								1726.69	117.5		1933.16	227.863					474.087	-2063.47		314.325	-1335.56
									887.562	671.138								1901.79	167		-1455.74	954.862					80.0875	-1982.68		-36.875	-1312.76
									821.562	672.938								1654.69	206.1		-1288.14	529.663					-158.913	-1846.79		-396.275	-1254.06
									1086.96	699.638								1525.29	274.3		-1281.34	535.362					-36.3125	-1711.79		300.325	-1250.16
									1181.16	741.737								-1914.71	705.1		-1178.54	602.663					-68.7125	-1555.79		426.725	-1234.06
									667.862	772.138								-987.513	554.5		-866.038	680.263					731.888	-2198.04		-42.175	-1214.86
									862.862	786.538								-1393.81	554.8		-767.038	686.562					1207.39	-1699.69		-300.075	-1203.96
									802.462	826.038								-996.513	554.8		-826.938	719.562					1726.69	-1577.89		199.125	-1167.06
									762.263	833.737								-1197.61	561.6		-810.138	731.062					1738.89	-1555.29		187.725	-1153.96
									777.962	833.038								-1233.01	673.9		-929.038	741.163					1554.99	-1442.29		246.125	-1142.56
									698.163	836.938								-831.913	681.1		-988.838	757.562					-1826.95	-646.688		13.925	-1139.56
									625.163	861.737								-1103.51	764.5		-923.138	822.462					-828.613	-1258.89		406.425	-932.363
									692.362	947.438								-675.013	771.6		-716.038	836.062					-700.013	-1204.69		536.025	-1253.96
									792.062	1014.44								-1313.71	782.7		-687.138	1008.06					-840.413	-1152.69		889.725	-904.563
									740.462	1023.64								-1312.51	792.8		-702.938	1207.56					-704.213	-1115.39		1318.62	-858.863
									730.962	1026.24								-817.112	794.4		-553.638	1207.86					-495.413	-1012.49		1309.62	-852.063
									648.163	1032.74								-1183.71	804.5		-1396.74	1286.96					-859.313	-884.988		875.225	-724.363
									551.763	1043.04								-551.913	841.7		420.562	916.962					-1032.31	-871.688		829.225	-722.063
									1094.96	1069.54								-1410.81	944.2		293.262	1069.26					-1382.91	-778.288		869.225	-716.763
									1408.66	1170.64								-683.712	1037.7		264.762	1133.96					-1397.61	-736.788		929.525	-688.963
									623.962	1237.64								-1157.91	1100.2		-262.938	1178.46					-259.513	-1426.79		1629.33	-822.063
									1178.96	1260.94								-613.913	1210.6		174.363	1183.86					-307.713	-1387.49		1648.72	-543.663
									1599.36	640.638								-1388.91	1243.5		269.462	1186.76					152.387	-1379.59		-2068.62	241.537
									-14.3375	1410.04								-830.812	1315.2		33.4625	1294.66					285.988	-1335.89		-1170.98	-97.1625
									193.363	1431.24								-41.6125	1099.7		402.562	1289.16					-326.313	-1180.79		-1148.08	-8.1625
									-178.338	1593.44								430.587	1202.8		-45.2375	1295.56					-49.1125	-1130.79		-1269.28	377.637
									65.2625	2106.74								46.2875	1210.8		-305.738	1312.56					-420.413	-995.788		1023.33	-392.863
									138.762	2109.94								31.4875	1315.7		-297.038	1329.06					1254.69	-1218.99		1370.33	-331.263
									248.363	2111.94								-373.113	1344.8		-393.338	1357.76					1277.29	-1195.29		998.225	-294.763
									268.962	2118.54								892.688	503.7		178.562	1361.86					1119.09	-1060.09		1297.03	-227.563
									146.062	2135.04								831.788	664.1		848.263	545.163					578.288	-1056.59		1007.12	-134.363
									181.662	2194.24								1000.89	787		974.763	553.263					989.188	-774.288		1304.92	60.0375
									229.062	2239.04								743.788	809		873.163	556.562					974.388	-760.188		1105.03	89.6375
									284.363	2300.74								560.788	906.8		864.263	560.763					792.688	-624.088		1225.83	166.137
									727.562	1706.74								523.587	945.3		850.763	559.862					932.288	-606.588		1397.53	277.538
									1319.16	1934.24								1148.39	1054.4		1329.66	632.862					1723.49	-1164.89		1272.12	327.538
																		837.987	1081.5		1344.96	658.962					1815.09	-1072.39		1018.23	474.438
																		1130.89	1110		766.163	669.362					1573.89	-673.388		2029.42	-376.963
																		1109.99	1116.5		1009.56	772.263					1693.69	-557.888		1553.83	126.237
																		1418.19	1346.8		994.263	790.663					1691.89	-510.288		1554.22	204.738
																		966.788	1357.1		1002.56	793.663					-1922.7	-172.788		-1050.38	809.538
																		1214.99	1389.9		1046.86	822.062					-2240.37	-86.8875		-912.475	877.737
																		490.488	1406.2		747.462	822.263					-1466.91	-45.4875		-892.175	930.938
																		1763.99	541.5		743.163	829.263					-1411.51	100.713		-904.575	1009.14
																		1667.79	674.2		884.362	949.362					-1443.21	115.612		-668.275	1028.44
																		1971.89	712.6		624.862	1103.66					-1756.57	317.712		-1043.18	1029.54
																		2004.09	861.7		796.663	1105.66					-1115.31	-431.888		-1138.08	1081.04
																		1814.39	1179.9		1365.06	1114.76					-1363.41	-347.788		-702.275	1116.74
																		-586.013	1581.3		767.562	1171.86					-1056.51	-154.288		-604.475	1171.24
																		-740.913	1765.1		789.062	1189.06					-1131.11	45.1125		-694.975	1179.04
																		-760.413	2086		1967.06	565.163					-1206.81	206.213		-769.575	1260.84
																		310.788	1465.2		1678.06	1104.06					-1095.21	282.212		-926.575	1317.44
																		43.2875	1466.9		-1178.34	1441.46					-1245.01	322.913		-607.175	1323.34
																		184.188	1521.4		-1001.74	1509.76					1116.49	-350.988		-1173.08	1331.34
																		-237.012	1533.3		-560.638	1650.06					1109.89	-253.588		-438.575	1066.14
																		262.688	1631		-1199.84	1751.96					1043.69	-222.788		-139.075	1075.54
																		545.788	1483.9		1272.76	1406.66					1300.79	-205.088		-414.375	1096.74
																		1250.99	1494.6		776.763	1661.86					996.788	-160.488		135.025	1121.54
																		1302.79	1561.5		-591.375	-2210.79					1272.59	-134.788		-241.575	1271.94
																		1044.39	1707.2		851.025	-1696.19					1390.79	146.012		249.325	1380.84
																		1848.79	1462.4		848.725	-1686.59					1161.89	185.713		-239.275	1418.34
																		1545.39	1702.3		1632.92	-1676.29					937.688	413.512		1180.03	766.737
																		-682.5	-2215		-1872.67	-1026.59					1281.49	467.012		930.225	777.138
																		-979	-2135.96		-696.075	-875.988					1943.99	-271.788		973.725	851.438
																		-783.8	-2115.21		-695.375	-867.088					1779.39	-260.788		886.525	865.938
																		-873.3	-1985.54		-675.375	-814.988					1837.59	-234.488		707.525	911.038
																		-653.2	-1922.99		-712.675	-734.188					1701.39	-203.088		766.425	1048.64
																		-533.3	-1678.3		-742.175	-703.188					1642.59	-155.788		1013.52	1079.04
																		93.6	-1475.97		-1007.98	-546.488					1735.89	-35.7875		941.525	1150.64
																		586.6	-2233.94		451.025	-1360.49					2322.19	-29.5875		934.525	1160.14
																		1386.3	-1791.09		299.825	-1244.79					1541.39	8.6125		1500.53	544.337
																		1064.7	-1777.18		391.525	-1164.89					1590.09	92.2125		1592.03	609.438
																		579.1	-1617.03		36.125	-1153.49					1670.79	154.912		-556.475	1466.84
																		575.1	-1610.63		-14.675	-1144.89					1943.89	296.812		-449.475	1423.14
																		961.6	-1592.14		336.825	-1138.09					-2269.44	504.312		-358.375	1449.14
																		906.7	-1589.66		225.725	-1103.29					-1594.55	543.112		-273.675	1479.24
																		828.9	-1539.57		-136.675	-1087.69					-2164.67	591.312		-628.8	-1613.08
																		568.3	-1525.55		142.725	-1039.99					-2078.85	1002.71		-102.7	-1594.18
																		-1877.26	-1164.1		232.925	-973.288					-1860.22	1201.21		9	-1548.98
																		-2185.06	-831.3		459.825	-964.588					-1576.52	1293.81		1	-1548.08
																		-1543.5	-809.8		726.425	-905.988					-1230.91	470.613		-193.4	-1539.08
																		-2231.3	-738.9		1129.22	-907.688					-1279.01	590.712		-2208.01	-656.575
																		-681.1	-1261.4		680.325	-880.088					-1072.71	824.712		-1539.92	-579.975
																		-563.9	-1219.8		816.625	-840.988					-950.313	840.612		-677.3	-1068.78
																		-1144	-1038.4		1297.92	-801.688					-1036.11	952.913		-637.2	-1033.28
																		-466.7	-999.2		1014.33	-645.288					406.988	948.712		-915.6	-868.175
																		-861.6	-639		896.425	-646.988					273.288	1090.31		-1360	-860.175
																		-1267.5	-560.8		1193.42	-571.688					218.488	1240.31		-858.4	-827.575
																		438.6	-1488.11		1304.12	-518.588					488.688	1279.21		-654.9	-798.675
																		280.7	-1429.1		877.425	-510.288					-273.613	1325.81		-385.3	-1428.78
																		148.9	-1421.5		1376.22	-499.288					-298.513	1341.21		-29.8	-1298.98
																		-473.2	-1400.7		1588.12	-891.788					-276.813	1364.01		-378.5	-1020.08
																		-437.2	-1355.5		1555.42	-750.088					871.587	605.212		815.2	-1387.78
																		-341.8	-1348.6		-1008.98	-444.988					510.988	897.812		1206.4	-1240.18
																		-187.7	-1335.2		-1233.68	-253.388					771.987	1095.71		1198.6	-1222.98
																		397.8	-1333.1		-998.575	-251.688					873.888	1177.81		1179.4	-617.975
																		-330.5	-1292.3		-1089.48	-127.788					1369.99	1199.11		-2040.85	-272.775
																		372.3	-1194.1		-1094.68	-109.188					1244.79	1356.11		-1596.57	-211.575
																		442.5	-1107.9		-1170.18	-41.7875					650.487	1377.31		-1703.34	252.825
																		-341.4	-1037		-1162.88	12.5125					2155.09	759.913		-1503.6	307.225
																		1338.7	-1445.8		-1194.48	231.713					-893.113	1623.11		-1055.2	-117.975
																		499.7	-1350.8		-1389.98	263.712					-787.013	1679.11		-1107.9	88.825
																		598	-1288.1		-1257.88	276.413					-593.113	1715.21		-1363.5	286.525
																		722.1	-1214.6		-1086.18	413.113					-821.713	1745.71		-958.3	407.025
																		1372.7	-1194.2		1379.83	-371.388					-1336.01	1861.61		1304.3	-330.075
																		1063.9	-1176.4		1374.12	-358.588					-986.313	1891.61		1013	-281.675
																		773.3	-1130		1361.12	-9.2875					304.688	1511.31		1126.9	121.925
																		1045.5	-952.8		1126.12	212.912					38.9875	1529.11		1312.8	149.825
																		661.3	-950.6		1320.92	365.312					260.087	1571.81		1487.5	328.325
																		855.5	-822.9		1090.42	389.312					195.488	1624.21		-814.8	581.425
																		871.7	-821.9		1863.22	175.613					-83.2125	1649.41		-1129.6	609.925
																		869.8	-774.3		2043.33	200.812					624.888	1781.41		-776.3	819.025
																		1100.1	-755.8		-1074.68	471.512					636.188	2041.91		-849.4	911.525
																		1123.7	-713.1		-1009.88	493.012					1556.09	1510.71		291.6	1165.53
																		1078.6	-643		-1301.48	569.212					1400.59	1625.31		-124.4	1170.22
																		1896.3	-937		-1075.98	608.413					-1577.72	-1496.29		-392.5	1223.42
																		1474.1	-864.7		-1287.78	641.212					-1454.51	-1393.19		-339.8	1370.03
																		1700.2	-743.3		-700.875	781.013					-632.613	-1855.89		910.7	759.425
																		1829.8	-617.2		-693.275	783.712					-523.413	-1742.09		-805.4	1696.92
																		-1573.23	-287.3		-1044.08	808.013					-769.313	-1651.09		573.2	2020.72
																		-1120.9	-344		-525.275	858.712					29.3875	-1871.99		767.6	2021.83
																		-1044.3	-183.1		-521.175	877.212					136.088	-1674.09		1561.2	1671.22
																		-1107.4	7.9		-845.075	890.513					-397.013	-1509.59		-655.288	-2220.22
																		-992.2	200.1		-766.275	977.413					642.688	-1868.79		-564.288	-1431.79
																		-1027.9	276.5		-476.275	989.312					623.788	-1862.39		6.7125	-1460.89
																		-1091.5	298.8		-1046.18	1035.61					639.788	-1767.89		165.213	-1454.59
																		-943.1	348.8		-764.075	1073.61					1364.89	-1724.99		667.812	-2192.02
																		-1413.8	409.4		-645.875	1098.21					-1753.89	-1050.29		509.012	-1740.29
																		1390.4	-484.3		-808.675	1099.01					-671.513	-1398.19		991.212	-1506.39
																		1416.5	-417.8		-807.375	1107.91					-601.713	-1353.29		-1551.55	-985.988
																		1203.5	-316.4		-698.975	1195.41					-772.813	-798.388		-738.088	-1269.99
																		1008.1	-289.1		-545.375	1333.31					-1291.81	-758.488		-652.588	-1263.19
																		1070.6	48.6		123.825	1059.61					-681.813	-734.988		-776.788	-1248.39
																		1057.3	78.1		99.825	1108.81					-1260.91	-679.788		-613.388	-1244.39
																		1226.2	280.8		-287.675	1131.61					-1067.61	-672.588		-956.088	-1171.39
																		1330.9	330.3		-142.975	1131.21					-778.313	-666.488		-994.288	-1030.79
																		1008.3	391.6		-159.875	1140.31					97.8875	-1374.79		-984.788	-841.888
																		1168.8	417		-164.675	1147.91					-248.813	-1346.39		-228.288	-1390.49
																		1460.5	-446.1		273.025	1149.41					135.287	-1285.49		-173.488	-1359.69
																		1457.2	-214.3		268.925	1156.71					422.887	-1188.79		-281.988	-1343.19
																		1453.7	-65.5		307.225	1174.51					-403.113	-985.588		65.2125	-1281.49
																		1488.7	195.6		283.325	1222.51					1313.39	-1360.19		120.013	-1064.19
																		-1680.65	498.3		-197.075	1256.21					656.487	-1333.89		639.112	-1159.39
																		-1167.4	836.6		291.825	1265.41					616.388	-1321.39		615.812	-1035.69
																		-1070.5	852.7		-215.975	1339.71					644.788	-1307.19		824.312	-889.788
																		-1189.3	877		-249.175	1364.21					695.288	-1287.79		948.013	-833.088
																		-1111	881.6		-138.175	1411.01					697.487	-1280.99		760.212	-804.888
																		-1241.8	1237.4		165.925	1411.11					621.888	-1117.49		990.712	-713.788
																		-373.4	1029.5		923.425	522.612					515.188	-1045.19		1011.01	-657.388
																		40.2	1030.4		776.525	665.312					571.388	-832.888		1135.21	-637.688
																		33.7	1206.5		1124.22	739.413					746.388	-819.488		1962.91	-496.488
																		320.6	1239.6		994.825	779.612					616.388	-797.888		-1410.19	-224.588
																		47.2	1270.5		939.125	866.612					880.587	-711.288		-1514.49	-174.188
																		134.5	1275.8		558.125	929.513					1271.79	-680.588		-1519.69	-166.988
																		169.2	1279.4		560.825	1022.41					1110.39	-654.688		-1458.99	-3.6875
																		395.3	1291.7		1020.92	1031.11					1397.89	-580.088		-1533.29	247.012
																		1157.1	501.2		996.725	1061.91					974.087	-518.688		-1144.09	-430.488
																		1147.3	610.3		1166.53	1107.41					1158.09	-514.688		-1130.49	-369.088
																		825.7	655.5		1362.72	1116.71					1402.69	-481.088		-1374.19	-281.588
																		1134.3	669.1		1430.53	1119.21					1718.49	-1098.29		-1286.09	-86.0875
																		998.8	881.6		575.625	1128.51					1667.29	-593.988		-1365.09	-38.2875
																		1134.5	935.1		1385.42	1258.21					-1709.26	-426.188		-1199.89	54.8125
																		573.9	1125.9		805.725	1260.61					-1463.41	-411.888		-1193.49	63.8125
																		842.4	1178.4		1198.62	1275.81					-1444.11	-89.1875		-1288.69	174.613
																		1272.2	1179.8		582.225	1346.81					-1411.21	33.1125		-1067.49	381.413
																		1472.7	516.6		2234.53	618.612					-2044.94	182.213		-1195.29	390.613
																		1856.8	548.1		2013.12	674.212					-2024.44	212.012		1023.01	-441.488
																		-1150.5	1562.3		1449.62	848.312					-1835.86	211.613		1212.01	-416.288
																		-1161.5	1564.1		1562.33	1139.81					-2141.2	312.312		1178.61	-258.988
																		-556	2116.1		1714.53	1301.11					-1137.71	-450.888		1334.21	-45.0875
																		-155.1	1393.3		-1653.8	1690.11					-1230.01	-184.588		1399.51	-9.0875
																		131.8	1408.8		-510.875	1453.11					-1236.21	-139.388		1140.11	166.812
																		512	1417.4		-634.275	1573.61					-1111.21	-46.2875		1137.81	176.213
																		1032.2	1711.5		-548.775	1659.21					-1232.11	-23.4875		1224.01	450.012
																		1167.9	1808.5		129.225	1481.21					-1227.41	10.0125		1835.21	90.9125
																		620.6	1857		309.025	1517.21					-1233.81	16.6125		-2077.45	746.312
																		-1607.83	-1695.7		483.625	1569.71					-1074.61	96.5125		-1087.39	562.013
																		-1619.38	-1662.64		1135.33	1450.81					-1146.61	158.213		-823.988	657.013
																		-773.975	-1997.65		724.825	1580.61					-1294.21	177.113		-998.388	738.712
																		-1023.77	-1923.92		546.125	1634.01					-1302.61	181.213		-572.188	874.212
																		-814.875	-1922.6		1121.62	1748.71					-1078.61	306.613		-893.088	889.013
																		-1380.17	-1816.19		1369.12	1819.91					-1158.71	362.512		-921.788	939.612
																		-682.475	-1722.46		1199.42	1862.51					-1041.11	386.812		-894.488	1049.31
																		-1434.38	-1638.79		931.125	2138.91					1194.79	-340.488		-807.188	1057.81
																		416.425	-2234.61		-660.825	-2153.47					1422.09	-236.588		-530.888	1057.01
																		417.625	-2224.78		-838.225	-1948.39					978.087	232.512		-832.488	1070.01
																		-18.475	-2188.13		-791.825	-1691.29					1294.79	400.312		-1056.19	1148.61
																		446.625	-1907.47		-1368.53	-1537.39					928.688	474.712		-748.088	1414.61
																		-26.775	-1515.66		-1037.43	-1458.19					1700.79	-135.788		-23.3875	1031.21
																		-328.575	-1515.53		-853.325	-1442.69					1432.59	-128.388		-328.888	1059.61
																		86.725	-1505.23		176.275	-1734.99					1976.49	-42.3875		-383.988	1096.21
																		-143.375	-1474.31		-408.525	-1441.69					2019.49	68.2125		-343.488	1167.11
																		637.025	-2279.27		843.375	-2199.61					1991.69	163.812		-350.688	1303.11
																		912.225	-2158.98		1028.97	-1443.79					1464.49	216.213		-166.588	1357.41
																		533.325	-2041.09		-2005.69	-1169.29					2148.29	303.312		1077.41	1171.41
																		1152.03	-2019.95		-1497.43	-567.488					-1856.89	562.913		1674.61	1406.81
																		560.925	-1900.51		-1073.13	-1385.99					-2038.19	783.513		-994.488	1672.01
																		726.625	-1860.47		-452.825	-1323.69					-1457.41	1120.11		-213.788	1635.01
																		1416.42	-1677.13		-1128.93	-1300.79					-1092.91	662.112		357.675	-1431.03
																		508.725	-1652.12		-1319.23	-1266.59					-1043.11	709.712		-632.225	-1063.33
																		940.725	-1600.45		-674.225	-1199.09					-1059.01	799.013		-1176.53	-1013.53
																		1160.83	-1587.96		-635.025	-1155.49					-673.313	866.312		-1047.23	-964.225
																		1062.22	-1545.25		-689.225	-1116.29					-854.013	875.712		-651.725	-802.125
																		1148.33	-1541.11		-459.725	-1050.49					-1156.01	913.513		-1028.03	-469.125
																		1378.83	-1505.86		-735.725	-793.988					-1104.11	971.013		-110.525	-1322.13
																		-1573.55	-1324.41		-852.725	-789.788					-971.813	993.513		190.575	-1230.93
																		-1675.42	-1220.81		-862.625	-763.188					-1096.31	1001.91		155.175	-1199.63
																		-1516.47	-1075.11		-945.725	-743.488					-696.413	1039.91		18.175	-1167.03
																		-1631.05	-995.812		-1085.73	-728.188					-609.013	1042.11		217.375	-1102.93
																		-1712.14	-842.112		-974.025	-721.188					-917.813	1057.71		122.675	-1102.03
																		-1594.26	-726.812		-800.125	-649.188					-664.413	1263.81		295.775	-1060.43
																		-1895.13	-664.513		-1031.43	-646.088					340.288	941.413		72.275	-1052.43
																		-1679.71	-559.112		-1083.33	-578.688					-411.013	1017.11		-266.125	-1044.93
																		-897.475	-1249.31		-1173.33	-551.588					222.387	1035.41		595.875	-1319.13
																		-775.975	-1227.51		-386.525	-1377.19					215.688	1165.61		600.475	-1312.23
																		-664.775	-1140.81		-58.525	-1276.09					357.988	1316.21		1174.17	-1221.63
																		-714.475	-1106.51		-283.425	-1247.49					979.888	604.712		1034.08	-1215.53
																		-795.775	-1058.81		378.675	-1231.29					693.788	868.913		689.475	-927.525
																		-534.275	-1058.51		266.375	-1185.69					688.087	875.212		1353.67	-776.325
																		-902.275	-1048.71		-191.625	-1180.69					1018.39	928.913		1008.17	-481.625
																		-756.275	-1037.41		-479.025	-1164.89					1421.69	1157.81		1821.67	-595.725
																		-664.175	-1026.91		171.475	-1020.19					1843.99	585.212		-1735.25	351.775
																		-1087.78	-1009.81		-447.325	-1009.09					1853.89	689.812		-1057.33	27.175
																		-1229.88	-914.712		532.875	-1231.29					1872.99	767.913		992.075	-286.525
																		-1120.67	-882.513		1158.67	-1215.79					1440.29	1309.71		1225.67	221.675
																		-992.875	-855.312		807.675	-633.988					-760.713	1651.51		1158.97	266.975
																		-581.975	-850.513		-1635.85	-279.088					-564.513	1716.91		1026.78	396.975
																		-1136.08	-803.712		-1624.48	-264.488					-651.113	1724.91		1591.67	-149.125
																		-687.375	-738.913		-1645.62	-241.388					-725.713	1860.11		-1955.24	613.675
																		-1168.47	-736.112		-2018.33	-235.788					-848.613	2023.61		-1596.82	1358.28
																		-1432.47	-724.312		-2009.14	-150.688					-621.113	2178.31		-1006.63	525.675
																		-946.875	-684.513		-2127.71	237.012					174.887	1453.31		-1055.83	534.675
																		-830.875	-680.712		-1820.49	302.512					-275.213	1619.71		-1031.63	547.475
																		-943.375	-677.212		-1916.89	317.712					-174.713	1655.81		-1148.43	566.875
																		-836.275	-672.212		-1343.33	-385.588					-85.3125	1779.11		-1035.33	571.675
																		-1189.08	-583.212		-1044.23	-380.588					577.487	1546.91		-983.625	664.275
																		-1084.47	-500.012		-1268.03	-373.688					1007.59	1678.81		393.275	1094.88
																		53.025	-1413.71		-993.325	-271.888					510.587	1859.81		1078.08	545.375
																		-189.875	-1387.31		-1006.03	-268.188					1100.89	1866.11		800.975	601.175
																		-398.075	-1348.61		-992.225	-257.088					633.487	1957.61		950.475	720.475
																		376.125	-1306.31		-1145.13	403.812					1736.19	1476.91		977.775	821.075
																		-148.075	-1217.71		1183.88	-354.388					-1556.86	-1648.18		901.975	1230.47
																		176.825	-1175.21		1262.38	-326.488					-1699.94	-1476.38		1223.38	1381.97
																		-74.675	-1136.11		1092.78	-12.2875					-664.05	-2081.41		1702.47	588.075
																		-378.775	-1109.51		1025.88	20.3125					-738.95	-2060.39		-573.525	1447.97
																		-286.475	-1107.41		1238.47	123.412					-755.85	-1953.48		-1159.13	1836.88
																		-34.475	-1084.21		1149.28	218.012					-820.85	-1909.18		-530.725	2192.78
																		1216.42	-1397.11		1209.47	226.912					-788.95	-1872.38		1187.28	1425.67
																		1051.03	-1380.81		975.675	262.312					-606.25	-1788.78
																		949.725	-1246.01		992.175	273.512					-531.55	-1698.38
																		599.925	-1229.01		1014.08	310.913					-507.25	-1649.68
																		557.825	-1226.61		1388.67	331.613					-850.85	-1438.68
																		757.825	-1219.31		967.375	340.413					138.55	-1541.08
																		930.525	-1185.71		1363.47	389.413					347.75	-1459.88
																		879.825	-1185.11		1338.88	441.712					-24.55	-1398.38
																		879.125	-1178.41		1088.38	451.812					-254.55	-1398.58
																		943.725	-1149.31		1757.38	-252.988					725.15	-1694.08
																		577.625	-1133.71		1410.47	-192.688					747.25	-1579.78
																		632.525	-1050.71		-1741.33	745.712					1087.15	-1448.78
																		1151.92	-1044.81		-2213.04	793.612					681.65	-1377.98
																		1340.72	-981.013		-1756.78	905.112					-1637.62	-1291.48
																		1348.53	-978.312		-1750.29	916.312					-2013.07	-666.675
																		955.125	-964.812		-1036.83	523.612					-1194.25	-1278.78
																		979.825	-942.312		-1223.33	615.013					-856.15	-1257.08
																		1109.83	-940.612		-1302.83	700.612					-1302.75	-1254.48
																		764.125	-927.212		-833.625	707.212					-890.25	-1119.88
																		1202.42	-907.212		-802.925	733.112					-457.35	-890.775
																		652.025	-866.913		-1004.73	811.712					-952.75	-810.475
																		946.425	-851.812		-634.825	926.513					-781.95	-784.275
																		1325.03	-838.312		-1092.03	963.513					-897.35	-712.075
																		965.225	-825.513		-596.325	1152.11					-893.55	-685.275
																		973.225	-812.112		-712.725	1159.31					-850.55	-651.375
																		831.625	-803.112		-915.025	1164.31					50.15	-1327.28
																		1037.92	-787.513		-843.125	1165.71					47.35	-1317.88
																		1077.62	-770.712		-1208.63	1177.61					218.95	-1311.08
																		766.025	-756.013		-1236.83	1185.41					-120.65	-1272.88
																		1448.33	-694.812		-931.325	1186.31					-189.35	-1240.78
																		983.725	-638.612		-1165.53	1220.91					274.05	-1236.08
																		1161.03	-629.913		-653.225	1263.91					371.45	-1180.48
																		1119.83	-604.013		-578.625	1320.51					-218.85	-1158.88
																		1123.92	-563.612		-662.425	1326.21					-229.25	-1081.48
																		1247.83	-548.513		-965.325	1345.91					342.65	-1029.08
																		1234.12	-540.013		-3.225	1022.81					159.65	-1009.58
																		1058.92	-515.212		66.775	1068.71					162.35	-1001.28
																		1233.83	-486.413		67.875	1076.21					306.85	-979.475
																		1275.33	-479.212		-31.525	1106.71					273.95	-972.375
																		968.925	-470.413		465.075	1120.31					-452.95	-908.275
																		1103.12	-441.113		-238.925	1134.41					1056.05	-1032.48
																		1794.83	-1393.81		250.375	1171.91					511.45	-879.875
																		1546.53	-1238.01		375.475	1179.21					1257.65	-747.175
																		2075.72	-1093.01		-251.325	1178.11					1219.95	-694.375
																		1955.92	-817.312		106.875	1218.01					1158.75	-683.075
																		1750.83	-748.212		392.775	1238.21					959.15	-535.075
																		1611.62	-725.612		400.575	1356.61					1676.55	-887.675
																		2304.32	-531.413		-87.425	1403.91					1898.15	-477.075
																		1738.22	-480.812		1236.47	490.613					-1726.99	-414.375
																		-1817.34	-353.113		1409.58	528.212					-2197.71	-349.975
																		-1716.03	-315.812		1039.47	559.413					-1894.53	172.125
																		-1612.39	-186.512		1437.38	903.812					-2166.5	372.725
																		-2006.03	-102.713		1030.38	1195.61					-1694.68	463.925
																		-2201.93	12.2875		2238.88	655.212					-979.55	-412.175
																		-1734.78	49.8875		2018.58	865.612					-1290.25	-372.475
																		-1813.62	164.688		1695.17	1104.21					-1356.25	-279.975
																		-1674.65	227.387		-1596.2	1678.61					-1208.05	-214.275
																		-2323.82	241.387		-602.625	1555.41					-1137.05	-193.475
																		-1066.28	-310.212		-682.825	1612.11					-1303.15	-192.275
																		-1131.08	-264.812		-599.625	1614.01					-1386.15	-135.975
																		-1069.28	-178.412		-1309.43	1657.51					-1094.55	31.625
																		-1408.78	-164.213		-837.825	1817.31					-1350.15	41.925
																		-1393.67	-96.5125		-1098.23	1901.61					-1234.25	167.625
																		-1380.28	-89.7125		-918.625	1917.21					1029.95	-375.275
																		-1326.88	-81.8125		-1223.73	1997.01					1224.35	-298.175
																		-1292.97	-50.8125		-837.625	2111.81					1102.65	-168.475
																		-1004.27	56.9875		-983.625	2141.61					1339.35	-144.275
																		-1055.28	63.4875		-771.225	2169.21					1213.55	36.925
																		-1242.88	91.4875		-586.325	2238.01					1162.65	118.225
																		-1351.88	124.588		405.975	1527.11					1033.55	169.825
																		-1286.88	141.787		280.975	1539.81					1114.25	329.325
																		-1343.58	223.287		1330.28	1644.21					1005.75	364.225
																		-1037.38	260.587		768.175	1953.11					1221.45	450.025
																		-983.175	282.887								1526.15	-247.975
																		-1051.08	298.387								2158.85	-178.375
																		-1187.17	299.688								2066.95	-146.275
																		914.225	-415.413								1721.25	-53.475
																		1116.53	-390.012								1458.45	191.525
																		1080.92	-321.712								1653.55	231.325
																		993.425	-307.312								1547.65	274.325
																		1321.53	-275.512								1900.95	364.925
																		1170.33	-268.012								-1755.48	1048.22
																		1340.83	-263.012								-1782.97	1290.83
																		1396.12	-207.812								-871.75	701.025
																		1212.62	-177.912								-1226.45	804.025
																		1056.22	-145.912								-612.75	876.525
																		1121.72	-133.012								-521.45	1090.03
																		1137.03	-119.612								-706.35	1202.62
																		1007.92	-106.713								363.95	943.525
																		1381.22	-89.8125								18.55	1077.62
																		1389.53	-34.0125								-221.65	1099.53
																		1393.92	-19.5125								186.05	1108.53
																		1261.53	-5.7125								136.35	1191.22
																		1327.62	6.5875								368.35	1268.03
																		1002.33	18.2875								-422.25	1290.42
																		1388.53	135.188								-288.85	1312.03
																		1140.03	136.588								1167.95	641.925
																		1395.72	141.588								746.45	730.525
																		1225.83	158.588								708.15	748.525
																		1236.12	176.387								750.15	804.925
																		1236.53	183.588								1132.15	839.825
																		1261.62	184.988								766.25	843.425
																		1139.42	228.787								770.75	875.525
																		1345.62	252.588								828.65	911.525
																		1185.03	265.488								762.35	916.725
																		1223.72	265.387								1069.45	1053.33
																		988.325	290.188								802.95	1082.83
																		1119.33	418.488								972.15	1155.72
																		1084.83	444.488								1212.05	1308.03
																		1480.53	-377.812								1800.45	523.425
																		1941.72	-362.212								1671.05	557.625
																		1479.22	-266.613								1890.65	570.525
																		1475.83	-257.113								1660.45	756.325
																		1496.92	-245.213								1952.45	826.925
																		2293.12	-236.912								-716.65	1946.03
																		1496.92	-234.113								-610.95	2112.53
																		2208.93	-140.713								-618.55	2241.72
																		1526.12	-80.4125								-354.95	1487.03
																		1536.33	-20.1125								203.85	1505.83
																		1721.53	125.088								407.55	1533.53
																		1548.33	164.588								972.25	1594.62
																		1604.22	416.488								846.55	1614.22
																		2122.32	430.387								1313.45	1809.83
																		2228.93	440.688								1012.25	2082.93
																		-1415.67	491.688								652.15	2202.82
																		-1527.17	564.087								1585.05	1675.62
																		-1470.17	581.688								1646.55	1684.83
																		-1599.42	594.087
																		-1865.88	1078.89
																		-1442.78	1193.49
																		-876.675	564.188
																		-1056.08	647.388
																		-1204.08	693.688
																		-1321.47	696.388
																		-922.675	714.888
																		-1133.78	805.788
																		-1267.58	810.888
																		-598.875	830.487
																		-1228.78	879.788
																		-714.975	989.788
																		-831.775	1033.49
																		-758.675	1190.29
																		-1096.58	1346.19
																		-831.475	1410.99
																		330.925	1052.09
																		325.525	1081.89
																		-217.175	1083.09
																		-28.075	1099.59
																		74.425	1140.69
																		76.425	1151.59
																		333.825	1233.69
																		-39.475	1281.39
																		411.425	1287.89
																		36.925	1351.59
																		228.725	1387.89
																		392.625	1411.79
																		1098.03	566.987
																		997.125	580.487
																		1250.72	625.388
																		929.325	625.587
																		1021.23	757.288
																		886.825	815.788
																		611.525	841.487
																		863.325	903.188
																		1119.72	1024.39
																		910.125	1076.79
																		733.425	1079.99
																		646.925	1117.19
																		826.525	1157.59
																		1219.12	1175.39
																		1337.62	1274.09
																		1685.33	676.388
																		2135.22	754.587
																		1883.03	897.688
																		1624.22	1090.29
																		-805.575	1606.79
																		-646.075	1712.79
																		-677.075	1873.59
																		-585.775	2085.49
																		-602.175	2320.09
																		-228.575	1530.69
																		106.825	1667.99
																		-94.875	1760.19
																		640.325	1548.99
																		1177.72	1563.19
																		779.825	1590.19
																		1185.42	1595.79
																		620.025	1605.19
																		1185.62	1629.49
																		724.025	1702.09
																		718.725	1710.69
																		979.325	1771.59
																		870.225	1824.79
																		1216.92	1962.59
																		-1062.59	-2009.33
																		-1342.69	-1819.69
																		-1316.29	-1752.84
																		-1039.79	-1486.53
																		184.412	-1657.38
																		245.312	-1624.53
																		204.512	-1562.48
																		407.113	-1480.2
																		315.413	-1452.69
																		441.613	-1425.29
																		-385.087	-1399.19
																		682.913	-2045.03
																		547.413	-1742.54
																		547.413	-1591.21
																		496.712	-1404.39
																		1596.71	-1617.34
																		-1431.49	-993.888
																		-1987.85	-780.587
																		-1907.28	-557.788
																		-1585.71	-535.087
																		-1188.49	-1377.89
																		-1179.39	-1376.49
																		-683.688	-1269.79
																		-1417.39	-1197.09
																		-1154.29	-1119.39
																		-585.388	-1118.29
																		-831.587	-1098.79
																		-844.487	-1013.49
																		-992.487	-995.987
																		-1001.79	-993.487
																		-619.087	-948.888
																		-742.987	-923.087
																		-951.188	-922.788
																		-721.788	-903.688
																		-1027.69	-899.987
																		-488.087	-891.788
																		-1043.79	-892.388
																		-628.388	-885.087
																		-819.288	-867.188
																		-700.987	-861.587
																		-786.487	-861.788
																		-999.087	-814.188
																		-629.688	-785.688
																		-720.788	-717.388
																		-759.288	-656.888
																		-1117.09	-502.688
																		-1155.49	-482.288
																		-493.087	-1418.49
																		447.413	-1335.49
																		258.312	-1185.79
																		-60.6875	-1169.29
																		207.312	-1164.79
																		-44.3875	-1138.49
																		-229.988	-1081.39
																		-444.188	-1049.59
																		-247.488	-1006.29
																		384.212	-1001.49
																		200.613	-981.388
																		559.112	-1360.79
																		571.312	-1323.79
																		1199.41	-1226.69
																		925.612	-1109.89
																		524.612	-1074.49
																		1032.21	-1022.79
																		1011.81	-961.587
																		966.312	-942.888
																		507.212	-920.087
																		642.013	-819.788
																		1401.11	-779.587
																		1165.31	-754.087
																		1207.81	-711.087
																		1230.01	-631.688
																		1157.41	-586.888
																		858.913	-581.587
																		1166.31	-571.188
																		1405.91	-514.788
																		1331.21	-495.587
																		1577.41	-1247.49
																		2107.01	-775.087
																		1511.41	-568.288
																		-2280.21	-360.788
																		-1536.19	-310.688
																		-1498.79	-296.288
																		-1744.96	87.3125
																		-2083.2	189.213
																		-1727.46	214.613
																		-1733.75	471.113
																		-1062.49	-377.087
																		-1015.39	-376.988
																		-1428.09	-334.688
																		-963.188	-289.887
																		-1352.89	-266.587
																		-1390.39	-264.188
																		-1177.49	-252.088
																		-1228.79	2.1125
																		-1360.79	251.713
																		-1337.49	303.413
																		-1345.49	308.212
																		1184.91	-439.688
																		944.812	-379.988
																		1208.51	-256.288
																		1383.71	-228.488
																		1345.41	-212.287
																		1423.11	-176.188
																		1437.31	26.5125
																		1228.01	145.412
																		1353.51	167.312
																		1319.71	271.913
																		969.413	289.312
																		990.413	304.913
																		1383.71	323.613
																		1072.51	358.113
																		1347.31	396.312
																		1325.31	450.113
																		1347.71	472.812
																		1936.61	-344.788
																		1878.51	-178.787
																		1430.21	-174.088
																		1415.71	-112.487
																		1451.11	-70.8875
																		1455.31	-51.6875
																		1851.01	160.412
																		1639.31	176.713
																		1968.81	201.012
																		1940.61	210.512
																		1997.11	403.812
																		2143.21	437.312
																		-1680.17	518.212
																		-1501.49	859.712
																		-1145.69	492.512
																		-1230.19	587.513
																		-1163.49	593.913
																		-989.288	683.413
																		-1340.89	694.712
																		-713.188	742.312
																		-851.788	744.913
																		-994.487	850.312
																		-1253.49	876.612
																		-615.487	1014.91
																		-573.087	1154.71
																		-548.888	1175.71
																		-657.288	1201.11
																		-536.388	1224.91
																		-612.487	1263.01
																		-605.788	1332.31
																		-309.688	1010.21
																		324.913	1017.21
																		-144.488	1052.11
																		-338.788	1063.31
																		208.113	1103.01
																		-139.287	1238.11
																		419.613	1345.91
																		389.312	1363.11
																		-195.588	1399.91
																		1262.31	557.913
																		1201.21	660.212
																		1297.01	676.212
																		1075.01	679.112
																		1131.71	728.112
																		1099.71	788.413
																		1075.21	814.513
																		1135.21	992.712
																		845.212	1114.81
																		898.913	1204.81
																		845.112	1224.21
																		907.112	1225.41
																		807.112	1282.91
																		1240.01	1342.61
																		472.113	1398.31
																		1494.71	566.013
																		1884.81	687.513
																		2045.91	854.413
																		1687.11	883.413
																		1680.31	989.812
[truncated: 811 more rows]

## Sheet: Supplementary Fig. 7g
	Day 0
Regions	High+VCR												High												Low
1000-1250 um	20	23	2	39	1	1	4	0	0	13			16	9	8	9	7	6	0	1	0				18	19	4	3	23	19	27	10	6
1250-1500 um	0	0	0	0	0	2	0	0	0	0			0	6	0	6	2	2	0	0	0				5	5	0	2	46	19	0	0	2
1500-1750 um	0	0	0	0	0	1	0	0	0	0			0	0	0	1	1	0	0	0	0				0	1	1	0	13	4	0	0	0
>1750 um	0	0	0	0	0	10	0	0	0	0			0	1	0	0	0	0	0	0	0				0	0	1	0	5	0	0	0	0
	Day 1
	High+VCR												High												Low
1000-1250 um	59	89	77	56	22	35	23	70	32	6	15	33	43	78	51	48	15	21	35	74	2	16			119	168	117	52	76	50	70	63	48	59	50
1250-1500 um	26	20	19	7	2	7	0	11	6	0	1	7	2	24	12	9	4	3	14	5	0	2			43	93	58	24	33	21	33	28	17	15	14
1500-1750 um	7	9	1	1	1	0	0	0	0	0	0	2	0	4	1	0	0	1	5	0	0	0			8	32	13	4	1	3	3	1	1	0	2
>1750 um	17	18	2	0	0	0	0	0	0	0	0	3	11	1	5	0	1	0	3	0	0	0			22	25	33	1	2	4	7	0	2	0	1
	Day 3
	High+VCR												High												Low
1000-1250 um	21	21	47	14	26	36	18	91	98	71	105		83	73	54	45	38	46	41	48	193	84	125	71	63	57	51	40	25	70	47	125	89	113	76
1250-1500 um	16	18	30	9	25	32	15	36	53	18	47		37	52	39	35	29	9	23	38	152	26	60	26	71	73	78	45	46	80	72	175	161	127	79
1500-1750 um	6	8	20	8	7	12	5	6	8	5	6		9	6	11	20	7	5	2	11	22	4	13	3	37	52	59	29	15	42	29	79	47	58	29
>1750 um	14	25	23	19	24	23	11	11	10	5	13		50	20	22	36	8	2	4	7	6	6	1	0	82	83	92	42	28	73	39	24	38	39	33
	Day 5
	High+VCR												High												Low
1000-1250 um	21	13	1	12	13	6	2	7	53	65	51	34	30	15	24	27	58	24	38	26	50	92	59	79	24	35	43	21	18	15	35	46	30	54	64
1250-1500 um	20	3	4	7	9	7	10	5	33	51	55	38	39	11	33	7	66	32	46	33	57	114	93	78	31	39	31	43	22	27	32	58	66	65	76
1500-1750 um	10	0	1	3	8	1	8	1	17	24	22	19	13	14	9	7	30	15	15	8	28	39	44	40	22	9	17	32	17	19	16	41	40	45	38
>1750 um	22	4	4	11	1	2	12	7	24	50	32	45	4	6	10	9	17	29	15	18	10	38	53	39	44	43	42	85	32	39	27	60	81	66	79
	Day 7
	High+VCR												High												Low
1000-1250 um	2	5	4	16	9	7	25	18	13	24			10	8	13	14	3	12	92	41	40				16	16	10	19	26	3	25	10	23	32
1250-1500 um	11	5	6	7	11	8	19	14	16	22			19	8	12	11	23	16	65	22	45				15	15	9	25	21	7	46	23	37	28
1500-1750 um	5	3	4	8	7	7	9	11	5	13			7	6	3	14	7	5	27	6	17				6	13	11	12	24	11	35	8	20	20
>1750 um	13	9	9	25	12	15	33	26	16	24			19	14	6	25	18	21	54	35	26				11	19	18	66	41	26	98	37	33	52
