# Supplementary material for: Bioengineered immunocompetent preclinical trial-on-chip tool enables screening of CAR T cell therapy for leukaemia
Source: Nat Biomed Eng. 2025 Jul 1;9(12):2098–114. doi: 10.1038/s41551-025-01428-2 (PMC12705464; doi:10.1038/s41551-025-01428-2)
Supplement: Supplementary file 12 — Statistical source data. [file 41551_2025_1428_MOESM12_ESM.xlsx]

## Sheet: Supplementary Fig. S8a
	CD28δ			ICOSδ			4-1BBδ
POS	1	1	1	1	1	1	1	1	1
NEG	0	0.859803	8.56364	0.316824	0.787914	6.71042	0.207519	0.599458	0
Eotaxin	0.546233	0.917293	4.6471	0.773065	0.192982	2.73159	0.449122	0.591479	1.16537
Eotaxin-2	0.568319	0.847015	7.38459	0.606379	0.432836	9.51409	0.471225	0.485075	2.89251
G-CSF	0.513318	1.01894	0.387846	0.687368	1.4574	0	0.703517	1.05441	0
GM-CSF	0.53865	0.680159	1.8753	1.16568	0.996077	1.09601	1.07525	1.42939	0.953575
ICAM-1	0.046767	1.02587	4.09565	1.25378	0.921129	15.3512	0.570626	0.908282	0
IFN-gamma	1.95444	2.69362	14.2727	1.05859	1.89443	0	3.86245	5.3336	0
I-309	8.97533	4.953		13.4859	15.3519		14.7479	22.7499
IL-1a	0	0.668771		0.928604	0.79352		0.59921	0.845939
IL-1beta	1.05346	0.952558	0	0.707155	1.31988	3.09358	0.58689	1.23776	0
IL-2	0.51454	1.05029	4.04837	1.1617	0.579173	5.49353	0.022076	0.397718	0
IL-3	1.24476	1.90787	1.26883	1.11382	2.17786	1.38692	1.50461	2.64182	1.55083
IL-4	0.025791	0.881734	6.88479	0.489774	0.940016	4.57754	0.455321	0.523492	3.16257
IL-6	1.10399	1.58991	1.48456	1.15696	1.82916	1.16287	1.47219	1.73093	1.66126
IL-6 sR	0.557918	1.04738	5.71406	0.845558	2.10781	2.29809	0.794039	1.05405	1.45152
IL-7	0.418789	0.555735	2.43551	0.695714	0.38919	1.65561	0.478742	0.926263	1.15927
IL8	1.21783	1.34829	1.23731	1.28777	1.97811	0.9094	1.50715	1.43176	1.30458
IL-10	18.797	14.5355	2.59418	9.34627	9.76718	2.18845	2.54178	1.94491	0.651358
IL-11	0.204442	1.02723	0	0.713091	1.20196	9.65197	0.559485	0.633684	0
IL12-p40	0.017266	0.836787	0.169242	0.638545	0.813923	1.43456	0.197018	1.28657	0
IL12-p70	0.075347	0.763247		0.993959	0.502711		0.432903	0.853204
IL-13	29.0577	16.578	2.47725	19.9374	37.4133	2.07747	113.256	114.839	84.7138
IL-15	1.24654	0.932483	0	0.597426	0.52317	0.470693	0.449452	2.98486	0
IL-16	1.04173	0.978832	2.4162	0.672629	0.545123	3.58893	0.619467	0.647349	0.876519
IL17	0.079715	0.895927	2.42216	0.464469	0.540077	1.90272	0.552083	0.690773	1.70591
IP-10	0.924342	1.57675	1.01518	1.15003	2.04183	1.07463	1.2208	1.63105	1.30692
MCP-1	1.05209	1.83283	1.62003	1.24712	2.08114	1.47276	1.47193	2.14739	2.01228
MCP-2	1.22347	1.9153	1.24341	1.36345	2.82285	0.966958	1.65855	2.18277	1.29522
M-CSF	0.279283	0.837333	3.95524	0.538436	2.74719	2.54879	0.522433	1.21379	1.49628
MIG	1.00538	1.57623	1.34945	1.18746	1.53914	1.29722	1.16045	1.33015	1.29801
MIP-1-alpha	12.1709	9.16118	1.53044	11.8851	11.9285	1.09048	11.1442	10.629	2.63499
MIP-1-beta	3.46758	3.03351	1.70031	4.10191	3.82128	1.37333	3.11114	3.16801	1.59918
MIP-1-delta	0.173689	0.632096	0.604843	1.084	3.24154	2.10028	0.478811	0.77022	0.055476
RANTES	5.67411	6.08654	1.80615	3.56424	9.33663	1.1041	5.84133	7.68608	5.04516
TGF-beta 1	0.500182	3.86057	1.03943	0.838695	3.17256	1.11457	0.456895	4.70951	1.64347
TNF-alpha	1.51	2.54248	0	1.69409	1.33599	0.025534	1.35903	1.6183	0
TNF-beta	0.041268	1.16057	0	0.009456	0.590005	0	0.336663	0.617775	0
sTNF-RI	0.419792	1.03617	3.91591	0.564222	1.04748	2.90035	0.649022	0.987544	2.32731
sTNF RII	0.84411	1.49511	1.65282	1.18267	1.90604	2.40857	1.08968	1.75182	2.31772
PDGF-BB	0.789808	2.20315	3.21164	0.759637	2.63652	2.01856	1.05963	2.17715	1.28659
TIMP-2	0.27453	0.525417	1.40806	0.256354	1.16713	0.56936	0.351186	0.925514	1.68413

## Sheet: Supplementary Fig. S8c
	CD28δ			ICOSδ			4-1BBδ
POS	1	1	1	1	1	1	1	1	1
NEG	0.379002	0.81249	0.392779	0.456782	0.552743	0.556307	0.159385	0.326786	0.588625
Eotaxin	1.31038	0.743598	0.657005	1.15497	0.824735	0.892904	0.502061	0.415977	1.52804
Eotaxin-2	0.866647	1.11841	0.972104	0.97086	1.24681	1.4027	0.431792	0.201894	0.916881
G-CSF	1.16948	0.833864	0.343454	0.980961	0.947634	0.563954	0.268252	0.705282	0.130804
GM-CSF	3.25721	0.326672	0.097508	1.84956	0.357577	0	0.64713	0.08048	0.554783
ICAM-1	1.49234	0.299663	0	1.58125	0.425902	0.266247	0.398081	0.390059	0.128873
IFN-gamma	2.28355	0.968025	4.3522	1.90001	1.17471	1.42776	0.611208	0.762401	1.23873
I-309	2.71375	6.90498	0.349425	3.38994	42.5604	0.757172	0.900172	9.99111	10.2998
IL-1a	0.779163	0.181993	0	0.786221	0.555036	0.222603	0.347998	0.370629	2.8753
IL-1beta	0.933985	2.44576	2.19561	1.20456	1.79854	3.62689	0.489951	1.11973	0.010351
IL-2	0.501593	7.72469	0.297178	0.756622	5.27369	1.57269	0.216678	4.79278	1.86255
IL-3	1.33402	0.900772	0.629334	1.06017	1.39989	0.556001	0.216264	1.02167	0.873273
IL-4	0.875391	0.791765	0.679437	0.909134	1.03154	1.00566	0.286242	0.513483	0.934252
IL-6	1.36255	1.16282	0.786711	1.33621	2.04458	0.756657	0.392811	1.44891	0.9914
IL-6 sR	1.22342	0.390832	0.590733	1.03545	0.534815	0.833578	0.253521	0.407544	1.18923
IL-7	0.408671	0.318137	0	0.384227	0.159609	2.71269	0.125455	0.276774	0
IL8	21.057	1.66905	2.27804	10.3966	2.37478	1.46	3.32318	1.75735	7.18269
IL-10	60.2535	4.24854	5.73898	11.4253	0.489055	2.49382	1.13274	1.04821	1.44062
IL-11	1.10383		0	0.962169		0.999188	0.182125		1.36295
IL12-p40	0.786546		0.535693	0.95482		0.897582	0.335325		0.713292
IL12-p70	0.926441	0.307035	0.040876	0.693124	0.593803	0.69661	0.232537	0.421734	1.08263
IL-13	24.5337	26.6918	1.14033	5.10467	11.8533	0.182798	6.0004	5.34727	3.0439
IL-15	0.823626	3.86499	0	0.981672	0.935774	339.4	0.382027	1.74436	83.0047
IL-16	1.27128	7.23417	0.589539	1.39448	2.31942	2.37161	0.629975	3.41537	1.44988
IL17	2.01073		1.12379	1.10654		1.90987	0.451306		1.5837
IP-10	1.99263	0.756502	0.625114	1.34581	1.35217	0.919494	0.750209	0.652025	2.28248
MCP-1	1.64344	0.02796	0.917407	2.26428	0.27942	1.53838	0.296446	0.340948	0.82416
MCP-2	0.987143	0.662067	0	0.538829	0.428539	0.435757	0.333559	0.53205	0
M-CSF	2.26027	0.583519	0.353686	1.68836	0.610287	0.941533	0.646462	0.670639	0.824169
MIG	0.971298	0.749938	0	0.985586	0.796806	1.00578	0.616702	0.496363	1.01292
MIP-1-alpha	16.5656	6.63181	0.968964	9.92683	5.03675	0.760681	4.2484	2.80854	1.21362
MIP-1-beta	3.73719	10.5421	25.3015	3.60688	8.07917	25.8806	0.980428	7.71435	23.5334
MIP-1-delta	1.49573	2.3051	0.584698	1.14834	4.73224	0.760193	0.548364	1.47848	0.68789
RANTES	4.22847	7.44687	1.66413	1.66258	15.5677	2.43737	0.89025	3.48468	13.2381
TGF-beta 1	0.618312	3.09088	0.047952	0.761825	2.44084	0	0.284986	1.96314	0.330407
TNF-alpha	2.23569	4.31107	0.618575	1.86183	2.19898	0.381815	0.606929	2.32816	0.800555
TNF-beta	2.05332	0.679036	0	1.21014	0.543274	0.143527	0.3805	1.09174	1.25465
sTNF-RI	1.12917	0.115004	0	0.994665	0.275957	0.139966	0.218515	0.248501	0.505142
sTNF RII	1.25902	0.180943	0.787553	1.45506	0.416325	1.83886	0.297753	0.332322	1.52471
PDGF-BB	1.02054	1.12753	0.001515	0.917632	1.19579	0.379533	0.297436	0.321692	0.386834
TIMP-2	0.251519	2.40519	0	0.701773	0.254422	0.724245	0.188017	0.285691	0.20238
