# Supplementary material for: Bioengineered immunocompetent preclinical trial-on-chip tool enables screening of CAR T cell therapy for leukaemia
Source: Nat Biomed Eng. 2025 Jul 1;9(12):2098–114. doi: 10.1038/s41551-025-01428-2 (PMC12705464; doi:10.1038/s41551-025-01428-2)
Supplement: Supplementary file 13 — Statistical source data. [file 41551_2025_1428_MOESM13_ESM.xlsx]

## Sheet: Supplementary Fig. S9a-c
Day	Mock (1,250)																												4-1BBζ-CAR (1,250)
1	274	204	87	214	184	197	86	104	200	178	163	129	39	100	22	163	122	138	101	174	97	216	131	214	139	91	34	107	64	18	62	62	96	197	90	81	216	68	172	251	248	166	121	182	170	125	78	145	331
2	261	207	86	195	226	235	90	105	235	156	77	137	63	107	35	233	188	270	97	207	203	164	167	264	127	137	36	88	62	29	82	49	77	201	110	114	131	63	124	173	197	228	109	157	206	148	89	218	221
3	267	239	92	230	230	261	104	115	294	221	78	185	59	185	39	326	245	325	167	180	265	165	239	274	112	196	52	142	59	89	72	47	54	143	146	129	100	58	103	143	146	210	77	148	173	110	81	188	186
4	268	176	86	279	281	282	100	142	308	242	94	192	71	229	53	382	275	313	192	274	359	153	167	216	146	139	47	139	47	73	61	50	93	170	153	142	75	53	78	74	117	208	56	111	164	118	76	178	171
5	326	352	118	270	307	311	108	150	331	223	96	198	73	249	46	387	294	369	202	296	413	149	175	347	173	255	55	147	43	78	66	43	74	165	134	174	50	17	71	56	104	141	46	95	190	87	85	147	183
6	298	274	123	316	321	287	117	154	361	258	124	247	86	332	62	334	335	451	184	338	459	164	138	221	140	234	57	170	39	72	49	38	54	158	98	172	4	8	16	39	93	201	33	93	150	103	82	127	148
7	290	298	141	308	327	277	133	166	354	269	138	242	83	362	61	393	433	552	175	283	462	216	142	333	157	262	54	148	16	43	36	30	57	155	103	177	0	1	0	25	108	225	34	117	119	99	95	89	140
8	269	301	188	338	338	297	128	184	495	350	154	294	119	355	68	383	470	586	235	278	435	200	290	255	198	218	76	184	11	30	28	29	51	157	114	189	0	0	0	18	81	218	24	120	156	88	73	78	129
9	283	294	173	324	367	306	166	231	490	349	169	302	110	336	76	440	436	459	249	347	459	278	305	351	195	148	57	187	8	21	24	31	53	136	98	188	0	0	0	23	93	159	24	122	128	65	47	79	110
10	290	282	189	333	336	302	174	242	551	342	182	331	152	406	82	514	475	574	293	357	463	263	312	399	201	187	65	198	7	11	24	33	52	141	102	169	0	0	0	16	67	177	14	82	114	41	53	60	102
11	313	295	254	342	361	302	189	214	603	414	217	328	194	494	86	534	404	559	390	426	447	325	402	391	226	210	64	221	5	7	26	41	59	154	92	119	0	0	0	10	68	135	7	32	74	53	34	57	62
12	318	304	274	314	344	317	182	198	578	496	253	358	289	603	90	625	405	684	406	465	471	390	456	397	178	269	70	228	5	3	22	42	45	120	58	95	0	0	0	4	84	53	1	8	33	28	19	26	60
13	326	260	234	304	340	309	185	224	567	459	280	383	270	612	93	584	435	697	491	519	445	432	628	363	160	258	48	186	8	4	20	47	51	97	69	113	1	0	0	0	79	43	0	6	14	31	11	29	42
14	312	229	216	235	383	296	203	229	668	483	336	413	305	580	97	565	406	698	519	526	413	472	715	394	147	237	74	213	6	2	21	45	47	102	81	114	0	0	0	1	51	3	0	1	10	32	5	12	27
Day	Mock (2,500)																												4-1BBζ-CAR (2,500)
1	233	136	291	218	53	40	136	229	257	196	61	202	109	38	141	118	237	166	327	133	61	125	57	198	142	127	44	107	81	118	49	80	134	121	66	86	219	67	128	76	319	131	131	189	101	76	144	157	136
2	249	116	335	246	61	54	138	241	279	219	258	192	200	45	230	203	232	189	560	131	124	142	96	223	229	165	51	89	113	173	59	113	129	111	73	110	157	40	96	65	159	78	81	108	272	87	186	198	221
3	252	175	358	289	55	53	150	230	321	227	260	196	222	54	265	199	178	372	489	99	138	122	118	287	322	165	57	69	115	215	121	88	139	108	58	88	103	52	65	63	124	39	79	63	240	96	151	150	339
4	335	179	486	249	59	51	152	292	363	276	317	234	226	62	275	220	223	445	600	138	175	151	130	288	301	199	38	83	111	93	135	95	104	75	54	59	67	44	87	36	96	36	49	40	161	77	106	147	295
5	389	140	519	328	63	56	147	328	411	329	348	281	233	74	337	232	276	427	579	160	206	137	137	367	355	235	48	104	86	59	67	78	96	44	48	52	78	37	57	31	90	16	47	42	116	66	62	138	201
6	415	151	541	344	65	64	144	347	408	370	377	317	328	88	362	275	349	371	754	308	197	102	200	369	245	303	122	94	72	45	49	57	69	42	33	42	42	13	26	19	69	12	45	48	93	92	93	123	165
7	473	156	536	467	46	61	140	351	523	406	433	297	270	81	325	287	374	522	794	326	233	127	188	462	260	349	128	100	74	41	40	47	58	35	36	36	51	5	17	10	81	23	38	48	106	68	62	64	127
8	469	175	491	492	54	63	143	358	556	482	579	377	371	98	478	323	387	648	936	366	240	153	248	455	278	384	153	130	77	39	34	45	55	32	29	23	24	2	2	3	31	8	15	29	85	56	53	107	93
9	426	173	397	504	57	53	135	382	545	612	621	404	381	101	485	356	402	766	996	382	268	200	287	542	374	380	208	165	57	40	29	44	53	24	20	28	17	1	1	2	39	1	7	18	25	39	55	74	60
10	435	127	391	425	64	57	136	405	656	632	711	502	394	96	497	465	416	862	837	398	296	198	312	696	410	481	275	203	64	43	28	41	49	21	21	22	8	0	0	1	13	0	3	5	59	59	38	64	28
11	372	125	295	416	59	52	142	361	739	758	819	643	413	97	541	520	455	843	902	494	333	206	343	772	459	598	374	246	53	47	35	42	47	20	18	17	2	0	0	0	2	0	0	2	67	54	47	47	21
12	338	107	287	379	63	58	133	410	850	739	847	620	471	100	483	531	509	1002	981	584	325	252	331	784	476	562	372	271	51	48	40	53	50	14	14	13	0	0	0	0	0	0	0	0	58	27	48	31	11
13	303	126	260	361	78	53	144	417	868	906	920	648	443	63	642	572	538	995	890	590	411	267	367	633	534	668	431	289	54	47	45	44	50	19	15	12	1	0	0	0	0	0	0	0	32	22	33	19	5
14	295	124	258	371	94	57	140	388	858	963	882	681	457	76	686	695	521	1076	895	862	450	307	438	675	638	976	469	368	55	41	56	46	59	13	17	12									22	16	19	11	2
Day	Mock (10,000)																												4-1BBζ-CAR (10,000)
1	140	108	93	257	213	304	242	350	174	135	155	161	243	159	64	107	79	123	53	84	48	82	87	138	148	117	85	55	121	64	82	79	124	127	114	98	117	20	101	170	354	188	115	133	97	189	112	283	212
2	172	110	117	307	222	379	284	430	180	142	197	192	329	202	92	201	90	158	45	99	60	114	126	170	171	136	127	200	106	94	50	96	109	110	94	70	122	19	74	84	253	139	99	112	91	223	95	304	285
3	176	114	116	317	218	430	273	461	221	186	202	215	376	228	86	205	111	137	36	50	78	123	122	194	197	131	160	246	70	71	30	64	100	92	62	44	65	4	10	42	123	79	59	67	46	169	72	238	221
4	184	124	135	301	221	385	276	491	250	200	241	232	476	309	113	218	130	184	57	74	82	112	124	174	199	131	149	302	77	52	11	48	86	81	27	32	55	2	14	34	174	58	62	60	34	159	75	113	198
5	188	133	143	318	220	403	273	497	284	184	352	258	479	338	106	230	148	107	70	75	118	137	110	102	264	170	167	320	46	47	11	40	73	54	26	21	26	1	6	16	108	22	58	59	21	107	45	110	153
6	194	139	157	259	175	290	278	415	298	174	365	248	490	362	133	239	164	101	73	54	112	175	108	116	278	234	212	366	29	33	5	29	53	47	22	18	8	0	0	15	103	10	28	21	19	89	40	106	98
7	169	148	176	349	179	261	281	457	296	194	433	257	598	301	128	241	200	92	58	121	118	127	40	97	270	269	227	386	28	35	2	19	47	39	19	17	7	0	0	10	68	4	13	16	15	56	17	75	39
8	170	168	150	317	150	296	308	477	410	242	437	244	709	452	153	298	150	110	55	175	41	67	58	122	330	323	280	417	14	21	2	6	46	30	17	13	2	0	0	8	11	2	7	5	5	23	4	32	9
9	191	194	180	272	141	287	317	485	496	298	520	269	820	449	146	363	172	79	44	114	112	114	47	128	347	355	313	453	13	16	2	6	41	26	13	16	0	0	1	0	2	2	1	1	1	5	0	4	6
10	188	199	187	285	115	251	326	453	461	286	542	261	923	572	175	384	189	118	62	100	120	123	71	122	366	321	346	416	9	12	0	6	37	22	10	15	0	0	1	0	0	0	0	1	1	2	0	2	3
11	190	197	158	316	112	203	319	473	610	343	626	284	1030	579	204	402	202	124	61	140	153	178	60	109	336	420	366	419	7	7	0	1	35	31	7	17	0	0	0	0	0	0	0	0	0	0	0	2	3
12	209	221	153	308	104	216	295	450	629	358	617	262	1022	540	216	434	204	116	76	134	181	206	56	107	356	432	342	392	7	6	0	0	40	19	8	11	0	0	0	0	0	0	0	0	0	0	0	0	1
13	227	252	167	336	103	186	315	412	820	400	683	311	1065	685	235	526	177	155	74	133	145	251	72	118	326	429	374	427	4	4	0	0	38	12	4	9	0	0	0	0	0	0	0	0	0	0	0	0	3
14	264	279	151	342	91	181	277	446	822	508	667	340	946	703	247	632	201	139	94	138	192	326	71	75	309	425	377	420	3	2	0	0	23	7	1	7									0	0	0	0	1
[truncated: 35 more columns]

## Sheet: Supplementary Fig. S9d-f
Day	Mock (1,250)																												4-1BBζ-CAR (1,250)
1	1	1	1	1	1	1	1	1	1	1	1	1	1	1	1	1	1	1	1	1	1	1	1	1	1	1	1	1	1	1	1	1	1	1	1	1	1	1	1	1	1	1	1	1	1	1	1	1	1
2	0.952555	1.01471	0.988506	0.911215	1.22826	1.19289	1.04651	1.00961	1.175	0.876404	0.472393	1.06202	1.61539	1.07	1.59091	1.42945	1.54098	1.95652	0.960396	1.18965	2.09278	0.759259	1.27481	1.23365	0.913669	1.5055	1.05882	0.82243	0.96875	1.61111	1.32258	0.790323	0.802083	1.02031	1.22222	1.40741	0.606481	0.926471	0.72093	0.689243	0.794355	1.37349	0.900826	0.862637	1.21176	1.184	1.14103	1.50345	0.667674
3	0.974453	1.17157	1.05747	1.07477	1.25	1.32487	1.2093	1.10577	1.47	1.24157	0.478528	1.43411	1.51282	1.85	1.77273	2	2.0082	2.35507	1.65346	1.03448	2.73196	0.763889	1.82443	1.28037	0.805755	2.15385	1.52941	1.3271	0.921875	4.94444	1.16129	0.758065	0.5625	0.725888	1.62222	1.59259	0.462963	0.852941	0.598837	0.569721	0.58871	1.26506	0.636364	0.813187	1.01765	0.88	1.03846	1.29655	0.561934
4	0.978102	0.862745	0.988506	1.30374	1.52717	1.43147	1.16279	1.36539	1.54	1.35955	0.576687	1.48837	1.82051	2.29	2.40909	2.34356	2.2541	2.26812	1.90099	1.57471	3.70103	0.708333	1.27481	1.00935	1.05036	1.52747	1.38235	1.29906	0.734375	4.05556	0.983871	0.806452	0.96875	0.862944	1.7	1.75309	0.347222	0.779412	0.453488	0.294821	0.471774	1.25301	0.46281	0.60989	0.964706	0.944	0.974359	1.22759	0.516616
5	1.18978	1.72549	1.35632	1.26168	1.66848	1.57868	1.25581	1.44231	1.655	1.25281	0.588957	1.53488	1.8718	2.49	2.09091	2.37423	2.40984	2.67391	2	1.70115	4.25773	0.689815	1.33588	1.62149	1.2446	2.8022	1.61765	1.37383	0.671875	4.33333	1.06452	0.693548	0.770833	0.837563	1.48889	2.14815	0.231481	0.25	0.412791	0.223108	0.419355	0.849398	0.380165	0.521978	1.11765	0.696	1.08974	1.01379	0.55287
6	1.08759	1.34314	1.41379	1.47664	1.74456	1.45685	1.36047	1.48077	1.805	1.44944	0.760736	1.91473	2.20513	3.32	2.81818	2.04908	2.7459	3.26812	1.82178	1.94253	4.73196	0.759259	1.05343	1.03271	1.00719	2.57143	1.67647	1.58878	0.609375	4	0.790323	0.612903	0.5625	0.80203	1.08889	2.12346	0.018519	0.117647	0.093023	0.155378	0.375	1.21084	0.272727	0.510989	0.882353	0.824	1.05128	0.875862	0.44713
7	1.05839	1.46078	1.62069	1.43925	1.77717	1.40609	1.54651	1.59615	1.77	1.51124	0.846626	1.87597	2.1282	3.62	2.77273	2.41104	3.54918	4	1.73267	1.62644	4.76289	1	1.08397	1.55608	1.1295	2.87912	1.58824	1.38318	0.25	2.38889	0.580645	0.483871	0.59375	0.786802	1.14444	2.18519	0	0.014706	0	0.099602	0.435484	1.35542	0.280992	0.642857	0.7	0.792	1.21795	0.613793	0.422961
8	0.981752	1.47549	2.16092	1.57944	1.83696	1.50761	1.48837	1.76923	2.475	1.96629	0.944785	2.27907	3.05128	3.55	3.09091	2.34969	3.85246	4.24638	2.32673	1.5977	4.48454	0.925926	2.21374	1.19159	1.42446	2.3956	2.23529	1.71963	0.171875	1.66667	0.451613	0.467742	0.53125	0.796954	1.26667	2.33333	0	0	0	0.071713	0.326613	1.31325	0.198347	0.659341	0.917647	0.704	0.935897	0.537931	0.389728
9	1.03285	1.44118	1.98851	1.51402	1.99456	1.5533	1.93023	2.22115	2.45	1.96067	1.03681	2.34109	2.82051	3.36	3.45454	2.69939	3.57377	3.32609	2.46535	1.99425	4.73196	1.28704	2.32824	1.64019	1.40288	1.62637	1.67647	1.74766	0.125	1.16667	0.387097	0.5	0.552083	0.690355	1.08889	2.32099	0	0	0	0.091633	0.375	0.957831	0.198347	0.67033	0.752941	0.52	0.602564	0.544828	0.332326
10	1.05839	1.38235	2.17241	1.55608	1.82609	1.533	2.02326	2.32692	2.755	1.92135	1.11656	2.56589	3.89744	4.06	3.72727	3.15337	3.89344	4.15942	2.90099	2.05172	4.7732	1.21759	2.38168	1.86449	1.44604	2.05495	1.91176	1.85047	0.109375	0.611111	0.387097	0.532258	0.541667	0.715736	1.13333	2.08642	0	0	0	0.063745	0.270161	1.06627	0.115702	0.450549	0.670588	0.328	0.679487	0.413793	0.308157
11	1.14234	1.44608	2.91954	1.59813	1.96196	1.533	2.19767	2.05769	3.015	2.32584	1.33129	2.54264	4.97436	4.94	3.90909	3.27607	3.31148	4.05072	3.86139	2.44828	4.60825	1.50463	3.0687	1.8271	1.6259	2.30769	1.88235	2.06542	0.078125	0.388889	0.419355	0.66129	0.614583	0.781726	1.02222	1.46914	0	0	0	0.039841	0.274194	0.813253	0.057851	0.175824	0.435294	0.424	0.435897	0.393103	0.187311
12	1.16058	1.4902	3.14942	1.46729	1.86956	1.60914	2.11628	1.90385	2.89	2.78652	1.55215	2.77519	7.41026	6.03	4.09091	3.83436	3.31967	4.95652	4.0198	2.67241	4.85567	1.80556	3.48092	1.85514	1.28058	2.95604	2.05882	2.13084	0.078125	0.166667	0.354839	0.677419	0.46875	0.609137	0.644444	1.17284	0	0	0	0.015936	0.33871	0.319277	0.008264	0.043956	0.194118	0.224	0.24359	0.17931	0.181269
13	1.18978	1.27451	2.68966	1.42056	1.84783	1.56853	2.15116	2.15385	2.835	2.57865	1.71779	2.96899	6.92308	6.12	4.22727	3.58282	3.56557	5.05072	4.86139	2.98276	4.58763	2	4.79389	1.69626	1.15108	2.83516	1.41176	1.73832	0.125	0.222222	0.322581	0.758065	0.53125	0.492386	0.766667	1.39506	0.00463	0	0	0	0.318548	0.259036	0	0.032967	0.082353	0.248	0.141026	0.2	0.126888
14	1.13869	1.12255	2.48276	1.09813	2.08152	1.50254	2.36047	2.20192	3.34	2.71348	2.06135	3.20155	7.82051	5.8	4.40909	3.46626	3.32787	5.05797	5.13861	3.02299	4.25773	2.18519	5.45801	1.84112	1.05755	2.6044	2.17647	1.99065	0.09375	0.111111	0.33871	0.725806	0.489583	0.517766	0.9	1.40741	0	0	0	0.003984	0.205645	0.018072	0	0.005495	0.058824	0.256	0.064103	0.082759	0.081571
Day	Mock (2,500)																												4-1BBζ-CAR (2,500)
1	1	1	1	1	1	1	1	1	1	1	1	1	1	1	1	1	1	1	1	1	1	1	1	1	1	1	1	1	1	1	1	1	1	1	1	1	1	1	1	1	1	1	1	1	1	1	1	1	1
2	1.06867	0.852941	1.1512	1.12844	1.15094	1.35	1.01471	1.0524	1.0856	1.11735	4.22951	0.950495	1.83486	1.18421	1.63121	1.72034	0.978903	1.13855	1.71254	0.984962	2.03279	1.136	1.68421	1.12626	1.61268	1.29921	1.15909	0.831776	1.39506	1.4661	1.20408	1.4125	0.962687	0.917355	1.10606	1.27907	0.716895	0.597015	0.75	0.855263	0.498433	0.59542	0.618321	0.571429	2.69307	1.14474	1.29167	1.26115	1.625
3	1.08154	1.28676	1.23024	1.32569	1.03774	1.325	1.10294	1.00437	1.24903	1.15816	4.26229	0.970297	2.0367	1.42105	1.87943	1.68644	0.751055	2.24096	1.49541	0.744361	2.26229	0.976	2.07017	1.44949	2.26761	1.29921	1.29546	0.64486	1.41975	1.82203	2.46939	1.1	1.03731	0.892562	0.878788	1.02326	0.47032	0.776119	0.507813	0.828947	0.388715	0.29771	0.603053	0.333333	2.37624	1.26316	1.04861	0.955414	2.49265
4	1.43777	1.31618	1.6701	1.1422	1.11321	1.275	1.11765	1.27511	1.41245	1.40816	5.19672	1.15842	2.07339	1.63158	1.95036	1.86441	0.940928	2.68072	1.83486	1.03759	2.86885	1.208	2.2807	1.45454	2.11972	1.56693	0.863636	0.775701	1.37037	0.788136	2.7551	1.1875	0.776119	0.619835	0.818182	0.686047	0.305936	0.656716	0.679688	0.473684	0.30094	0.274809	0.374046	0.21164	1.59406	1.01316	0.736111	0.936306	2.16912
5	1.66953	1.02941	1.7835	1.50459	1.18868	1.4	1.08088	1.43231	1.59922	1.67857	5.70492	1.39109	2.13761	1.94737	2.39007	1.9661	1.16456	2.57229	1.77064	1.20301	3.37705	1.096	2.40351	1.85353	2.5	1.85039	1.09091	0.971963	1.06173	0.5	1.36735	0.975	0.716418	0.363636	0.727273	0.604651	0.356164	0.552239	0.445313	0.407895	0.282132	0.122137	0.358779	0.222222	1.14851	0.868421	0.430556	0.878981	1.47794
6	1.78112	1.11029	1.85911	1.57798	1.22642	1.6	1.05882	1.51528	1.58755	1.88776	6.18033	1.56931	3.00917	2.31579	2.56738	2.33051	1.47257	2.23494	2.30581	2.31579	3.22951	0.816	3.50877	1.86364	1.72535	2.38583	2.77273	0.878505	0.888889	0.381356	1	0.7125	0.514925	0.347107	0.5	0.488372	0.191781	0.19403	0.203125	0.25	0.216301	0.091603	0.343511	0.253968	0.920792	1.21053	0.645833	0.783439	1.21324
7	2.03004	1.14706	1.84192	2.1422	0.867925	1.525	1.02941	1.53275	2.03502	2.07143	7.09836	1.4703	2.47706	2.13158	2.30497	2.4322	1.57806	3.14458	2.42814	2.45113	3.81967	1.016	3.29825	2.33333	1.83099	2.74803	2.90909	0.934579	0.91358	0.347458	0.816327	0.5875	0.432836	0.289256	0.545455	0.418605	0.232877	0.074627	0.132813	0.131579	0.253918	0.175573	0.290076	0.253968	1.0495	0.894737	0.430556	0.407643	0.933824
8	2.01288	1.28676	1.68728	2.25688	1.01887	1.575	1.05147	1.56332	2.16342	2.45918	9.4918	1.86634	3.40367	2.57895	3.39007	2.73729	1.63291	3.90361	2.86239	2.75188	3.93443	1.224	4.35088	2.29798	1.95775	3.02362	3.47727	1.21495	0.950617	0.330508	0.693878	0.5625	0.410448	0.264463	0.439394	0.267442	0.109589	0.029851	0.015625	0.039474	0.097179	0.061069	0.114504	0.153439	0.841584	0.736842	0.368056	0.681529	0.683824
9	1.82833	1.27206	1.36426	2.31193	1.07547	1.325	0.992647	1.66812	2.12062	3.12245	10.1803	2	3.49541	2.65789	3.43972	3.01695	1.6962	4.61446	3.04587	2.87218	4.39344	1.6	5.03509	2.73737	2.6338	2.99213	4.72727	1.54206	0.703704	0.338983	0.591837	0.55	0.395522	0.198347	0.30303	0.325581	0.077626	0.014925	0.007813	0.026316	0.122257	0.007634	0.053435	0.095238	0.247525	0.513158	0.381944	0.471338	0.441176
10	1.86695	0.933824	1.34364	1.94954	1.20755	1.425	1	1.76856	2.55253	3.22449	11.6557	2.48515	3.61468	2.52632	3.52482	3.94068	1.75527	5.19277	2.55963	2.99248	4.85246	1.584	5.47368	3.51515	2.88732	3.7874	6.25	1.8972	0.790123	0.364407	0.571429	0.5125	0.365672	0.173554	0.318182	0.255814	0.03653	0	0	0.013158	0.040752	0	0.022901	0.026455	0.584158	0.776316	0.263889	0.407643	0.205882
11	1.59657	0.919118	1.01375	1.90826	1.11321	1.3	1.04412	1.57642	2.87549	3.86735	13.4262	3.18317	3.78899	2.55263	3.83688	4.40678	1.91983	5.07831	2.75841	3.71429	5.45902	1.648	6.01754	3.89899	3.23239	4.70866	8.5	2.29907	0.654321	0.398305	0.714286	0.525	0.350746	0.165289	0.272727	0.197674	0.009132	0	0	0	0.00627	0	0	0.010582	0.663366	0.710526	0.326389	0.299363	0.154412
12	1.45064	0.786765	0.986254	1.73853	1.18868	1.45	0.977941	1.79039	3.30739	3.77041	13.8852	3.06931	4.3211	2.63158	3.42553	4.5	2.14768	6.03615	3	4.39098	5.32787	2.016	5.80702	3.9596	3.35211	4.4252	8.45454	2.53271	0.62963	0.40678	0.816327	0.6625	0.373134	0.115702	0.212121	0.151163	0	0	0	0	0	0	0	0	0.574257	0.355263	0.333333	0.197452	0.080882
13	1.30043	0.926471	0.893471	1.65596	1.4717	1.325	1.05882	1.82096	3.37743	4.62245	15.082	3.20792	4.06422	1.65789	4.55319	4.84746	2.27004	5.99398	2.72171	4.43609	6.73771	2.136	6.4386	3.19697	3.76056	5.25984	9.79546	2.70093	0.666667	0.398305	0.918367	0.55	0.373134	0.157025	0.227273	0.139535	0.004566	0	0	0	0	0	0	0	0.316832	0.289474	0.229167	0.121019	0.036765
14	1.26609	0.911765	0.886598	1.70183	1.77358	1.425	1.02941	1.69432	3.33852	4.91326	14.459	3.37129	4.19266	2	4.86525	5.88983	2.19831	6.48193	2.737	6.4812	7.37705	2.456	7.68421	3.40909	4.49296	7.68504	10.6591	3.43925	0.679012	0.347458	1.14286	0.575	0.440299	0.107438	0.257576	0.139535									0.217822	0.210526	0.131944	0.070064	0.014706
Day	Mock (10,000)																												4-1BBζ-CAR (10,000)
1	1	1	1	1	1	1	1	1	1	1	1	1	1	1	1	1	1	1	1	1	1	1	1	1	1	1	1	1	1	1	1	1	1	1	1	1	1	1	1	1	1	1	1	1	0.938144	1.17989	0.848214	1.07421	1.34434
2	1.22857	1.01852	1.25806	1.19455	1.04225	1.24671	1.17355	1.22857	1.03448	1.05185	1.27097	1.19255	1.35391	1.27044	1.4375	1.87851	1.13924	1.28455	0.849057	1.17857	1.25	1.39024	1.44828	1.23188	1.15541	1.16239	1.49412	3.63636	0.876033	1.46875	0.609756	1.21519	0.879032	0.866142	0.824561	0.714286	1.04273	0.95	0.732673	0.494118	0.714689	0.739362	0.86087	0.842105	0.474227	0.89418	0.642857	0.840989	1.04245
3	1.25714	1.05556	1.24731	1.23346	1.02347	1.41447	1.1281	1.31714	1.27012	1.37778	1.30323	1.3354	1.54733	1.43396	1.34375	1.91589	1.40506	1.11382	0.679245	0.595238	1.625	1.5	1.4023	1.4058	1.33108	1.11966	1.88235	4.47273	0.578512	1.10938	0.365854	0.810127	0.806452	0.724409	0.54386	0.44898	0.555556	0.2	0.09901	0.247059	0.347458	0.420213	0.513043	0.503759	0.350515	0.84127	0.669643	0.399293	0.933962
4	1.31429	1.14815	1.45161	1.17121	1.03756	1.26645	1.1405	1.40286	1.43678	1.48148	1.55484	1.44099	1.95885	1.9434	1.76562	2.03738	1.64557	1.49594	1.07547	0.880952	1.70833	1.36585	1.42529	1.26087	1.34459	1.11966	1.75294	5.49091	0.636364	0.8125	0.134146	0.607595	0.693548	0.637795	0.236842	0.326531	0.470085	0.1	0.138614	0.2	0.491525	0.308511	0.53913	0.451128	0.216495	0.566138	0.401786	0.388693	0.721698
5	1.34286	1.23148	1.53763	1.23735	1.03286	1.32566	1.1281	1.42	1.63218	1.36296	2.27097	1.60248	1.97119	2.12579	1.65625	2.14953	1.87342	0.869919	1.32075	0.892857	2.45833	1.67073	1.26437	0.73913	1.78378	1.45299	1.96471	5.81818	0.380165	0.734375	0.134146	0.506329	0.58871	0.425197	0.22807	0.214286	0.222222	0.05	0.059406	0.094118	0.305085	0.117021	0.504348	0.443609	0.195876	0.470899	0.357143	0.374558	0.462264
6	1.38571	1.28704	1.68817	1.00778	0.821596	0.953947	1.14876	1.18571	1.71264	1.28889	2.35484	1.54037	2.01646	2.27673	2.07812	2.23365	2.07595	0.821138	1.37736	0.642857	2.33333	2.13415	1.24138	0.84058	1.87838	2	2.49412	6.65454	0.239669	0.515625	0.060976	0.367089	0.427419	0.370079	0.192982	0.183673	0.068376	0	0	0.088235	0.29096	0.053191	0.243478	0.157895	0.154639	0.296296	0.151786	0.265018	0.183962
7	1.20714	1.37037	1.89247	1.35798	0.840376	0.858553	1.16116	1.30571	1.70115	1.43704	2.79355	1.59627	2.4609	1.89308	2	2.25234	2.53165	0.747967	1.09434	1.44048	2.45833	1.54878	0.45977	0.702899	1.82432	2.29915	2.67059	7.01818	0.231405	0.546875	0.02439	0.240506	0.379032	0.307087	0.166667	0.173469	0.059829	0	0	0.058824	0.19209	0.021277	0.113043	0.120301	0.051546	0.121693	0.035714	0.113074	0.042453
8	1.21429	1.55556	1.6129	1.23346	0.704225	0.973684	1.27273	1.36286	2.35632	1.79259	2.81935	1.51553	2.9177	2.84277	2.39062	2.78505	1.89873	0.894309	1.03774	2.08333	0.854167	0.817073	0.666667	0.884058	2.22973	2.76068	3.29412	7.58182	0.115702	0.328125	0.02439	0.075949	0.370968	0.23622	0.149123	0.132653	0.017094	0	0	0.047059	0.031073	0.010638	0.06087	0.037594	0.010309	0.026455	0	0.014134	0.028302
9	1.36429	1.7963	1.93548	1.05837	0.661972	0.944079	1.30992	1.38571	2.85058	2.20741	3.35484	1.67081	3.37449	2.8239	2.28125	3.39252	2.17721	0.642276	0.830189	1.35714	2.33333	1.39024	0.54023	0.927536	2.34459	3.03419	3.68235	8.23636	0.107438	0.25	0.02439	0.075949	0.330645	0.204724	0.114035	0.163265	0	0	0.009901	0	0.00565	0.010638	0.008696	0.007519	0.010309	0.010582	0	0.007067	0.014151
10	1.34286	1.84259	2.01075	1.10895	0.539906	0.825658	1.34711	1.29429	2.64942	2.11852	3.49677	1.62112	3.79835	3.59748	2.73438	3.58879	2.39241	0.95935	1.16981	1.19048	2.5	1.5	0.816092	0.884058	2.47297	2.74359	4.07059	7.56364	0.07438	0.1875	0	0.075949	0.298387	0.173228	0.087719	0.153061	0	0	0.009901	0	0	0	0	0.007519	0	0	0	0.007067	0.014151
11	1.35714	1.82407	1.69893	1.22957	0.525822	0.667763	1.31818	1.35143	3.50575	2.54074	4.03871	1.76398	4.23868	3.64151	3.1875	3.75701	2.55696	1.00813	1.15094	1.66667	3.1875	2.17073	0.689655	0.789855	2.27027	3.58974	4.30588	7.61818	0.057851	0.109375	0	0.012658	0.282258	0.244094	0.061404	0.173469	0	0	0	0	0	0	0	0	0	0	0	0	0.004717
12	1.49286	2.0463	1.64516	1.19844	0.488263	0.710526	1.21901	1.28571	3.61494	2.65185	3.98064	1.62733	4.20576	3.39623	3.375	4.05607	2.58228	0.943089	1.43396	1.59524	3.77083	2.5122	0.643678	0.775362	2.40541	3.69231	4.02353	7.12727	0.057851	0.09375	0	0	0.322581	0.149606	0.070175	0.112245	0	0	0	0	0	0	0	0	0	0	0	0	0.014151
13	1.62143	2.33333	1.7957	1.30739	0.483568	0.611842	1.30165	1.17714	4.71264	2.96296	4.40645	1.93168	4.38272	4.30818	3.67188	4.91589	2.24051	1.26016	1.39623	1.58333	3.02083	3.06098	0.827586	0.855072	2.2027	3.66667	4.4	7.76364	0.033058	0.0625	0	0	0.306452	0.094488	0.035088	0.091837	0	0	0	0	0	0	0	0	0	0	0	0	0.004717
14	1.88571	2.58333	1.62366	1.33074	0.42723	0.595395	1.14463	1.27429	4.72414	3.76296	4.30323	2.1118	3.893	4.42138	3.85938	5.90654	2.5443	1.13008	1.77358	1.64286	4	3.97561	0.816092	0.543478	2.08784	3.63248	4.43529	7.63636	0.024793	0.03125	0	0	0.185484	0.055118	0.008772	0.071429	0
[truncated: 35 more columns]

## Sheet: Supplementary Fig. S9g
	2nd-gen 4-1BBζ-CAR			3rd-gen 4-1BBζ-CAR-IL-18
TNF alpha	3.31765	0.776364	0	7.27191	6.55777	0
TNF beta (TNFSF1B)	48.6194	1.28623	0	0	2.45514	0
IFN-gamma	9.15983	0.644003	0	19.0258	2.68046	0
MIP-1 alpha (CCL3)	24.3403	4.53147	2.94321	36.1035	10.3069	3.49901
IL-8 (CXCL8)	1.41532	0.479143	37.6488	1.68942	0.514031	48.6468
GCSF	1.78056	0.710573	0.0842037	2.85617	0.81266	0
IL-2	2.61057	0.596461	0.0998694	1.46076	0.901352	0
IL-15	2.42308	2.64721	0.0215405	4.07268	5.46182	0.152542
IL-7	2.10083	0.505598	0.205614	2.6324	0.394855	0.150177
IL-12 p70	1.64868	0.499492	0.0293734	4.51542	0.659455	0
IL-12 p40	1.44248	1.00852	0	0.774003	0.395503	0
GM-CSF	2.82208	0.735993	0.180157	5.08114	1.17552	0.251872
MIP-1 delta (CCL15)	3.04213	0.873176	0.199739	5.07921	1.06725	0
IL-1 beta (IL-1 F2)	1.4026	1.13443	0	1.25266	1.27638	0.00827749
Eotaxin-1 (CCL11)	1.66569	0.65461	0.554178	0.984068	0.821821	2.07056
Eotaxin-2 (MPIF-2/CCL24)	2.68618	1.55108	0.186031	11.298	2.19746	0.107607
RANTES (CCL5)	49.8737	9.59127	16.3884	78.5037	17.479	20.5294
MIG (CXCL9)	44.5543	0.836798	3.76175	56.9215	0.746633	5.20181
IP-10 (CXCL10)	5.06397	0.556544	12.0255	4.81292	0.592324	12.8053
IL-1 alpha (IL-1 F1)	1.6034	1.44349	0.0685379	0.879459	2.22114	0.0011825
MIP-1 beta (CCL4)	87.6028	3.16425	10.4628	113.333	3.57568	9.10169
IL-6	1.17704	0.849758	151.067	1.28802	0.669907	146.695
MCP-1 (CCL2)	1.53519	0.683667	25.688	1.83998	0.576552	32.0942
IL-6R	1.14787	0.320637	1.34922	1.30019	0.273575	0.277887
ICAM-1 (CD54)	3.83701	0.96045	0.0254569	3.18705	1.08626	0
IL-17A	2.0723	0.701695	0.305483	2.68285	1.39906	0.128892
MCP-2 (CCL8)	38.5982	0.48286	10.6351	42.4735	0.575871	14.5341
TGF beta 1	5.40578	0.479496	0.195822	11.067	0.809892	0.109972
IL-4	0.935982	0.811938	0.708877	1.66102	0.951482	0.270792
IL-13	317.503	22.1846	5.24608	605.483	69.2634	18.7958
IL-16	0.713951	0.569405	0.0861619	1.61986	1.2913	0
M-CSF	1.36009	0.2601	0.293734	1.63268	0.285667	0.237682
TNF RI (TNFRSF1A)	1.5968	0.852667	0.0920365	1.45249	0.555149	0.0319275
IL-10	3.09712	1.81618	0.39752	4.06141	1.00582	0.124162
TNF RII (TNFRSF1B)	1.18911	0.678362	0.180157	1.74991	0.802069	0.126527
I-309 (TCA-3/CCL1)	156.082	2.43218	0.186031	222.924	12.2014	0.661017
IL-3	1.18321	1.03008	6.21149	1.39739	1.09704	6.80528
IL-11	6.47573	0.173348	0	2.69533	0.24454	0
TIMP-2	1.53527	0.747551	0.14295	1.13209	0.573094	0.225857
PDGF-BB	0.627934	0.844577	3.20561	1.10987	0.8392	2.1013

## Sheet: Supplementary Fig. S9h
	4-1BBζ-CAR-IL18
Effector	1.8707
Stimulator	0.772684
Chemoattractive	0.889019
Proinflammatory	0.544121
Regulatory	0.856054

## Sheet: Supplementary Fig. S9i
Mock T	4-1BBζ-CAR	4-1BBζ-CAR-IL18
0.317735	2.42634	3.2409
1.42692	3.17158	17.0537
1.3056	3.03293	1.80243
0.993645	2.94627	2.65165
	4.50607	10.1906
		2.25303
		12.5823
		3.17158
2.71519
	1.72155
	2.27614
	4.61583
	2.15482	0.427499
1.17273	5.18775	4.43097
	5.15309	5.07221
		1.79665
		8.6424
		6.23339
0.889659		5.81745
7.16349	2.17793	1.2074
2.8134	22.1259	1.62334
	4.04968	0.0982097
0.311958
	6.18718	1.06297
	0.866551	5.23975
	2.33969	5.34373
	5.32062	3.16002
0.138648		7.63143
0.606586		2.83073
0.207972
0.450607
0.259965	1.88908
0.571924	0.242634
0.433276	0.901213	6.4067
0.901213	8.9948	6.56268
0
0.519931
	27.7585	2.06239
	5.05488	6.01386
0.612362	2.3859	2.7383
0.456383	2.52455
1.39226	9.57828
0.629693	0.670133
0.213749	4.88157
0.854997	6.12941	3.96303
0.265742	2.80185	0.583478
1.42692	1.01675	12.3859
		3.09648
		21.1207
		15.8001
		13.6164
0.0982097	4.7487
0.0982097	2.99827
0.254189	5.96187
	0.606586
	0.762565	27.2848
	1.57712	5.75968
	1.12652	0.335066
2.52455	1.07452
3.96303	0.693241
0.808782	2.7383
0.0288856
		7.98382
		16.9266
		6.30272
	1.99307	0.115541
0.398614	4.80069
0.329289	2.66898
0.363951	4.14211
0.311958	10.208
0.433276	7.79896
0.0519931		0.329289
0.190641		0.571924
0.0693241		0.641248
0.190641	13.9515	0.329289
0.190641	14.7487	0.537262
0.658579		0.467938
		0.190641
		0.190641
		0.0693241
	2.17215
1.32871	0.612362
3.82438	2.79607
0.0462166	0.335066
4.25766	0.473714	0.387059
0.392837	2.01618	0.508376
		0.23108
		0.5777
		1.01098
		1.27094
11.167	1.73888	0.456383
0.213749	0.473714
1.84286	0.525707
	1.13229
	1.25361
		0.733679
		1.18429
0.109763		1.16695
0.213749
0.0924315	6.47603
1.04564	2.59388
	6.21606
	8.08781	1.34604
	3.51242	2.28192
		1.72733
0.317735		1.69266
0.213749		2.02195
2.44945
0.00577643	7.01906
1.27094	10.7106
3.74928	1.2305
0.647024	0.970537	1.3576
0.387059	1.7331	1.40959
0.941652	0.814558	0
0.491045	1.17851	0
0.179087		0
2.64009		0
1.04564		0.976314
0.681686		1.3056
0.993645
0.0231075
		0.27152
		0.375506
2.68053		0.202196
2.09128		1.36337
1.91797		0.635471
2.47256		1.13807
1.01675
0.583478
0.427499
0.44483
0.531485		0.27152
0.358175		0.375506
0.306182		0.202196
0.739458		1.36337
		0.635471
		1.13807
0.034662
3.32756
0.519931
0.0519931
1.2305
0.17331
1.38648
2.13172
0.225303
0.641248
0.415945
0.155979
0.17331
0.138648
0.121317
0.34662
0
0.155979
0.17331
0.277296
0.242634
0.5026
0.84922
0.433276
0.762565
0.329289
0.207972
0.415945
0.450607
0.641248
4.87002
0.155979
3.2409
0.329289
2.9636
0.537262
0.311958
1.26516
0.641248
0.238379	13.6671	16.2892
0.11919		7.11164
0.238379		3.53596
2.50298		2.82082
15.0179		8.54192
0.11919	6.75408
0
0.11919
0.238379
		3.65515
	13.826	13.3095
		11.1641
		4.84704
0.397259
0.15888
0.635638	11.4422
0.278069	22.2884
0.278069		5.28406
0.278069
0.397259
0.0396901
	6.99246
		3.4565
		3.57569
0.516448
1.94672	11.7203
0.397259
0.15888
0.15888
0.278069
	7.11164
1.03302
1.03302
0.794636	18.0373
0.675447	0.158915
1.39058
1.15221
0.198689
0.437068
	5.84029
	9.0584
	2.97974
0.675411
0.317843
0.675411
0.675411	10.3298
0.317843	2.34406
0.675411	2.10569
1.39055
0.91379
0.556222
0.556222
0.437032	4.09217
	22.209
	8.02542
	10.4092
	6.11839
0.635673
0.158915
	2.97974
	1.07271
0.397259	2.02622
0.397259	12.8725
	4.76758
10.2106
0.556222	0.635673
	8.50218
	1.11243
	3.49622
	1.82757
0.397294
0.516484
0.397294
	6.83353
	2.6619
	0.397294
1.31108	8.85975
1.43027
	5.64163
	0.754863
0.556615	1.58919
0.675805	1.23162
0.675805
0.437426
0.675805
0.556615
0.556615	2.14541
8.42312	7.27056
0.556615	5.48272
0.675805	2.2646
0.556615
	10.4092
0.397259	2.42352
0.635638	0.278105
1.70834	4.44974
0.516448
0.834327
1.31108
0.476758
0.476758
0.238379
0.476758
0.476758
0.357569
0.874052
0.754863
0.278105
0.556257
0.794636
0.0794994
1.39094
0.914184
0.516448
0.0396901
5.87998
0.516448
0.357569
1.78784
0.238379
0.476758
0.476758
