# Supplementary material for: Bioengineered immunocompetent preclinical trial-on-chip tool enables screening of CAR T cell therapy for leukaemia
Source: Nat Biomed Eng. 2025 Jul 1;9(12):2098–114. doi: 10.1038/s41551-025-01428-2 (PMC12705464; doi:10.1038/s41551-025-01428-2)
Supplement: Supplementary file 14 — Statistical source data. [file 41551_2025_1428_MOESM14_ESM.xlsx]

## Sheet: Fig. 1d
	T cell	Erythrocyte	DCs	Monocyte	Neutrophil	Eosinophil	MT	MSC	Osteoblast	ECs	Fibroblast	Basophil/Mast cells	Macrophage	Megakaryocyte/Platelets
On-chip	0.0133	0.082964	0.129829	0.107663	0.033566	0.048765	0.038632	0.051932	0.241925	0.128562	0.043065	0.032932	0.040532	0.006333
In vivo	0.302605	0.193387	0.082164	0.381764	0.01503	0.006012	0.016032	0.003006	0	0	0	0	0	0
