# Supplementary material for: Bioengineered immunocompetent preclinical trial-on-chip tool enables screening of CAR T cell therapy for leukaemia
Source: Nat Biomed Eng. 2025 Jul 1;9(12):2098–114. doi: 10.1038/s41551-025-01428-2 (PMC12705464; doi:10.1038/s41551-025-01428-2)
Supplement: Supplementary file 15 — Statistical source data. [file 41551_2025_1428_MOESM15_ESM.xlsx]

## Sheet: Fig. 2a
CAR T cell	Day 0	0.97	0.97	1.125	0.935	0.642722	1.28544	0.884688	1.18715	1.37778	0.6	1.02222	0.8307	0.893905	1.31377	0.961625	1.05505	1.42202	0.382263	1.19266	1.2	1	0.851613	0.948387	0.927336	1.30565	0.756632	1.01038	1.31288	0.521472	1.02454	1.1411
	Day 1	0.65	0.745	0.535	0.57	0.665406	0.937618	0.680529	0.801512	1.38333	0.394444	0.838889	0.704289	1.31377	0.496614	0.772009	0.897044	0.346585	1.02446	1.24873	0.825806	0.529032	0.335484	0.651613	0.798155	0.56286	0.272203	1.02884	0.993865	1.27607	0.815951	1.19018
	Day 2	0.15	0.105	0.165	0.245	0.21172	0.15879	0.189036	0.325142	0.544444	0.0833333	0.288889	0.460497	0.257336	0.663657	0.397291	0.438328	0.932722	0.239551	1.33028	0.419355	0.36129	0.277419	0.619355	0.309112	0.179931	0.198385	0.327566	0.533742	0.325153	0.588957	0.668712
	Day 3	0.045	0.02	0.025	0.08	0.0831758	0.0302457	0.0831758	0.0604915	0.361111	0.0333333	0.127778	0.198646	0.329571	0.171558	0.167043	0.219164	0.152905	0.744139	1.31498	0.180645	0.0709677	0.141935	0.296774	0.0507497	0.0184544	0.0645905	0.0922722	0.233129	0.0674847	0.0981595	0.122699
	Day 4	0.015	0.01	0.01	0.05	0.0453686	0.0151229	0.0151229	0	0.166667	0.0111111	0.00555556	0.171558	0.0812641	0.352144	0.198646	0.0509684	0.356779	0.0560652	1.08053	0.0193548	0.0387097	0.0193548	0.0709677	0.00461361	0.0138408	0.0507497	0.0922722	0.0613497	0.0429448	0.0306748	0.134969
	Day 5	0.015	0	0.01	0.02	0.0226843	0.0302457	0.0226843	0.00756144	0.0888889	0.00555556	0	0.153499	0.027088	0.234763	0.0451467	0.0254842	0.0152905	0.132518	0.922528	0	0.00645161	0.00645161	0.0322581	0.0138408	0.00922722	0.00461361	0.0968858	0.0122699	0.0122699	0	0.0552147
	Day 6	0.005	0.01	0.005	0.01	0.0226843	0.0302457	0.0151229	0	0	0.00555556	0	0.225734	0.27991	0.00451467	0.0857788	0.0101937	0.0917431	0.0101937	0.647299	0.0193548	0.00645161	0.00645161	0.0193548	0.00461361	0	0	0.0461361	0.0122699	0.0184049	0	0.0429448
	Day 7	0.01	0.01	0.01	0	0.0302457	0.00756144	0					0.0586907	0.139955	0	0.013544	0.00509684	0	0.0152905	0.601427	0	0.0129032	0.0129032	0.0193548	0.00461361	0	0	0.0138408	0.0122699	0	0.0122699	0.0552147
Mock T cell	Day 0	1.30206	0.878049	0.739212	1.08068	1.4664	0.782609	0.683794	1.06719	0.990654	1.07944	0.873832	1.05607	1.57594	1.35338	0.81203	0.258647
	Day 1	1.34709	0.893058	1.02064	0.889306	1.5336	0.976285	1.23715	1.09091	1.64019	0.35514	1.50467	1.32243	2.14737	1.58797	1.38947	1.15489
	Day 2	2.09756	1.87242	1.52345	1.90619	2.03953	1.89723	1.44269	1.93676	1.61682	1.33645	1.08411	1.52804	3.2	2.55639	2.62256	2.30977
	Day 3	2.42402	1.79737	2.38274	2.77674	2.50593	2.02372	2.4585	3.12253	2.01402	1.61682	1.38785	1.92991	2.78496	2.35789	2.60451	2.33383
	Day 4	2.87054	2.81051	2.91932	2.57786	2.94862	2.83399	3.05534	2.80632	1.77103	1.64019	1.79439	2.04206	2.84511	2.44211	2.62256	2.24962
	Day 5	2.25891	2.85929	2.9531	3.09944	2.35573	2.90514	3.1502	3.33992	1.88318	1.71495	1.85981	2.17757	2.49624	1.63609	2.4782	1.78045
	Day 6	1.63602	2.55159	2.43527	2.65291	1.88538	2.87352	2.63636	2.70356	1.98598	1.92991	1.8972	2.34112	2.55038	2.62857	2.91729	2.14135
	Day 7									2.21028	1.99065	2.07944	2.01869	2.80301	2.68872	3.08571	2.24962
No T cell	Day 0	1.39773	0.5625	0.931818	1.10795	1.447	0.580645	0.737327	1.23502	1.46927	0.335832	1.10345	1.09145	1.55224	0.517413	0.676617	1.25373
	Day 1	2.19318	1.38068	1.24432	2.18182	1.96313	1.9447	0.737327	1.86175	2.11694	2.30285	1.47526	2.2009	2.1393	2.25871	0.935323	2.29851
	Day 2	2.26705	1.89205	2.10227	2.09091	1.9447	2.1106	3.57604	3.54839	2.49475	2.12894	2.17691	2.01499	2.40796	1.95025	3.66169	3.55224
	Day 3	2.27273	2.36364	2.34659	1.83523	2.20276	1.98157	3.71429	2.60829	2.5907	2.30885	2.44678	1.86507	2.24876	2.30846	3.72139	3.02488
	Day 4	3.15909	2.4375	2.84091	3.39773	4.3318	4.95853	3.91705	4.60829	3.22039	2.6087	3.12444	3.43628	4.60697	5.03483	4.18905	4.79602
	Day 5	3.19318	2.57955	2.63636	2.00568	4.18433	3.33641	3.02304	3.65899	3.29235	2.56072	2.77661	2.23088	4.73632	3.27363	3.43284	4.1393
	Day 6	2.92614	2.33523	2.99432	2.375	5.14286	3.95392	3.08756	2.80184	2.92054	2.45277	3.07046	2.6087	5.22388	4.50746	3.49254	3.25373
	Day 7	2.43182	2.44886	2.86364	2.90909	5.13364	3.69585	4.17512	3.84332	2.48276	2.55472	2.89055	3.16642	5.60199	3.83085	4.63682	4.39801

## Sheet: Fig. 2c
Velocity (μm/min)
Mock T cell	CAR T cell
2.98428	1.63894
1.78379	1.85056
1.38628	0.972274
1.35765	2.32944
1.37804	0.791656
1.96403	3.26886
1.39613	2.14058
1.52075	1.58803
1.48427	0.946592
1.49975	1.5131
1.57313	1.55476
1.46485	2.09038
1.72239	1.8186
1.31644	1.03705
1.36023	0.916896
1.42428	0.945654
1.43525	1.02591
2.03452	0.739488
1.4883	0.849844
2.78651	1.52162
1.58351	1.53862
1.34594	1.39535
1.35321	1.37432
1.48118	1.13202
1.01944	1.68772
1.14388	1.20286
1.29832	1.24117
1.14318	1.26419
0.897828	0.926098
1.56527	0.778822
3.26248	0.936722
1.40054	0.999424
1.33669	1.17222
2.47915	1.6627
1.31005	0.822462
2.38747	0.867562
1.474	0.9908
2.66537	0.654636
0.96864	1.06399
1.13285	0.894046
1.3605	0.862268
1.25823	0.871632
3.02569	1.66058
2.38196	1.95916
1.96018	1.10951
1.05612	1.68061
1.26881	0.863002
1.33639	0.929104
2.05413	1.12512
0.968166	0.626762
2.42398	0.652542
1.02027	0.97927
2.61956	0.773582
1.14266	0.605054
1.07544	0.976808
1.99119	2.17738
2.47951	1.40498
2.35619	1.1992
1.28157	0.775666
2.15834	0.794884
2.29221	0.609144
1.06057	0.774144
1.05487	0.542284
1.12684	0.537048
1.01859	0.528438
1.30347	0.775354
1.18714	0.639634
1.0521	0.549868
1.93795	1.60489
3.07245	0.996374
1.6256	1.02386
1.83417	1.30635
2.13873	0.907866
1.43013	0.92804
1.09355	0.867556
1.15413	0.918052
1.88418	0.851292
1.44331	1.4077
1.13301	1.21366
1.43128	1.06496
1.66527	0.977884
1.06559	1.09783
0.861786	0.99019
1.9879	1.11329
1.49482	2.02666
1.00622	1.8198
1.32203	1.65741
2.32019	1.88658
1.96411	3.3523
0.822998	1.03201
1.17188	1.16431
1.09388	1.4164
1.13345	1.44468
0.42353	1.18483
1.40638	1.80224
0.84534	0.949282
2.01139	0.935886
3.40367	0.902254
1.01852	1.25933
1.60322	0.959252
0.834624	1.30203
0.998788	1.24512
1.33122	1.99233
1.16503	1.06511
1.28112	0.978416
0.932126	0.975046
0.79306	2.63173
0.834224	1.45648
2.45296	1.43119
1.86348	1.6138
0.87572	1.02652
0.864652	1.08008
0.877994	1.15534
1.60465	0.995502
0.869462	0.944204
2.27849	1.41308
1.02502	1.33556
2.67059	1.0902
	1.04506
	2.07611
	1.16228
	0.90497
	1.20626
	0.889484
	1.25698
	1.78698
	2.41001
	0.960382
	1.25369
	1.42014
	0.79613
	1.00582
	0.899336
	0.917764
	0.82193
	1.81357
	0.891638
	2.03002
	0.882998
	1.9199
	0.616554
	1.54568
	0.890116
	0.825042
	1.74947
	1.21592
	1.05527
	0.758842
	0.637358
	0.583026
	0.3881
	1.62557
	0.592904
	1.11446
	0.651566
	0.676476
	1.2524
	0.89363
	0.986428
	1.43622
	0.84127
	0.98733
	1.05573
	1.30847
	0.710148
	0.891746
	1.05291
	1.69507
	0.714768
	0.991546
	1.64711
	1.35815
	1.03902
	0.792208
	0.443426
	0.793846
	0.893606
	1.09569
	1.43656
	2.09222
	1.29776
	0.952308
	1.61776
	1.40512
	1.29104
	1.33796
	1.13903
	1.23724
	1.02076
	0.991034
	1.511
	1.44638
	0.562606
	1.03086
	1.33369
	1.74509
	1.32385
	1.29391
	1.44832
	1.06986
	1.20783
	1.22853
	1.23803
	1.11867
	1.18062
	1.32714
	1.39843
	1.31669
	1.24017
	1.83219
	1.14529
	1.27859
	1.2411
	1.20858
	1.33155
	1.45096
	1.34254
	3.03945
	0.782276
	1.05253
	2.30845
	0.885128
	0.89867
	1.04112
	1.58025
	0.966472
	0.647602
	0.87271
	1.62111
	1.80709
	1.32918
	0.952348
	1.71667
	1.66549

## Sheet: Fig. 2e
CD25 intensity (a.u.)
CAR+CD19+	CAR+CD19-	CAR+None
644.888	9.19967	5.78267
131.756	9.02567	5.75467
3.33833	17.925	12.1917
262.566	7.568	10.4417
385.435	61.1607	3.70867
361.988	45.3407	10.0197
700.049	41.1317	8.18767
89.9983	7.24833	51.2647
2.70633	16.7963	8.47733
39.32	42.178	41.0763
146.136	4.766	11.8827
295.341	27.585	4.759
185.893	11.3533	7.31033
69.533	56.0553	7.57733
16.8	46.0837	268.368
79.192	4.48367	53.413
6.09767	10.9047	23.066
392.086	15.5387	12.68
50.169	16.2527	112.573
2.42133	57.4983	64.723
122.735	48.4833	9.939
186.653	8.07367	5.881
255.311	9.74067	8.573
51.0607	114.026	10.528
91.5247	266.017	11.612
287.395	12.2013	10.126
83.7017	13.2963	15.451
303.345	23.5633	6.275
539.621	13.1543	8.015
397.523	2.15833	16.6687
8.631	9.67733	18.2587
280.398	3.92633	9.24433
192.055	15.893	1.58733
9.20033	7.283	8.66333
406.003	5.69933	7.12833
392.606	7.53733	18.0813
432.058	1.49267	4.89033
71.8923	3.00767	4.62233
388.764	1.148	3.65667
3.846	4.57333	8.40567
348.206	110.769	36.386
85.3663	16.338	6.754
448.845	7.811	3.164
84.7	6.358	6.269
208.969	29.1017	7.996
41.525	12.1543	55.2673
12.422	28.1013	3.85133
569.475	7.198	2.24833
244.796	13.26	3.10433
12.2117	2.295	15.0643
341.586	100.768	16.3553
267.175	6.33667	9.99567
10.3777	19.0827	90.1567
150.581	16.9417	13.6257
68.471	3.61233	6.19867
104.77	66.9883	48.5517
77.734	27.2623	12.708
19.735	5.04433	4.648
16.663	4.58567	6.693
81.343	169.124	8.334
565.273	72.8123	5.031
82.2857	14.4503	43.523
284.495	3.54033	9.814
362.118	75.5213	23.224
12.2577	14.4373	99.0873
86.5797	15.015	2.55733
172.623	13.9153	95.0347
191.373	14.5103	4.31567
371.033	16.5723	37.2847
83.3993	8.81833	10.9077
3.58533	32.1503	139.356
187.876	15.0153	11.3013
404.315	4.53633	13.9993
605.772	19.097	8.07067
420.81	14.476	6.91367
178.959	17.4497	21.7627
126.9	27.0027	17.2337
124.852	31.8283	12.8083
50.7363	11.8967	10.1633
198.446	26.5367	13.5377
561.265	15.7877	14.4917
434.561	9.078	2.90667
159.725	5.149	5.34867
845.087	20.536	27.0457
61.1513	83.979	6.61867
215.805	43.207	4.71767
198.06	7.414	20.9367
188.97	92.082	2.93067
1.57633	12.4357	59.6397
83.2233	13.0133	3.54767
333.601	2.27833	18.3617
161.475	15.1663	9.10467
233.581	14.3367	7.456
93.8987	15.7377	10.8387
226.021	26.4377	14.8087
94.532	86.0387	3.194
253.842	79.0967	10.9167
402.561	14.2863	32.4547
139.943	109.506	19.8807
79.118	25.9637	210.769
46.6393	11.1267	11.066
156.426	3.63467	2.048
59.9727	15.8287	4.16733
3.347	7.231	3.96633
213.19	7.992	4.51233
208.348	86.0277	9.05733
189.028	43.575	12.0033
87.4977	10.244	17.7783
68.6923	6.552	4.96233
131.285	1.268	6.41933
165.201	77.8077	6.72933
231.632	19.0237	4.29233
160.443	12.7137	59.0653
396.965	44.8443	26.5203
182.791	6.60333	74.1643
248.355	36.9513	11.7413
14.7063	370.205	30.1303
230.597	8.291	6.07567
250.525	16.604	14.0387
17.6443	32.1663	21.636
244.064	65.7923	33.184
53.8247	11.9033	11.108
56.6217	6.00133	52.43
7.248	0.78	13.2447
125.155	102.98	19.9437
105.6	34.459	4.44567
25.9067	35.606	49.646
17.2987	9.091	40.119
118.148	48.608	14.057
219.46	1.925	44.674
112.695	10.6563	15.38
295.631	54.7293	13.292
162.436	5.88033	49.9463
34.4143	3.58667	17.0663
80.2923	12.746	12.6253
567.277	4.057	17.207
98.0723	6.624	6.342
267.772	12.3987	25.282
429.065	28.1347	7.51733
304.001	3.152	13.8933
262.151	12.065	8.25433
576.036	3.544	16.6373
427.435	22.4627	4.02267
26.8723	35.4857	10.2607
1387.03	0.252667	7.94067
1269.05	73.608	8.19733
116.667	65.27	112.739
23.3493	6.591	40.8083
190.825	62.3593	308.503
2164.9	31.999	155.042
40.0067	9.82	24.3333
103.631	4.255	13.146
16.1577	21.671	17.966
654.778	42.9163	4.499
225.526	2.668	6.407
292.753	6.04167	75.61
9.60767	206.371	20.009
488.271	7.79967	2.73567
411.586	71.7707	21.7537
781.495	27.0087	6.00433
11.3347	17.4603	15.1033
48.1137	120.844	17.6393
17.3667	6.03433	16.164
10.3487	10.9123	4.488
153.498	102.959	14.565
29.8727	36.1463	7.063
445.701	25.8563	0.962
298.474	4.66733	14.9313
39.6073	20.8883	16.6837
406.054	12.3993	78.9907
333.6	20.1797	10.6807
141.18	80.5657	3.53367
272.149	6.89067	20.0457
437.999	1.762	14.0197
279.068	12.622	35.512
1015.87	26.198	17.676
425.08	17.137	20.3377
1039.39	91.4687	16.1327
790.248	24.4827	15.4687
772.167	30.5047	6.31267
10.2727	126.578	10.0997
288.579	8.447	6.33967
356.987	6.121	15.5957
383.169	4.73733	4.368
534.37	26.6643	16.375
465.501	17.7753	20.617
33.7067	16.227	42.8827
96.3883	132.459	11.906
410.2	38.921	12.638
302.269	3.454	10.8767
7.90833	17.7327	4.37267
323.446	63.1277	10.368
488.003	119.147	27.82
389.219	5.27567	7.52833
80.916	56.7497	9.40233
857.202	24.2937	3.74733
336.266	11.8343	18.6833
575.998	15.2353	48.6697
607.315	11.4343	16.9037
28.4447	4.81333	13.8427
28.2407	7.274	105.207
17.2287	5.079	14.9977
29.4187	19.545	10.3617
5.82267	15.7217	37.7873
241.329	16.239	35.4563
684.935	69.3173	30.9137
97.7493	45.976	12.19
158.967	44.1263	20.149
26.318	23.182	37.5317
8.86567	21.1933	9.99233
6.69667	11.7353	10.9333
6.92867	146.87	12.0273
67.6683	31.2667	8.60433
158.613	34.1033	66.5013
128.212	74.2387	60.431
126.235	14.5497	5.608
81.6643	38.9837	17.147
97.8983	23.4267	22.2493
111.504	38.405	12.529
32.4657	36.5887	17.1797
69.8147	48.2857	10.8007
656.937	10.8667	3.69267
406.084	83.8967	3.57567
596.222	587.73	22.9887
58.7847	153.988	83.265
355.284	14.017	15.5163
17.4667	347.207	8.77333
41.6517	96.099	41.284
504.008	105.57	2.702
48.153	10.0667	11.358
227.07	44.5947	55.676
93.558	92.7697	15.139
318.407	0.354667	37.1173
456.302	10.7117	42.3753
398.383	19.5797	14.265
642.584	8.82567	39.2917
36.0373	10.6437	4.29367
212.216	70.1277	3.22667
516.664	11.7877	16.6267
494.455	17.4503	27.4023
322.716	16.8083	11.8663
20.859	104.634	18.6883
12.928	33.7373	3.13933
16.253	14.2333	8.815
43.735	45.5633	13.602
17.74	25.8673	17.673
77.08	22.431	15.891
518.974	8.319	124.572
185.149	43.868	138.972
52.5567	21.608	16.8747
628.206	121.112	10.1933
133.214	17.446	6.30167
270.476	28.631	8.49967
13.343	14.291	13.4043
11.245	12.341	3.23733
14.45	6.18567	21.0393
81.7123	435.641	28.0513
658.434	42.5697	12.474
449.569	14.0577	26.836
220.967	18.993	3.52667
228.858	105.47	14.7747
28.6587	55.188	7.68267
551.276	9.26567	8.49367
19.7127	31.8047	7.09167
119.348	17.801	30.4643
303.972	20.215	10.8113
147.303	38.5377	109.912
38.3163	10.6437	3.99533
60.0793	23.2587	2.57633
564.679	8.73267	2.70133
12.7457	7.07967	30.7107
968.631	20.006	37.4467
409.298	32.836	15.8137
739.067	55.2063	3.57567
748.584	59.6253	199.795
1068.7	133.106	7.74967
394.744	26.0043	11.6937
428.036	18.7873	171.18
14.5613	12.9323	103.964
29.8733	14.4587	42.4517
11.8233	12.813	7.48067
25.4003	18.925	27.0933
19.4357	94.735	20.4913
22.2727	38.873	33.8733
22.9867	56.524	46.5783
12.841	11.394	9.482
16.795	55.7763	32.882
17.123	121.56	15.1357
24.941	8.81533	2.89967
299.161	9.01833	5.54967
51.0567	197.197	40.5477
393.616	39.3093	13.0607
703.949	11.1573	11.0243
219.797	96.9993	42.073
8.84	12.0613	50.757
8.881	24.7103	20.787
81.753	13.6063	105.715
34.969	4.48633	46.614
36.9503	14.9657	6.935
41.2343	16.0427	37.378
286.621	52.9247	14.317
24.2833	65.6127	35.571
17.8883	23.8917	22.0837
34.4563	4.48833	40.2123
25.2677	16.2113	129.062
213.761	398.398	13.9293
106.163	178.034	12.2837
315.402	4.93733	60.298
606.29	11.8693	8.557
300.574	19.4683	342.936
535.245	9.30933	28.998
20.1903	17.561	10.2893
27.6153	8.878	13.793
699.534	12.6747	41.616
5.615	5.28567	94.7787
79.851	65.4557	14.4317
18.188	17.7097	21.803
39.7747	118.493	29.1067
46.2367	144.128	96.5583
20.5107	39.341	23.6133
28.0027	429.758	533.008
62.0977	58.3397	244.946
16.3523	27.2917	11.5503
54.0603	3.20967	16.1033
5.92033	12.7797	34.14
213.795	29.4207	7.52
428.261	7.97667	22.048
50.1487	14.0067	29.143
26.8867	24.8747	130.208
58.8037	10.2877	19.3563
154.933	311.025	16.1113
101.047	5.47733	47.9943
275.445	4.63533	45.712
239.234	1.00133	14.325
18.1973	12.8733	14.978
102.808	46.7803	10.4197
34.3083	10.9183	92.9507
106.971	4.06133	140.979
54.5743	6.69033	9.80467
10.711	13.6223	9.056
98.1923	52.3973	33.765
334.728	57.673	9.323
30.7763	38.887	82.778
396.743	8.425	34.791
25.3183	30.001	459.703
9.001	56.661	20.7933
35.953		83.4043
9.27		23.7343
14.653		10.4097
11.586		19.483
118.894		11.3667
21.04		7.60867
13.727		57.9967
22.835		11.3467
268.795		16.4197
171.689		15.0107
243.871		81.0367
87.8293		14.1767
75.3983		203.385
16.534		41.1967
154.657		9.99867
14.1733		103.414
69.3487		23.6787
24.0607		19.939
5.51967		61.711
4.36967		17.0173
20.5157		22.0583
230.415		95.0697
13.9643		29.3767
5.93333		26.269
9.66733		5.964
		18.885
		115.548
		15.889
		6.97867
		33.0417
		13.8957
		65.7867
		12.2627
274.895	12.5373	144.635
152.687	8.06033	8.60033
94.584	28.8293	19.8997
176.06	35.6603	31.8187
40.767	26.9963	12.9347
3.102	8.796	138.066
316.929	10.17	18.9377
3.041	12.285	22.258
191.11	8.039	117.277
621.9	255.125	24.3977
22.4263	66.7627	1.41867
402.512	20.6687	63.9953
70.7363	7.80933	6.77067
77.3773	34.3583	19.2777
20.3467	17.8637	29.9357
21.9647	2.26667	5.82433
419.949	20.1243	3.65333
102.692	14.4463	22.8313
163.482	15.1077	4.72233
334.854	6.65767	43.5783
71.8853	2.27367	2.74133
18.756	53.6383	29.655
163.861	1.97433	19.936
32.4843	2.81733	192.86
723.812	2.90533	3.857
20.1873	8.22033	12.973
41.9443	11.925	22.16
28.6503	79.873	20.438
317.252	191.338	6.89
284.598	14.901	91.5073
43.8503	26.4703	89.5163
171.339	11.5163	121.702
265.544	6.51133	160.488
75.607	47.3533	52.4523
250.876	9.59933	77.4983
223.698	5.90533	41.4663
624.395	22.6043	5.96667
147.332	35.1193	2.97967
108.925	20.1953	28.8547
627.405	7.01633	28.6857
707.98	3.95833	33.8567
305.568	2.71933	47.9377
8.90433	24.7963	4.27867
487.519	43.921	18.6693
2.44933	10.444	4.80733
192.91	3.055	17.1473
32.0923	104.589	4.12633
24.3007	87.911	8.38933
10.7567	11.737	46.8703
4.03667	32.874	7.06633
268.217	18.5287	25.2203
41.3097	9.58567	7.10833
8.85167	74.5827	9.36233
100.628	24.8557	14.9633
12.1867	16.7477	36.6713
94.6137	150.291	3.95333
331.451	56.0453	10.3253
147.052	60.4123	30.7943
125.986	1.50733	2.55233
629.391	3.16633	17.4343
203.035	16.418	5.63933
411.446	27.5633	6.42433
243.033	15.9653	29.9217
496.336	1.54933	22.4377
1020.39	27.3283	50.5317
68.5063	20.7623	2.75667
832.591	25.3813	115.283
6.854	32.9003	9.26333
65.193	3.87633	102.95
27.9	114.571	59.8183
306.131	235.663	49.9653
382.757	77.9887	3.24367
7.007	25.9407	3.34267
116.087	19.363	206.943
267.667	131.083	4.70633
479.19	10.374	26.1413
294.244	3.21067	38.2613
255.983	248.381	5.89033
296.759	45.5027	6.02333
197.291	89.3537	151.8
96.6647	4.30567	16.5183
126.197	387.188	2.96233
185.127	58.0267	5.04333
382.72	11.5657	4.76533
491.053	5.503	33.6483
105.146	154.575	16.4243
464.858	19.933	15.9543
233.522	5.06	1.05133
161.081	190.624	13.4487
308.723	61.9117	3.09767
549.005	191.28	121.917
442.712	46.3747	13.1777
39.7683	6.81367	25.5127
325.001	86.4597	13.0237
586.158	16.2377	58.9887
139.173	33.3347	19.2503
3.68733	8.02467	33.1563
251.833	81.6607	3.57433
101.115	16.0967	1.06733
85.7253	61.6097	4.25633
325.336	16.0967	13.39
233.038	4.401	1.59
1200.76	46.148	8.23233
24.1523	7.639	9.93333
152.411	22.025	49.4243
148.677	13.086	13.1143
399.849	18.607	2.95533
496.634	39.869	33.2773
463.337	51.007	6.86
45.229	38.459	10.219
238.251	2.97233	5.582
125.617	28.6503	15.785
9.299	388.022	15.728
624.293	41.3013	13.1607
8.84433	26.9083	19.2087
171.721	33.548	47.1707
495.1	5.131	18.4103
43.845	53.081	26.4213
664.856	29.2347	25.9293
527.517	272.393	43.2823
507.927	10.1617	12.2873
209.924	11.4447	18.2983
288.475	1.98167	3.38033
415.104	8.207	7.75733
262.895	496.154	19.1073
148.724	84.5557	4.78833
91.878	12.6053	7.99333
39.877	1.69333	8.87267
94.389	19.5213	3.03967
220.541	40.6583	8.63967
17.686	34.303	3.47867
493.563	17.577	11.6347
119.735	55.3883	9.22267
275.263	414.732	12.4547
19.278	75.3883	19.9187
426.31	188.095	7.03867
41.952	23.8343	15.6037
175.116	4.91333	8.72867
17.367	5.29433	4.41167
6.414	288.273	14.7807
559.241	36.2	18.3407
101.856	10.637	92.3877
222.011	11.937	11.5737
9.054	34.5557	3.74533
358.272	5.63567	7.51233
281.528	140.864	26.1733
8.69867	221.859	13.3243
12.7097	147.256	7.29433
64.2007	56.754	19.8553
715.433	51.109	7.60033
19.2777	212.438	3.44433
96.6807	68.365	274.78
393.682	83.384	25.9103
288.252	142.684	126.664
34.1757	7.101	58.1333
396.605	150.82	25.0047
1342.69	101.169	14.3237
32.7987	26.805	12.0627
7.72267	67.139	49.7197
65.4737	11.698	7.76667
18.039	21.55	53.6943
131.178	1.756	11.5613
89.572	7.688	40.5203
150.981	13.839	8.81233
27.592	5.379	4.90033
339.038	12.006	25.5793
83.609	5.627	9.84
310.955	3.122	5.205
252.247	4.543	9.856
27.669	25.098	6.847
1692.91	7.09333	12.559
244.059	47.3923	23.283
1408.85	18.4613	4.204
989.177	22.5523	28.027
153.131	37.8803	40.487
392.466	18.4497	100.689
70.2997	22.2847	106.771
129.164	17.5807	6.22333
551.615	25.7797	8.84533
172.428	4.19367	33.0093
6.622	2.54367	4.96133
302.9	15.3863	131.223
185.569	3.14533	3.73433
31.5833	13.9533	29.4233
21.0323	15.7973	35.6323
138.529	5.18133	38.6283
1.26233	20.3833	325.892
46.7973	6.77433	618.652
173.571	1.00433	11.3173
483.397	99.5353	37.7197
69.4577	122.428	4.21867
162.565	22.0693	23.398
37.7517	1.58833	33.252
7.86767	14.1797	53.6713
292.168	2.25367	69.2773
210.245	26.1703	5.35733
122.045	5.32833	14.0513
168.668	5.62833	25.1093
275.687	24.1077	280.43
11.2007	37.3367	13.0827
10.8427	10.3727	386.175
562.97	105.932	52.1997
737.365	28.4963	17.1137
728.467	141.434	48.3317
12.005	16.3523	66.8247
59.039	228.146	38.2427
61.347	18.4253	9.67167
259.284	26.1623	4.717
5.56067	347.949	19.137
6.90167	5.94233	310.625
114.365	6.20033	10.198
129.674	31.7383	54.97
1190.04	18.497	18.499
743.749	38.373	201.483
388.385	24.967	6.503
280.058	48.862	17.5833
100.619	513.872	10.8993
318.637	1442.79	14.3013
494.972	10.844	19.8443
173.059	56.9757	40.7717
1032.31	35.5557	390.765
1669.2	68.6447	63.4367
493.276	4.32967	8.39667
46.474	10.6307	16.0537
20.9387	268.285	40.9713
243.358	27.3007	12.4353
522.662	25.2657	19.7803
68.6557	4.79333	7.00433
486.54	23.0773	632.896
441.362	41.7763	20.6823
133.122	7.95733	13.5393
24.2417	11.9913	8.85033
15.8733	23.3063	14.8953
193.172	7.44333	197.059
1663.08	8.94833	35.7747
3.59633	86.3543	4.00467
112.717	183.956	623.389
633.901	18.9527	63.1017
180.848	17.3207	14.5583
616.213	7.28867	405.43
22.6843	106.358	4.744
264.52	76.9763	6.213
502.082	9.46333	5.471
41.4243	6.32633	360.969
271.403	47.4033	82.1403
22.231	275.458	12.7013
1204.74	17.2823	143.273
18.297	5.35933	6.77133
68.84	38.5913	116.563
56.196	179.031	10.1517
803.334	472.034	310.246
20.407	288.293	18.2177
588.977	5.14033	16.5577
28.97	5.09733	10.2157
529.418	5.39233	11.9783
764.227	35.1703	64.0273
533.558	5.19233	15.8473
36.3247	6.63333	5.466
1155.64	5.21233	29.243
370.394	5.65333	10.046
80.6837	242.203	17.7053
12.4987	14.844	7.26433
862.201	4.575	7.32033
532.972	3.039	8.97833
13.7547	236.473	4.59333
372.294	7.082	3.13133
962.368	54.4993	8.35233
756.644	18.2723	5.13033
766.329	15.5273	4.87233
1626.41	14.8803	2.20033
1270.61	4.58333	7.55633
267.879	9.99633	13.9033
728.937	6.30933	4.54533
150.998	12.703	9.419
19.0803	82.86	3.215
301.015	13.44	5.822
406.78	14.014	56.316
120.084	3.742	7.481
1759.39	12.148	10.118
230.994	1.472	36.751
133.612	24.684	129.899
987.16	813.464	27.1637
300.401	82.83	66.5047
52.7533	276.794	34.4247
391.492	5.608	118.459
978.274	17.9957	1.95367
200.546	10.6997	5.69767
8.51667	9.52267	21.1163
958.029	64.3367	16.7163
1484.51	238.888	30.3203
894.127	23.5557	8.734
540.919	16.8547	231.156
954.363	113.37	82.81
426.87	19.5367	16.905
6.60067	1.01367	4.328
140.538	21.0273	357.384
207.311	136.427	29.2407
276.755	5.64033	9.65667
813.035	359.974	3.70267
456.77	13.5727	18.7693
222.525	32.2897	20.5263
326.987	7.25567	82.0793
399.148	70.6933	11.6723
77.1323	47.3403	182.319
14.7253	6.83433	155.94
654.099	4.25233	99.9993
340.953	29.3033	7.011
53.116	19.627	10.425
13.951	17.8507	11.037
28.218	30.4147	9.189
477.574	36.9207	74.538
189.041	5.60567	5.282
12.065	207.361	27.163
982.59	16.8643	638.762
151.345	16.7233	6.921
17.9897	158.944	21.256
707.442	13.2473	148.137
498.076	23.936	66.929
1143.17	270.818	19.158
144.168	34.974	196.647
920.303	9.987	6.93133
843.176	46.41	97.5813
1063.06	51.403	4.43433
629.672	13.679	16.2693
315.42	36.235	13.9363
1670.21	7.703	6.53933
204.82	42.75	9.85467
358.842	58.843	16.1097
223.843	59.076	211.54
626.476	16.963	7.22267
490.977	4.86233	133.332
885.139	129.521	5.87267
272.141	6.96933	260.733
216.118	12.634	5.02433
1111.12	116.642	10.7263
144.947	11.562	21.7103
121.835	6.991	10.9033
303.412	11.788	4.45933
324.389	175.853	129.807
12.5377	33.083	41.9833
1089.2	22.205	9.04633
61.9033	3.855	9.60533
53.1403	55.558	4.67633
14.4463	412.67	22.356
18.9703	1.656	16.092
6.07533	20.305	15.706
28.5603	38.328	29.754
124.089	18.785	6.531
772.955	47.194	15.75
551.2	6.438	26.5833
951.634	6.409	48.1453
225.035	50.447	25.4503
25.3013	27.0983	6.46667
678.857	7.85433	181.834
2.43333	11.7903	52.4857
148.727	6.12033	7.29067
84.6953	10.3173	19.3057
29.1193	14.9393	14.8257
152.913	31.5803	13.0893
68.0627	9.39133	3.50233
196.758	26.9743	14.3023
258.633	29.8663	13.7827
588.559	7.23133	23.8867
25.3127	74.3443	15.0857
29.1287	44.5663	3.65967
39.7777	23.6403	9.98367
563.832	115.297	20.8017
359.473	24.0257	1.46367
9.32567	8.562	22.3637
759.316	8.927	18.2147
283.059	9.797	128.123
316.484	11.506	6.78867
13.7137	5.405	16.028
117.124	76.1897	30.133
12.9997	6.73767	308.984
923.998	13.009	9.35167
577.381	821.536	4.76167
32.5557	56.5	4.50567
1057.04	12.808	14.2077
156.011	31.5803	10.7917
800.999	279.659	22.9147
585.753	679.283	127.814
548.661	212.783	12.426
747.944	88.5833	4.358
490.475	8.76033	44.408
221.834	379.596	8.948
460.4	316.31	6.896
103.352	79.6983	9.657
162.155	375.707	18.886
260.962	108.709	12.023
1623.84	6.07967	146.034
273.226	91.6627	46.876
270.383	11.1157	43.601
412.096	7.90267	25.497
6.47867	3.49867	11.278
399.654	1.25467	12.078
885.691	17.8627	4.179
328.023	636.7	1.902
6.32233	36.259	20.09
265.463	404.261	5.45133
166.395	69.259	7.34767
37.4573	9.43467	12.6867
604.908	41.4677	128.43
1032.25	6.49467	19.6297
353.26	382.933	104.934
9.61167	16.6597	7.08167
441.326	123.632	234.657
250.786	265.124	11.349
7.36733	82.3263	12.274
6.71433	69.3753	8.517
403.731	9.85733	19.968
532.154	271.83	151.168
76.8753	1.79433	7.606
3.79333	309.142	12.342
172.998	15.3953	38.152
65.1317	9.64133	28.356
319.217	135.028	7.207
18.8417	33.4573	14.25
611.145	349.62	96.509
584.653	90.7113	82.2337
198.18	3.33533	52.5397
539.08	2.23933	487.584
190.563	9.87733	112.787
162.174	97.0213	5.35933
84.2883	53.2793	8.45633
188.078	0.038333	65.8433
6.65333	8.02833	15.5583
10.483	4.24133	6.81133
230.299	103.282	135.726
205.569	20.4503	6.56033
49.333	488.505	18.8683
12.118	111.048	4.90333
32.248	8.24533	66.5573
2.101	149.245	321.119
124.215	30.6063	5.76233
112.324	186.498	80.3417
18.0973	11.804	5.97967
185.763	6.993	16.9197
196.836	5.692	27.3467
70.5497	370.525	28.3807
97.1063	254.673	12.8597
152.749	179.563	16.7147
110.222	6.53733	94.7637
497.792	5.22233	2.78767
4.81367	8.04633	20.2807
348.923	217.056	20.3837
30.7607	7.08	303.714
292.756	46.649	13.2927
125.277	26.544	58.8497
13.1007	355.236	83.9507
210.117	26.7603	10.1097
9.92167	24.8983	164.36
385.058	24.2183	7.30333
9.53367	4.36533	44.548
75.0667	4.74333	21.339
544.32	6.15133	108.711
133.219	15.5603	11.7847
174.168	14.0393	110.362
78.005	21.1073	6.245
585.009	262.381	659.931
627.047	15.203	226.832
16.58	8.756	7.157
203.463	212.765	4.339
209.885	4.13267	7.023
544.565	21.5947	55.91
298.307	34.2827	12.77
65.993	42.5567	106.188
452.234	27.8767	15.4647
56.584	70.9573	577.915
13.241	25.1813	7.69767
65.082	41.4363	129.507
159.369	564.494	2.553
183.447	33.5033	8.954
376.324	6.99233	7.716
1066.15	107.749	408.228
27.025	3.16633	3.998
4.201	3.49633	52.3583
138.462	45.0143	29.4143
51.763	316.115	378.3
119.607	285.553	173.308
37.4587	13.2503	14.9853
83.8937	127.377	12.9693
25.2687	19.2873	792.785
16.5117	8.58933	13.3197
115.107	8.49133	8.30467
227.632	164.973	10.7527
36.1073	155.542	6.464
444.875	11.7403	134.666
554.303	21.6893	4.034
137.743	531.069	5.438
193.411	208.116	6.972
307.555	76.4483	8.728
392.585	16.5393	28.5883
834.429	13.2243	332.377
7.50133	5.71833	10.5053
5.65333	13.5853	7.61433
7.114	8.88733	81.1193
27.125	3.69033	36.4333
18.078	40.1863	91.6577
28.227	263.462	28.2087
10.296	86.8053	11.9497
18.974	67.2323	7.95067
14.903	5.22533	37.1717
11.045	283.564	13.9587
14.755	62.8617	10.2787
60.065	177.158	49.0327
58.271	11.8297	110.335
233.859	5.95167	706.105
548.336	1.604	109.689
272.544	9.178	13.8877
164.291	179.567	79.5663
348.935	178.678	37.1
686.972	3.708	313.539
316.417	45.619	6.923
89.0763	139.784	119.134
355.885	40.3343	13.038
191.018	277.996	123.169
244.797	8.18433	14.432
139.63	10.3843	47.177
209.081	23.6083	16.071
153.685	40.7363	4.998
360.776	35.1523	44.3427
386.492	161.523	23.3967
1116.38	50.555	433.234
60.5327	12.888	66.7013
218.628	803.268	7.594
87.1983	137.401	55.818
1638.61	383.72	56.972
462.227	94.6257	91.0817
157.436	520.059	50.2827
205.278	228.413	538.199
107.461	180.442	7.94033
810.141	211.535	213.106
553.709	370.765	101.195
23.839	1101.83	57.4663
201.817	110.896	32.5603
596.019	20.391	8.384
369.707	352.106	9.472
824.409	253.031	178.725
11.6437	21.0743	29.688
967.835	48.4073	24.36
492.912	9.17133	24.549
43.1463	16.6613	9.992
441.313	14.6393	17.7327
12.1183	13.1943	77.9807
10.2953	8.63433	15.1267
381.819	33.169	5.21733
108.916	95.993	37.2803
44.4877	11.593	70.2023
48.8787	34.686	33.2843
86.6577	10.325	34.4283
10.0147	14.603	22.9693
357.235	16.56	20.4943
6.04467	7.504	27.7293
235.861	124.759	90.8523
499.421	82.6653	3.056
5.73333	29.6737	12.55
393.868	287.614	3.412
624.851	11.8167	23.449
227.33	18.8347	10.876
5.03633	79.011	6.82933
58.6017	46.302	36.2323
766.547	447.91	23.0103
5.11667	33.648	11.7353
25.5167	128.476	12.8393
5.62767	39.816	18.6333
14.6007	448.116	65.2613
9.64	7.778	28.9903
24.801	15.452	43.8333
298.144	5.966	6.61367
185.185	361.245	2.88967
12.962	80.3267	13.6287
155.001	88.778	10.6777
6.22	32.52	13.787
753.719	12.106	12.644
261.929	30.654	7.351
926.225	12.86	17.249
392.623	11.758	15.471
162.724	265.665	7.777
70.1833	22.221	13.894
242.308	11.538	8.342
18.4813	17.923	224.394
20.9563	90.0413	30.151
732.858	25.6203	225.269
4.79733	9.45533	16.016
88.7333	11.7863	121.082
348.303	10.1053	39.808
354.431	273.977	18.374
37.5007	53.6973	13.5083
58.7787	62.7793	17.6703
96.0877	32.2537	3.65333
150.175	180.194
383.531	19.8297
40.2913	32.6247
8.70133	10.2577
18.1393	34.7827
24.6853	36.3067
29.4653	36.9253
84.7993	11.3833
332.367	111.252
8.23333	7.28433
88.8603	58.6363
80.0133	132.72
220.101	235.564
450.144	204.84
104.978	582.438
15.7063	108.23
86.2923	204.957
301.145	7.91167
131.094	1.26367
396.743	136.454
54.3843	129.339
9.16133	1.289
179.239	64.666
139.968	41.789
16.5393	18.155
1.33933	28.094
1447.43	35.347
115.398	7.86
34.3783	176.7
57.0363	233.737
45.6983	39.718
621.44	24.664
10.305	79.615
9.29	51.285
450.109	16.618
16.408	118.776
96.884	7.748
304.128	7.849
845.648	9.474
9.701	17.23
91.538	214.241
1086.22	17.4857
434.001	53.4947
27.4323	660.275
1164.98	287.908
182.2	73.0767
711.741	970.945
69.4933	5.09267
38.5297	143.046
278.97	12.1447
584.596	141.314
882.063	6.88667
87.8397	76.0257
567.519	29.9757
644.08	34.4967
155.073	144.208
455.979	12.2987
626.124	111.065
27.9497	15.4187
331.57	84.035
23.4137	5.152
685.784	105.664
524.051	59.119
682.706	3.128
386.976	4.332
14.435	6.478
41.164	44.863
1660.86	8.406
164.748	9.461
480.019	12.12
67.162	62.282
1740.82	27.266
522.114	50.236
408.029	10.316
63.768	9.901
20.47	4.64367
9.063	5.90567
8.835	15.5427
17.75	57.2927
18.972	11.0957
360.71	9.71167
524.345	45.3307
5.836	54.6213
352.706	7.11533
871.938	6.80533
538.582	289.653
	96.8433
	29.1183
	76.7703
	9.85233
	956.673
	5.94433
	174.92
	122.522
	572.126
	8.082
	41.612
	3.793
	24.925
	118.366
	25.332
	6.52
	32.543
	181.49
	20.221
	61.564
	22.979
	11.963
	9.759
	7.633
	20.243
	2.389
	1.657
	30.7997
	265.207
	39.0753
	193.311
	38.2173
	23.421
	16.964
	30.44
	31.989
	22.864
	48.615
	11.491
	12.414
	64.895
	60.539
	8.345
	157.289
	10.552
	27.973
	6.916
	54.799
	4.646
	4.93967
	511.638
	19.042
	134.164
	185.581
	82.033
	26.1387
	4.37967
	165.041
	7.22467
	8.13367
	5.86267
	50.9233
	1301.7
	10.5753
	42.7363
	11.1813
	9.59333
	50.7513
	363.102
	61.0543
	46.8803
	70.4923
	6.51433
	5.73133
	2.55433
	156.825
	26.9913
	122.312
	48.927
	17.791
	11.398
	13.945
	73.214
	26.773
	218.309
	7.859
	9.205
	46.387
	2.443
	5.59767
	73.4967
	33.4427
	7.61833
	79.3833
	117.958
	28.1183
	3.69033
	33.0483
	12.3433
	201.332
	252.242
	181.106
	59.2347
	7.81267
	2.76167
	26.6073
	7.54233
	21.5163
	24.1053
	71.1033
	5.68133
	7.37333
	9.44767
	56.7757
	340.262
	153.698
	29.4577
	70.7137
	8.49167
	11.9827
	14.6727
	18.8083
	390.318
	42.1053
	23.7663
	52.778
	94.037
	0.645
	216.807
	15.712
	9.775
	119.619
	30.823
	14.763
	22.251
	12.286
	178.695
	21.546

## Sheet: Fig. 2f
CD69 intensity (a.u.)
CAR+CD19+	CAR+CD19-	CAR+None
39.0003	691.828	444.649
221.062	11.433	17.1947
182.44	340.016	75.1507
27.942	2583.46	432.729
163.038	82.3283	43.1417
189.745	175.998	284.304
438.452	105.219	73.568
38.08	143.282	389.171
328.897	66.7217	7.89467
19.652	179.741	75.0127
436.064	977.238	13.2777
334.842	176.176	273.883
194.946	74.1737	245.016
42.612	26.8107	6.89467
32.876	236.711	30.4637
27.22	316.926	15.0737
35.834	133.433	55.499
71.426	100.9	9.711
190.451	14.1357	105.961
334.278	9.27667	63.358
142.319	540.708	21.487
86.982	377.776	171.125
420.151	66.455	54.967
50.943	13.541	19.552
34.3417	10.418	3.036
495.186	19.303	10.0167
39.8787	29.426	30.3517
292.653	44.487	22.8457
404.121	87.408	23.9537
457.254	37.994	592.796
33.5607	12.321	24.8197
384.831	218.882	344.963
72.7167	248.456	133.57
23.0237	176.481	26.1787
16.5317	382.927	42.7787
34.8697	171.399	45.6717
118.689	152.86	121.544
96.0687	272.721	24.7267
76.6107	544.651	322.171
70.025	274.24	251.123
213.053	25.427	308.626
1126.94	635.926	15.3187
28.737	38.715	14.3407
46.022	102.301	235.106
606.569	268.662	36.138
56.5907	15.3417	8.168
103.547	37.1617	46.242
58.6877	785.281	48.083
380.072	179.803	153.385
58.7653	165.416	5.745
850.314	173.416	147.295
489.277	407.646	9.47633
593.098	10.6833	136.78
162.551	195.985	8.89233
243.142	8.27633	12.9363
50.3107	337.054	2.60133
84.6537	6.68533	124.082
414.799	13.3233	499.15
86.1663	530.51	387.258
39.6613	806.512	6.87233
128.421	392.47	42.6793
387.951	1684	717.776
56.9743	261.352	5.42433
148.376	240.318	49.1213
1095.16	167.411	18.9753
346.34	263.157	68.706
1140.22	180.921	201.707
63.4473	954.648	38.9407
545.148	79.6423	147.784
31.8393	165.553	15.051
126.325	245.09	15.544
364.302	1030.13	5.319
272.772	252.609	12.276
51.513	17.9893	133.926
1109.16	413.858	4.673
137.019	0.225333	207.422
417.579	72.8583	6.57933
25.217	378.215	24.0183
590.433	320.174	215.24
218.631	1187.62	222.379
150.553	943.458	381.943
96.246	14.2553	46.2283
270.161	22.2333	4.23633
56.448	79.937	18.8053
1205.51	138.577	10.0587
96.3953	12.2223	36.0257
118.318	14.658	9.90067
10.4053	396.073	64.3997
8.83833	688.586	77.2487
258.784	884.836	25.1307
40.6363	380.204	99.781
368.037	265.666	10.115
518.309	59.226	34.059
1326.7	597.857	23.983
35.833	158.064	143.323
502.16	19.7947	166.565
231.798	27.4117	580.692
314.159	379.969	155.637
35.7907	27.9343	550.094
63.7587	61.3413	16.4507
13.5963	781.16	437.614
195.569	274.143	13.2303
95.1743	21.6703	1864.15
787.641	25.2357	498.856
14.605	295.924	37.769
24.098	122.384	209.478
392.828	50.9467	566.173
281.828	147.91	19.3947
145.137	146.156	189.699
50.2767	320.706	76.5357
222.033	666.123	19.081
232.914	157.717	94.213
530.275	62.6723	51.9777
330.285	547.816	956.237
526.312	167.43	6.22733
222.746	335.202	33.7337
112.304	834.323	6.66467
89.801	224.373	40.7967
417.566	91.3193	5.64267
323.795	146.239	1073.62
243.06	318.021	1709.43
177.11	77.7987	16.311
1188.49	5.309	42.764
242.958	83.769	6.373
662.251	1922.54	173.073
1076.12	17.526	70.7
57.956	75.625	15.0433
137.401	123.041	10.8703
452.286	189.781	3.58733
423.06	723.283	6.539
319.477	333.748	113.581
946.451	290.43	25.579
208.914	41.6513	557.94
179.297	9.70933	17.168
35.4917	308.384	633.334
91.4467	124.949	403.112
92.1467	446.008	14.795
326.249	264.148	8.182
90.7657	215.089	142.862
263.884	10.5427	68.6643
65.7477	17.0007	5.46433
537.074	765.998	89.6783
749.502	67.8827	49.9693
290.546	31.6403	28.3903
123.138	296.855	9.05633
170.394	206.768	5.60133
528.584	1.54033	502.44
122.036	12.0513	3.24233
430.922	415.394	10.9423
378.944	399.338	47.4183
179.67	144.208	314.592
147.213	375.273	1.78733
28.0207	84.9743	17.2693
65.8357	6.846	358.082
40.8677	122.96	6.17767
153.833	89.831	97.2817
205.99	30.573	52.6077
155.711	7.156	59.2717
506.187	568.643	15.4257
185.515	878.823	259.037
439.318	1418.97	244.404
350.011	468.292	54.519
406.808	253.344	2.149
84.0507	97.698	23.1667
188.035	5.888	253.944
10.6637	212.885	8.369
820.007	222.273	6.958
64.7943	428.57	11.909
295.924	94.279	3.897
242.274	155.533	7.50467
220.136	7.33067	1034.81
639.068	7.91667	8.39167
253.561	615.691	25.441
54.41	384.796	10.401
75.9653	43.9203	120.921
110.585	24.234	13.7127
163.722	816.362	97.4327
92.0783	49.995	221.887
532.997	192.221	43.2433
132.87	514.237	296.583
125.745	514.1	16.9943
253.186	1737.59	13.7383
42.3007	1315.69	7.02133
183.237	172.625	2.55933
190.558	17.0283	172.286
298.268	49.5513	246.085
12.468	264.366	98.911
42.838	147.191	46.242
318.889	1623.44	48.112
253.48	78.0047	1.839
121.024	229.359	55.79
449.108	114.744	647.053
200.716	497.4	229.759
1042.34	867.547	240.697
456.489	2995.43	84.7203
159.878	192.858	157.376
573.271	67.202	90.4963
365.463	1183.84	194.297
93.9993	286.566	342.368
269.347	632.756	180.321
157.389	631.734	1004.88
889.717	338.49	31.2443
270.539	482.397	1431.04
221.104	37.57	1160.74
23.933	77.75	255.554
225.075	203.255	173.524
387.073	232.942	9.32367
25.689	830.074	18.6127
409.894	20.2377	381.411
114.705	378.29	945.718
75.0203	24.4213	151.098
129.717	373.571	31.269
377.132	509.147	367.878
372.813	240.232	620.638
954.141	193.822	29.2523
682.844	157.688	467.791
40.137	37.5027	108.811
107.573	24.7717	725.26
10.5327	216.609	313.488
68.3397	153.866	283.286
746.479	87.0023	2145.59
73.2677	373.351	96.4603
53.8467	7.75233	22.1803
675.167	171.347	636.021
246.326	1459.68	88.3197
762.582	17.2387	27.2677
98.2727	971.699	28.4177
463.589	23.6593	202.172
122.468	146.98	2096.21
447.63	74.3773	502.765
264.041	1009.24	444.683
241.776	246.785	516.033
87.571	409.793	748.09
1140.15	321.632	80.0763
333.382	287.822	51.9593
1211.98	27.9043	456.139
182.376	249.538	123.766
206.352	732.338	59.2883
512.878	13.2923	797.565
235.145	153.082	60.1853
211.286	528.956	77.6133
23.1713	239.302	5.19833
1134.09	21.385	804.735
40.626	782.922	593.249
371.013	52.225	59.7453
1356.12	81.339	44.6557
2704.65	457.944	160.213
348.505	71.414	66.1667
176.623	273.407	599.521
408.622	475.313	42.451
105.712	81.956	14.8673
178.689	41.172	1016.05
221.947	60.86	9.51233
133.922	5.12933	59.8583
97.1797	27.0703	24.3983
19.7447	35.4843	182.477
580.079	55.9593	360.758
307.319	165.305	192.478
125.572	285.309	270.931
592.138	147.73	5.96167
87.8417	554.698	202.668
24.0367	56.2473	50.9507
271.087	17.7953	12.8567
17.0643	1473.77	241.024
194.011	1355.88	36.0177
306.962	350.121	134.674
158.744	303.05	78.891
1156.92	367.379	100.168
75.4143	18.107	9.249
43.6203	65.0733	238.124
578.412	137.616	391.276
400.648	120.345	108.996
140.035	284.493	120.17
327.429	279.283	808.827
655.497	353.273	339.302
279.232	132.97	211.538
141.76	939.646	199.588
40.5827	163.834	475.17
222.854	219.187	160.279
552.996	156.381	71.786
185.442	57.194	434.506
10.9197	76.13	369.856
305.438	47.8413	547.719
16.6187	63.2473	924.753
123.731	109.838	679.965
108.651	1623.74	47.2903
437.285	51.7373	67.1543
73.2077	219.275	353.809
32.4747	453.105	102.871
155.761	315.219	1.981
202.418	72.3253	7.848
255.085	121.026	23.302
120.994	17.1503	5.43267
352.133	549.477	349.024
786.1	101.947	215.431
126.874	29.0413	60.3087
542.898	953.025	23.9497
400.98	797.737	30.4277
12.602	111.777	8.20367
282.828	295.732	28.9407
225.591	373.607	5.04467
174.003	174.474	712.646
228.612	458.184	30.6707
421.219	949.292	185.229
273.026	47.4523	6.25833
381.33	308.566	38.9193
662.516	179.211	25.6553
307.961	13.5637	107.062
175.558	88.5977	6.758
226.075	60.1597	299.763
799.916	201.211	19.7
569.6	264.116	96.394
6.98467	66.0363	158.877
134.783	220.064	11.8857
220.462	47.9563	29.1887
534.565	12.8413	291.617
217.94	535.539	105.173
967.528	1247.19	49.9563
374.015	96.809	15.0513
203.39	173.618	5.87133
116.42	635.965	8.36633
2319.51	106.414	513.263
216.783	78.3317	34.3517
891.116	11.7927	41.8917
2875.71	65.8827	419.775
270.77	243.809	86.4327
356.859	30.7937	783.23
331.428	0.781667	23.5717
1032.65	9.40967	235.706
891.817	1029.67	321.605
336.132	21.4087	158.609
1258.27	7.78267	65.7423
761.59	212.242	205.709
354.702	1087.81	7.52633
1173.48	58.338	9.61733
566.481	134.031	4.95633
3009.57	526.821	7.14933
717.39	33.8413	14.7023
295.996	149.441	62.7033
636.094	44.946	62.5417
80.0043	61.149	35.7717
208.574	569.333	11.2187
1052.89	8.06233	766.435
	303.127	542.984
	359.285	813.528
	240.115	127.8
	620.574	456.447
	83.1207	81.1383
	262.816	36.7787
	214.525	14.2607
	53.2717	330.703
	216.449	1057.48
	884.074	66.5623
	1398.91	36.172
	469.406	246.962
	142.397	606.057
	247.721	27.019
	869.792	35.6773
	104.786	187.18
	370.935	49.064
	511.923	102.114
	453.065	10.615
	421.419	71.418
	97.11	182.664
	210.046	153.992
	261.992	3.498
	310.156	18.339
	721.14	62.792
	139.052	127.797
	34.2317	136.734
	289.079	377.758
	1817.37	258.031
	235.809	134.626
	201.687	191.417
	709.341	144.641
	61.4267	820.944
	230.4	58.561
	1352.83	512.478
	724.059	73.317
	31.637	9.79867
	281.732	9.09767
	157.537	18.7917
	605.931	65.7277
	999.794	23.5457
	1199.03	6.57467
	66.1643	723.163
	656.14	205.26
	459.561	59.1697
	470.486	295.546
	473.865	266.388
	530.468	35.5643
	130.395	236.895
	812.232	64.6097
	1057.6	24.1897
	153.684	433.55
	226.838	43.684
	559.431	91.0763
	180.527	495.168
	772.204	313.651
	810.338	291.856
	252.135	23.0317
	7.55933	277.755
	664.293	40.8153
	76.9403	12.1803
	62.4193	19.2843
	15.8953	21.5213
	128.731	198.535
	243.556	395.862
	486.703	12.686
	42.0273	627.085
	1021.41	193.68
	132.264	209.456
	52.5057	23.928
	426.058	8.99733
	1612.49	11.3083
		205.527
		260.3
		148.055
		48.634
		42.6
		491.655
		335.948
516.443	1129.62	11.9523
104.459	66.9403	650.662
241.708	37.5533	214.056
31.9483	569.61	18.1543
57.1563	36.3387	11.2473
232.93	39.7287	178.695
51.1093	882.369	721.204
56.4223	338.282	426.039
40.0553	799.087	91.5767
78.4783	255.857	51.4177
509.34	133.434	11.1097
51.933	51.5557	36.9273
22.231	20.8827	16.2813
73.0603	73.3587	91.6693
300.332	7.308	8.43133
190.586	44.397	8.76433
878.946	3.988	33.3283
247.978	243.551	1.07133
307.879	114.852	2.15533
388.298	511.232	2.16033
245.899	289.915	34.6303
110.413	342.049	73.7823
101.199	288.355	899.449
145.611	641.422	392.903
590.16	545.724	627.504
237.005	967.983	4.27633
585.291	20.635	310.649
468.898	34.427	337.234
113.187	1094.26	642.187
16.2023	1117.8	4.78767
913.877	76.1867	2.55567
70.6013	108.95	9.97067
112.58	78.4927	72.6917
262.827	28.1847	17.6257
310.498	11.2057	23.8087
317.838	128.429	527.229
183.771	143.959	113.994
824.679	134.818	3.90067
109.491	3.18867	2.54367
370.68	30.4733	39.2817
138.616	45.6893	2.68867
148.317	839.984	8.67833
564.156	8.49667	47.5153
343.66	34.0597	12.1943
1129.3	177.589	47.7623
224.437	161.234	55.4217
136.841	127.959	1329.26
295.873	235.198	224.957
271.844	183.931	169.222
64.1303	83.8967	7.48567
107.501	144.74	30.1757
221.805	83.0357	137.984
581.752	330.445	34.154
35.021	194.761	36.2657
130.525	393.288	10.0407
464.148	138.649	198.417
287.102	79.0977	159.35
90.021	44.8497	39.9273
1011.35	20.2443	24.4997
192.161	293.026	86.8787
283.805	1274.97	96.5663
132.203	139.737	658.282
42.269	9.12333	53.5153
47.074	10.1633	53.1083
323.725	61.9153	206.911
82.979	41.9093	231.122
180.832	56.3333	4.65333
1151	1178.63	21.3233
37.0057	292.422	2.87833
784.098	90.4923	7.99033
1271.07	250.309	8.38933
45.8347	793.89	19.7823
213.593	316.245	37.5443
647.026	494.177	8.64633
924.766	338.786	31.0153
549.111	61.8233	76.9333
84.9337	19.008	33.6333
649.282	505.55	46.9363
49.0567	285.574	72.9323
354.076	292.478	22.2293
83.3877	196.591	1.90033
130.67	11.0153	154.483
125.88	10.6213	82.3943
80.2347	22.1923	184.045
254.967	1161.76	11.0003
145.838	1150.58	62.8323
22.9677	93.6463	52.154
20.1037	288.701	32.052
266.554	451.16	67.633
571.616	157.699	34.0177
413.272	380.518	235.994
696.621	11.7927	67.2347
380.103	22.7817	170.128
221.927	642.353	350.976
697.65	173.584	335.465
421.349	231.183	707.644
120.368	11.461	1519.04
119.346	612.553	297.695
117.093	546.707	188.689
218.107	280.727	33.7547
319.137	14.462	210.309
149.76	592.518	127.244
225.142	1305.79	115.912
32.9347	22.893	127.797
49.4657	72.339	14.575
59.9237	105.312	106.392
535.848	11.735	84.4963
566.298	343.693	653.159
73.5993	218.971	1028.14
466.916	9.667	362.706
150.307	198.442	31.6343
100.298	158.405	116.281
33.8293	143.788	41.3203
15.8187	70.987	16.3993
256.121	1.862	9.06933
297.618	130.218	57.773
146.911	406.894	75.6633
289.205	45.5043	410.053
391.726	142.916	148.437
144.714	137.498	36.0783
540.58	857.711	16.2533
10.7563	20.549	12.2373
193.809	178.391	84.5893
15.0143	9.67933	242.303
390.734	311.212	39.1173
460.428	322.816	74.9063
43.702	48.587	6.38533
467.928	68.057	63.0713
537.464	3.68167	12.2373
184.831	3.48967	46.2413
59.114	74.2177	29.0043
29.438	568.12	228.931
246.114	38.1127	448.048
84.22	6.41767	265.468
643.519	5.32667	77.562
300.841	13.2957	128.203
320.57	753.08	586.923
49.5433	68.56	2.808
28.1893	115.836	429.161
187.308	94.302	40.9183
630.607	56.012	63.948
116.924	36.989	358.813
70.1203	33.9843	4.04767
245.643	5.85033	4.42067
153.005	4.71833	74.9537
36.5933	47.3483	70.0323
362.256	3.41633	37.4763
506.68	8.62033	29.1323
131.704	4.23133	12.9473
246.796	147.618	159.627
97.6773	45.4933	102.612
128.428	53.5703	626.126
129.846	68.1133	121.279
32.697	928.65	36.825
288.937	165.015	510.397
187.422	570.404	502.411
12.5887	976.648	130.365
21.2507	1596.81	67.159
392.589	220.732	56.1257
14.3307	66.5227	29.4277
131.588	6.47367	31.9983
40.1587	196.974	8.96933
152.514	32.4867	269.126
174.858	484.774	78.365
101.658	637.68	40.072
68.1593	693.922	601.725
115.011	404.532	452.447
36.2923	57.9247	997.734
38.1393	250.571	41.3993
380.423	86.0067	226.712
52.9793	69.1787	26.7167
705.61	137.571	21.4867
442.92	4.22567	84.547
38.23	111.094	577.479
226.888	591.299	214.191
68.992	6.35567	294.115
107.051	31.4347	25.7747
455.5	620.623	129.667
433.024	224.719	135.894
86.3123	456.142	3.14267
52.3003	1.74467	1647.85
724.786	5.52633	25.8117
359.69	244.858	342.776
261.226	344.021	98.2967
721.224	312.823	35.1207
346.328	94.6183	175.631
167.601	188.5	183.637
490.288	270.325	249.126
72.9833	115.475	453.075
459.448	14.0593	58.2487
468.231	237.222	487.431
957.585	117.769	47.2493
424.235	266.238	69.4567
172.409	121.533	11.603
436.405	328.787	73.792
197.476	419.248	21.633
121.357	212.638	396.539
503.581	4.03467	35.6783
2000.09	5.27967	281.078
870.036	230.204	6.821
512.015	623.193	27.0957
916.539	12.4007	20.1537
798.486	11.3927	166.65
348.052	191.492	10.5247
453.237	120.635	214.725
193.965	603.624	34.349
482.855	414.394	9.25467
245.313	102.671	168.824
59.2617	58.0433	247.671
370.357	48.2647	398.86
79.809	139.275	275.821
1135.22	294.479	49.0703
304.979	216.244	2.55033
263.282	14.8547	112.987
9.14233	378.238	40.0097
2070.67	636.893	293.003
486.266	8.88267	111.268
1402.91	30.3397	23.144
164.003	15.3207	34.952
591.443	116.89	121.679
770.946	1.87867	16.0813
441.184	23.8787	102.07
108.69	171.91	203.289
353.913	261.32	72.579
174.31	189.206	300.072
298.336	204.436	163.225
625.05	8.30433	88.8667
726.711	251.329	60.3297
421.236	43.957	74.7257
643.002	617.724	417.043
983.019	49.256	10.4143
334.054	24.2977	2.28833
199.867	22.6317	25.8473
390.64	400.515	22.6527
31.5183	9.94667	608.239
374.859	128.757	87.3237
362.598	55.7607	117.167
314.469	35.2593	205.149
78.2683	84.2493	7.50433
255.826	634.231	20.8153
276.257	295.561	175.642
633.523	244.08	39.4883
112.967	96.076	64.8743
222.08	688.245	5.75133
387.277	479.284	46.28
92.474	444.93	7.033
205.491	225.223	86.4233
294.061	242.224	75.9353
608.17	19.9513	120.55
224.122	22.8513	232.342
98.4343	8.67933	218.509
138.842	171.679	81.6317
929.988	134.705	44.447
661.925	93.92	74.919
329.435	122.508	164.805
18.2413	695.773	58.5293
416.332	82.4353	110.838
594.798	7.48933	83.594
1201.66	53.3953	265.11
152.901	128.437	300.101
218.218	7.41867	16.0573
494.089	31.1127	107.982
894.659	49.1337	9.42333
482.655	520.139	165.271
404.344	1863.77	180.264
296.708	1056.06	23.873
233.015	485.826	64.091
62.566	166.989	56.192
78.699	33.512	180.988
38.97	29.374	119.91
129.944	1094.79	152.533
135.486	478.942	34.5527
18.0077	666.586	285.693
352.473	503.818	57.4433
24.71	1051.4	21.9453
254.132	774.129	79.314
183.756	133.926	30.5007
22.059	394.817	368.029
231.789	585.514	28.7503
113.951	14.8827	85.0593
265.616	471.24	181.004
299.25	240.469	602.536
380.478	1845.22	37.9867
294.992	402.336	164.686
981.701	321.68	139.564
82.101	8.269	7.88733
984.989	109.776	365.919
1034.51	7.40567	5.65733
96.1483	101.476	7.55233
726.306	13.2923	101.458
143.528	19.7763	36.2427
1592.03	10.1743	310.921
280.716	10.2153	279.865
1098.63	44.4773	84.188
197.703	28.2173	190.833
47.7233	4.98333	87.3267
70.5413	169.131	411.119
330.368	304.692	340.772
883.709	149.06	278.369
109.688	44.805	207.189
287.33	40.545	191.432
298.997	308.33	29.3467
1579.62	58.9957	149.929
675.766	377.197	20.9593
369.151	511.021	21.8377
299.613	180.281	7.39867
122.595	8.429	112.003
240.075	99.988	260.878
302.443	44.2197	32.714
1204.75	15.6607	25.639
613.555	178.317	178.602
352.492	44.5867	66.074
679.073	17.9737	481.467
233.877	8.49467	6.605
529.851	257.781	164.997
154.22	390.019	360.645
620.76	46.3433
471.646	135.092
172.368	105.876
328.908	726.967
469.321	217.243
303.507	90.2763
372.418	271.45
763.813	287.698
65.3463	637.662
115.09	310.993
	81.2283
	26.1637
	21.5007
	12.5087
	57.2127
	94.174
	475.448
	75.1087
	228.714
	193.742
	116.376
	286.928
	231.341
	460.432
	800.351
	170.307
	199.397
	663.295
	1273.39
	673.443
	877.109
	1196.42
	249.767
	908.886
	121.289
	441.466
	496.878
	1193.2
	43.371
	278.188
	342.586
	258.331
	245.365
	486.2
	183.312
	490.227
	189.22
	532.948
	74.828
	410.84
	432.111
	103.587
	64.528
	38.643
	1052.37
	37.218
	48.149
	31.021
	675.704
	1426.47
	326.728
	580.976
	20.684
	1122.01
	931.643
	589.31
	12.2107
	130.821
	184.024
	51.7093
	320.997
	481.801
	797.425
	593.506
	477.761
	1675.04
	763.474
	6.81
	21.943
	43.5123
	388.732
	441.998
	260.785
	333.632
	6.933
	95.7707
	220.246
	206.674
	83.975
	54.98
	404.457
	81.408
	35.104
	59.304
	71.245
	70.682
	957.445

## Sheet: Fig. 2g
IFN-γ	CAR+CD19+								CAR+CD19-								CAR+None								CAR off-chip
Day 1	108.399	143.662	71.731	207.871	35.399	191.659	28.712	156.587	4.565	7.05	5.892	8.614	0.902	2.943	2.039	3.759	5.021	5.636	6.838	36.299	2.375	4.869	1.63	4.964	2.097	2.235	3.173	3.173	1.029	1.687	0.602	0.482
Day2	212.147	191.34	550.938	248.684	70.857	163.856	344.49	206.2	4.115	3.966	7.962	13.519	0.654	1.822	4.357	3.318	5.482	2.943	9.272	61.314	4.717	7.21	7.317	3.318	1.158	1.959	1.102	1.901	0.534	0.777	0.254	0.482

## Sheet: Fig 2i
	CAR	Mock
Cluster 0	10.7331	21.9003
Cluster 1	10.0746	22.0935
Cluster 2	10.9087	11.2785
Cluster 3	7.85777	5.46543
Cluster 4	10.0088	3.708
Cluster 5	7.0676	4.51912
Cluster 6	5.48727	3.95906
Cluster 7	7.90167	2.74237
Cluster 8	4.12643	5.48474
Cluster 9	5.17998	3.07068
Cluster 10	5.57507	2.91618
Cluster 11	3.38016	3.36037
Cluster 12	3.55575	3.20587
Cluster 13	3.22651	2.68443
Cluster 14	2.43635	1.62225
Cluster 15	1.09745	1.00425
Cluster 16	1.18525	0.830436
Cluster 17	0.197542	0.1545

## Sheet: Fig. 2l
KEGG pathway analysis
Term Name	Padj	-Log 10 (Padj)
T cell receptor signaling pathway	2.041e-08	7.69016
Apoptosis	4.196e-06	5.37716
Natural Killer cell mediated cytotoxicity	8.58e-05	4.06651
Leukocyte transendothelial migration	0.0005421	3.26592
oxidative phosphorylation	0.001285	2.8911
Phageosome	0.001294	2.88807
PD-L expression and PD-1 checkpoint pathway in cancer	0.002018	2.69508
Th1 and Th2 cell differentiation	0.008924	2.04944
Il-17 signaling pathway	0.01265	1.89791
Endocytosis	0.03912	1.4076
