# Supplementary material for: Bioengineered immunocompetent preclinical trial-on-chip tool enables screening of CAR T cell therapy for leukaemia
Source: Nat Biomed Eng. 2025 Jul 1;9(12):2098–114. doi: 10.1038/s41551-025-01428-2 (PMC12705464; doi:10.1038/s41551-025-01428-2)
Supplement: Supplementary file 16 — Statistical source data. [file 41551_2025_1428_MOESM16_ESM.xlsx]

## Sheet: Fig. 3b
HLA-DR expression on CD14+ Monocytic cells (a.u.)
Mock	CAR
1.13959	3.85995
2.4605	1.6999
3.13339	1.04992
1.45378	0.266407
0.326626	0.189823
0.197023	2.5253
0.218624	0.273607
0.252006	0.049747
0.096875	0.644744
0.248079	0.424811
0.246115	0.120439
0.51514	0.098839
0.814275	0.189168
1.82557	0.242188
1.23254	0.03011
0.963515	0.782202
1.67437	0.228442
0.957624	0.324663
0.670926	0.332518
0.41172	0.092948
0.972679	0.069384
1.23712	0.159713
1.9519	1.87532
0.413202	3.72184
0.50885	3.96926
0.849359	3.96861
1.6375	1.86157
1.92827	2.55083
0.646584	2.44872
0.524154	0.767801
1.17456	2.66669
0.9144	0.97137
0.394072	2.44283
2.28154	0.954351
1.67704	0.887586
0.823853	2.001
1.58522	0.942569
0.820027	0.648671
1.70765	1.45313
1.97546	3.63719
1.20645	3.70606
0.807273	2.5315
1.06744	2.44095
0.975615	3.94455
0.841707	2.95745
0.54711	3.82212
0.922052	2.21905
0.841707	1.11718
1.05468	2.65138
0.83278	1.8288
0.496097	5.81543
1.4105	4.06698
1.60179	0.79197
0.707799	1.59924
0.746058	3.78003
2.42947	1.29699
1.80202	2.97531
2.00097	1.84665
1.70254	0.805998
1.33908	0.702698
1.36969	1.25363
2.00862	1.86961
3.48543	7.04228
1.69107	3.73667
1.04831	4.4636
0.332857	4.25317
0.65041	5.49278
0.24486	4.10013
0.937355	4.09631
0.401724	2.20247
0.034433	6.3179
0.681017	5.3882
0.604499	4.13712
1.26256	4.44319
0.501198	7.10605
0.302249	4.26337
0.615976	8.83537
0.780492	8.2347
1.01387	6.25286
0.818751	4.88828
0.432331	8.74865
0.214253	6.38039
0.902922	6.99254
0.673366	2.94853
0.256338	5.4813
0.241034	4.34117
0.248686	7.22593
0.581543	8.38519
0.837881	2.02647
0.524154	9.51766
0.922052	8.19006
0.554761	4.73141
0.191297	4.85384
0.93353	7.14558
0.042085	2.79931
0.887618	7.78834
1.12483	4.75437
0.627454	4.98775
2.29556	3.25843
0.711625	2.27516
0.623628	5.22113
0.344335	7.57409
2.23435	0.641483
1.95123	6.98489
1.02153	3.19083
2.01245	3.12197
1.06744	3.32474
1.74463	3.06458
0.7129	2.83502
0.961586	2.79676
0.32648	5.22241
0.728204	1.612
0.295873	3.5441
1.79182	3.62827
	2.9396
	2.77508
	2.02902
	2.72917
	9.30214
	4.0759
	2.86691
	3.09264
	1.612
	3.58618
	1.71147
	4.22129
	3.678
	2.33127
	1.44748
	0.299699

## Sheet: Fig. 3c
	CAR+CD19+			CAR+CD19-			Mock+CD19+			Mock+CD19-			CD19+			CD19-
IP-10	488.963	484.709	904.857	228.654	100.512	44.9461	132.73	21.3624	170.008	80.6052	35.2764	60.4909	105.351	46.1069	69.6524	44.521	43.2528	41.4416
MCP-2	444.222	538.872	470.925	239.408	88.287	62.8784	113.695	78.1552	4.64445	112.586	91.1558	59.0727	48.0774	48.0153	62.7005	50.7201	67.2821	45.7117
MIG	276.741	230.803	50.5917	20.4765	23.2797	4.38687	21.8777	0.868391	27.9979	14.5117	13.3668	8.4	0	0.992366	0	7.60801	10.019	6.35037
MIP-1-alpha	15.4074	9.34046	141.415	11.3973	17.4963	129.374	13.6951	0	16.2949	6.87758	0	98.6182	4.84001	0	5.08021	0	0	22.9927
MIP-1-beta	74.5926	87.0486	568.575	27.1088	29.9414	275.526	41.0853	28.5411	65.5733	34.663	29.6482	300.546	0.322667	10.687	128.209	11.6468	22.8075	136.259
RANTES	53.4074	17.6861	105.641	24.2112	1.0981	68.2658	15.7623	29.8726	57.6489	33.4938	61.5075	67.1455	0	0	63.369	27.0507	25.7399	63.6679

## Sheet: Fig. 3d
	Immunocompromised						Immunocompetent
MIP-1-delta	0.550711	0	0	1.27823	0.681818	0.823949	9.27273	9.69231	8.02792	12.3418	14.8036	2.59031

## Sheet: Fig. 3e
	Immunocompromised						Immunocompetent
Day 1	49.044	26.904	44.6	50.124	55.9	49.584	58.944	98.096	100.992	52.256	137.792	100.992
Day 2	46.288	46.288	40.54	66.756	77.396	82.292	96.428	100.58	102.228	143.536	143.536	164.748
