# Supplementary material for: Bioengineered immunocompetent preclinical trial-on-chip tool enables screening of CAR T cell therapy for leukaemia
Source: Nat Biomed Eng. 2025 Jul 1;9(12):2098–114. doi: 10.1038/s41551-025-01428-2 (PMC12705464; doi:10.1038/s41551-025-01428-2)
Supplement: Supplementary file 17 — Statistical source data. [file 41551_2025_1428_MOESM17_ESM.xlsx]

## Sheet: Fig. 4a
	Remission
Day 1	103	122	141	170	133	85	103	142	167	122	190	196	242	273	356	245	172	136	115	198	142	226	130	252
Day 2	183	137	159	214	98	61	86	154	240	185	180	249	364	316	352	310	272	169	186	287	175	252	220	319
Day 3	108	100	121	153	57	34	48	109	159	152	149	168	274	422	297	278	275	184	122	191	158	162	140	248
Day 4	93	78	67	114	38	23	35	88	123	140	119	151	280	323	243	205	165	120	109	110	120	119	59	210
Day 5	78	31	47	87	22	11	13	63	115	113	80	142	231	248	203	174	133	101	79	81	92	126	39	169
Day 6	66	17	22	26	20	1	7	54	102	98	69	111	174	152	180	131	82	90	65	60	60	85	30	112
Day 7	36	10	8	10	16	1	4	34	94	73	63	95	114	98	133	74	54	60	44	46	43	51	19	72
Day 8	26	5	5	7	13	1	3	27	83	66	55	81	79	67	75	49	38	37	24	41	33	39	15	43
Day 9	19	1	4	3	14	1	3	16	71	52	40	65	53	49	44	28	22	16	20	28	25	31	10	38
Day 10	12	0	2	4	12	1	2	15	59	46	30	50	36	31	28	24	12	13	19	13	13	18	11	21
Day 11	7	0	2	3	9	1	0	11	41	37	22	42	25	28	18	19	7	11	15	11	6	12	5	17
Day 12	8	0	1	2	7	1	0	9	36	22	17	23	20	22	10	13	2	4	9	7	3	7	3	11
Day 13
	Resistance
Day 1	85	76	106	98	69	58	75	125	97	119	73	100	134	97	103	159	306	144	198	214	227	310	153	209	212	232	256	295	155	158	215	251
Day 2	119	92	103	89	133	92	97	142	99	141	97	187	142	115	110	166	339	172	234	266	224	266	184	251	322	270	225	238	213	153	229	152
Day 3	98	79	71	59	93	61	70	98	92	120	105	130	136	121	102	172	302	192	290	253	212	113	89	223	203	180	184	140	206	161	197	115
Day 4	90	59	64	42	80	52	37	82	63	126	62	102	143	130	99	160	294	214	211	188	130	128	78	163	141	107	90	108	201	160	259	125
Day 5	79	41	50	39	76	38	30	73	67	100	106	114	152	142	109	152	218	172	195	137	112	89	48	109	82	73	64	74	146	118	210	139
Day 6	69	36	37	24	77	19	13	37	62	97	105	123	135	163	115	125	170	138	165	92	95	72	32	74	58	57	54	58	71	78	108	72
Day 7	64	29	33	27	78	32	14	42	73	72	108	117	116	182	130	99	138	133	142	86	78	64	30	53	62	49	49	64	37	64	73	64
Day 8	60	23	31	25	82	50	26	53	86	82	115	93	114	178	136	96	114	100	133	76	64	67	35	51	50	37	78	63	80	49	77	70
Day 9	54	40	28	26	80	53	33	59	113	91	113	120	125	185	121	107	91	94	104	63	50	60	33	46	41	35	72	69	98	58	79	59
Day 10	38	44	21	27	77	59	41	61	112	80	119	102	116	191	122	100	90	101	102	56	43	53	39	32	28	29	81	56	94	65	86	68
Day 11	32	59	20	23	70	57	48	62	118	72	103	100	128	184	114	86	66	83	89	42	30	32	33	30	11	15	78	39	99	87	84	69
Day 12	29	68	16	28	55	28	39	42	133	66	126	106	113	144	126	103	54	62	91	57	26	16	30	22	6	11	67	26	104	84	89	60
Day 13	22	74	7	26	49	23	20	34	146	68	129	112	111	147	122	100	42	63	100	54	29	15	24	20	4	12	64	12	111	88	83	59
	Relapse
Day 1	163	175	219	285	272	206	306	232	217	203	173	266	89	58	41	99	73	38	74	46	45	52	27	34	41	96	82	78	85	33	98	41
Day 2	217	225	250	334	277	198	333	236	194	160	128	197	51	36	23	78	50	20	60	37	30	35	14	22	30	61	61	46	48	20	69	13
Day 3	175	121	182	278	163	98	170	162	86	106	86	133	38	23	15	56	33	16	39	35	31	29	10	11	21	46	36	18	21	17	58	9
Day 4	144	88	135	216	128	56	127	156	44	88	76	122	36	17	12	51	36	18	60	36	37	27	7	4	18	55	55	19	12	17	78	8
Day 5	136	68	118	199	100	30	81	144	33	73	87	108	37	14	7	46	33	21	69	45	50	35	5	3	19	50	66	19	13	19	115	5
Day 6	143	61	102	189	93	22	55	160	28	60	85	111	53	21	9	47	33	27	81	60	63	60	9	3	18	83	80	18	15	28	159	7
Day 7	173	47	90	187	83	16	25	161	18	50	99	125	54	27	11	40	32	40	96	68	89	93	12	5	15	91	86	20	19	38	194	7
Day 8	197	26	90	179	81	11	18	214	18	45	99	124	66	27	17	50	36	54	152	89	126	103	11	6	22	116	114	30	27	39	251	8
Day 9	214	16	87	198	94	7	13	205	15	36	119	135	89	27	22	42	53	86	237	115	133	173	25	14	25	126	147	33	32	19	336	10
Day 10	263	14	84	217	97	14	10	218	9	32	139	162	98	30	31	49	68	120	264	164	165	204	36	24	37	150	202	50	40	23	394	13
Day 11	320	8	89	219	102	13	9	212	7	24	160	167	114	39	62	56	73	149	286	182	191	296	53	32	53	150	194	64	56	87	391	22
Day 12	371	4	106	237	171	22	11	257	9	21	199	177	123	67	65	65	91	161	337	215	227	345	63	53	123	212	214	103	68	83	374	27
Day 13	438	5	130	258	203	19	8	318	7	25	230	245	147	104	85	76	118	197	319	248	236	413	67	52	149	244	277	121	117	108	389	38

## Sheet: Fig. 4b inset+ Fig. S7a,b
		CD19+ leukemia blasts																																CD19- leukemia blasts
0.05	Day 1	112	170	191	206	227	202	225	173	212	196	158	247	74	53	38	94	68	31	56	34	37	41	22	32	40	75	67	72	82	25	66	39	51	5	28	79	45	4	81	59	5	7	15	19	15	5	3	5
	Day 2	175	223	218	242	215	187	242	160	187	153	102	173	32	30	19	70	42	11	30	12	18	19	10	19	28	35	41	37	45	12	31	10	42	2	32	92	62	11	91	76	7	7	26	24	19	6	4	8
	Day 3	116	119	130	168	85	88	75	65	82	101	55	96	16	17	11	48	27	4	7	5	14	7	4	9	19	19	17	13	17	8	15	5	59	2	52	110	78	10	95	97	4	5	31	37	22	6	4	8
	Day 4	80	85	76	108	44	42	43	40	38	79	34	87	11	12	4	40	24	2	10	3	11	2	2	2	16	14	13	11	9	3	8	5	64	3	59	108	84	14	84	116	6	9	42	35	25	5	8	11
	Day 5	63	66	67	65	13	21	27	17	26	64	29	61	7	9	1	31	19	2	6	3	16	3	2	2	16	8	11	8	8	2	5	1	73	2	51	134	87	9	54	127	7	9	58	47	30	5	6	15
	Day 6	32	58	47	48	9	15	20	11	18	47	22	52	14	6	1	30	17	2	4	2	19	2	1	2	13	7	10	5	8	3	7	3	111	3	55	141	84	7	35	149	10	13	63	59	39	15	8	17
	Day 7	29	44	22	29	5	8	10	9	12	36	15	37	13	5	1	23	16	1	2	2	27	2	1	3	10	5	10	4	10	2	6	3	144	3	68	158	78	8	15	152	6	14	84	88	41	22	10	17
	Day 8	16	23	16	15	3	0	4	8	15	29	8	24	16	3	1	19	14	1	4	2	40	1	2	5	9	4	12	6	12	1	4	2	181	3	74	164	78	11	14	206	3	16	91	100	50	24	16	31
	Day 9	8	12	9	12	2	0	1	3	11	20	7	17	22	2	1	12	19	3	4	3	37	2	1	8	13	6	8	8	11	1	3	4	206	4	78	186	92	7	12	202	4	16	112	118	67	25	21	30
	Day 10	5	10	2	7	2	1	1	2	8	17	6	10	18	2	1	14	20	2	6	2	43	2	3	10	20	7	6	12	14	1	6	3	258	4	82	210	95	13	9	216	1	15	133	152	80	28	30	35
	Day 11	2	5	0	4	2	1	1	2	5	7	13	6	29	0	1	18	19	2	4	2	48	1	1	14	32	12	9	11	19	1	13	2	318	3	89	215	100	12	8	210	2	17	147	161	85	39	61	38
	Day 12	1	1	1	0	1	1	2	1	4	5	11	3	30	4	2	23	21	1	3	1	67	0	1	23	65	14	8	15	22	0	14	2	370	3	105	237	170	21	9	256	5	16	188	174	93	63	63	42
	Day 13	1	1	0	2	0	1	1	0	4	6	10	5	33	9	6	29	29	7	6	2	61	0	1	28	73	17	9	18	33	0	17	6	437	4	130	256	203	18	7	318	3	19	220	240	114	95	79	47
		CD19+ leukemia blasts																																CD19- leukemia blasts
0.01	Day 1	31	22	15	21	49	18	31	21	39	33	24	36	37	29	48	42	24	20	7	14	41	26	30	28	34	23	38	41	38	9	41	43	2	40	3	3	2	24	7	2	1	8	1	2	1	0	0	10
	Day 2	20	7	6	13	27	5	13	10	8	12	6	22	12	7	26	28	3	2	2	3	19	14	12	13	19	12	17	21	12	2	10	19	2	59	4	2	2	29	9	3	2	6	1	1	2	2	0	11
	Day 3	9	4	4	10	9	3	4	5	8	5	4	16	6	3	13	12	3	1	0	1	13	10	9	5	13	7	13	11	5	0	9	16	2	51	4	3	2	41	13	3	2	5	1	0	1	3	0	13
	Day 4	7	1	3	5	6	2	1	2	7	3	3	12	8	2	35	15	5	0	2	1	9	5	6	4	9	4	15	9	7	0	15	12	2	102	4	3	2	48	15	2	2	4	1	0	1	6	0	14
	Day 5	8	1	2	4	4	0	0	2	5	3	3	18	9	0	45	17	9	0	1	2	7	5	7	6	8	2	11	11	10	0	13	7	2	123	3	2	2	68	19	3	2	4	1	1	5	8	0	26
	Day 6	11	0	2	8	5	0	0	2	4	2	2	16	5	1	61	19	3	0	0	0	6	7	8	7	6	4	12	10	4	0	16	10	2	133	2	0	2	75	17	2	2	4	1	1	9	15	0	21
	Day 7	13	0	1	7	3	0	1	0	4	1	3	17	9	1	53	18	2	0	0	0	11	3	5	8	3	2	12	8	6	0	11	14	5	148	2	0	2	126	16	0	2	6	1	0	14	22	0	23
	Day 8	16	0	1	10	6	1	1	0	5	1	1	10	15	1	46	20	3	0	0	0	14	6	11	7	2	5	16	12	8	0	20	16	11	151	2	0	2	155	29	0	1	9	1	0	31	37	0	35
	Day 9	20	0	3	16	13	0	1	1	9	0	1	8	17	1	48	29	5	1	0	0	11	4	9	9	5	2	22	21	12	0	18	18	20	139	2	0	0	182	33	0	1	13	1	0	34	52	0	54
	Day 10	22	0	6	51	12	1	1	1	11	0	2	9	18	1	46	24	4	1	0	0	21	3	14	10	8	4	24	24	10	0	13	27	34	159	2	0	2	204	48	0	1	13	1	0	68	58	0	72
	Day 11	29	0	5	57	19	2	0	0	15	0	3	19	12	1	49	25	7	1	0	1	19	6	15	12	13	5	35	31	10	0	12	24	61	196	3	0	1	285	57	0	1	18	1	0	87	81	0	72
	Day 12	22	0	21	61	12	0	1	1	18	0	3	26	15	2	35	31	5	1	0	1	29	12	23	16	15	7	39	37	12	0	9	42	69	223	5	0	0	311	78	0	1	20	1	0	107	133	2	78
	Day 13	33	0	41	48	10	1	0	3	26	0	6	34	28	3	43	29	5	1	0	9	36	29	56	21	18	9	33	41	8	0	5	39	87	210	14	1	0	388	85	0	1	31	1	0	144	158	2	86
		1% Relapse
0.01	Day 1	33	62	18	24	51	42	38	23	40	41	25	38	38	29	48	52	29	21	7	16	41	53	30	29	44	26	49	49	41	12	47	46
	Day 2	22	66	10	15	29	34	22	13	10	18	7	23	14	9	26	39	11	3	4	5	19	45	12	14	33	16	27	32	15	4	17	23
	Day 3	11	55	8	13	11	44	17	8	10	10	5	16	7	6	13	25	12	1	0	1	13	57	9	5	34	14	30	23	7	2	17	22
	Day 4	9	103	7	8	8	50	16	4	9	7	4	12	9	8	35	29	16	0	2	1	9	88	6	5	34	10	40	22	11	2	23	23
	Day 5	10	124	5	6	6	68	19	5	7	7	4	19	14	8	45	43	23	0	1	2	7	96	7	6	35	8	34	23	13	2	23	13
	Day 6	13	133	4	8	7	75	17	4	6	6	3	17	14	16	61	40	21	0	0	0	6	115	8	7	32	11	30	31	6	2	31	20
	Day 7	18	148	3	7	5	126	17	0	6	7	4	17	23	23	53	41	22	0	0	0	11	140	7	8	35	12	42	27	8	2	42	33
	Day 8	27	151	3	10	8	156	30	0	6	10	2	10	46	38	46	55	28	0	0	0	14	168	13	7	44	12	60	49	10	0	75	44
	Day 9	40	139	5	16	13	182	34	1	10	13	2	8	51	53	48	83	39	2	0	0	11	198	10	9	62	9	75	59	13	0	77	48
	Day 10	56	159	8	51	14	205	49	1	12	13	3	9	86	59	46	96	50	2	0	0	22	238	19	10	70	19	106	65	13	1	95	61
	Day 11	90	196	8	57	20	287	57	0	16	18	4	19	99	82	49	97	65	1	0	1	21	258	24	15	89	19	80	67	12	2	114	71
	Day 12	91	223	26	61	12	311	79	1	19	20	4	26	122	135	37	109	68	2	0	1	32	231	32	20	98	22	88	75	14	3	118	93
	Day 13	120	210	55	49	10	389	85	3	27	31	7	34	172	161	45	115	81	2	0	9	39	214	77	33	110	28	112	81	9	4	137	101
[truncated: 16 more columns]

## Sheet: Fig. 4c+Fig. S7d
	Remission			Resistance			Relapse
Bin Center	Day 2	Day 4	Day 6	Day 2	Day 4	Day 6	Day 2	Day 4	Day 6
1000	82	76	34	41	9	7	31	1	2
1100	75	68	19	37	11	11	36	24	33
1200	55	53	12	13	15	14	43	20	14
1300	22	28	13	9	8	9	31	16	16
1400	15	22	6	13	15	5	27	17	15
1500	24	24	10	10	11	9	26	10	16
1600	15	8	6	8	7	5	4	15	16
1700	5	14	7	12	1	0	3	15	6
1800	6	14	15	4	1	2	6	11	1
1900	2	13	13	5	0	1	9	10	4
2000	1	9	6	5	1	2	4	10	3
2100	8	7	11	1		0	4	8	0
2200	0	10	11			1	2	2	2
2300	1	17	14					10	2
2400	1							6

## Sheet: Fig. 4d
Remission						Resistance						Relapse
Day 2		Day 4		Day 6		Day 2		Day 4		Day 6		Day 2		Day 4		Day 6
x-axis	y-axis	x-axis	y-axis	x-axis	y-axis	x-axis	y-axis	x-axis	y-axis	x-axis	y-axis	x-axis	y-axis	x-axis	y-axis	x-axis	y-axis
-208	-1554	38	-986	-97	-984	-175	-1026	-203	-1123	79	-1105	-181	-985	-607	-791	-75	-976
-219	-968	3	-1022	-98	-1003	-452	-995	-207	-1199	-46	-1140	-144	-1001	-580	-822	-151	-1090
-144	-988	15	-1133	-111	-994	-320	-1083	-221	-1066	121	-1186	-283	-996	-562	-861	61	-1011
-140	-1023	59	-1166	-102	-1036	-191	-1271	-261	-1461	115	-1237	-336	-1011	-519	-859	264	-964
-92	-1015	200	-1203	155	-1000	644	-806	-57	-1229	67	-1603	-27	-1104	-487	-858	546	-814
-58	-1000	176	-1279	184	-1005	641	-820	275	-1206	351	-1472	-63	-1124	-484	-849	339	-925
-38	-985	90	-1259	153	-985	654	-820	268	-1158	332	-1503	-196	-1157	-492	-844	328	-1083
20	-1087	214	-1320	201	-1179	634	-929	114	-1155	286	-1437	-209	-1174	-822	-635	192	-1142
175	-1044	215	-1293	152	-1090	556	-963	124	-1166	447	-1387	-303	-1216	-832	-510	318	-1329
212	-1024	240	-1220	577	-1496	768	-683	141	-959	698	-1118	-75	-1243	-963	-465	432	-919
-6	-2089	225	-1142	518	-1469	805	-668	305	-940	970	-1191	-158	-1139	-925	-647	630	-903
447	-1537	218	-1054	507	-1471	841	-656	574	-873	1017	-290	45	-1178	-876	-654	478	-1119
1259	-1637	225	-998	491	-1397	836	-674	613	-812	1014	-380	-110	-1462	-976	-740	464	-1114
1206	-1623	224	-971	493	-1461	1216	-379	660	-983	1040	-181	361	-1058	-912	-837	364	-1251
454	-1088	391	-1083	776	-1075	1164	-272	573	-1218	980	-174	340	-1183	-931	-912	411	-1280
1163	-950	397	-925	542	-824	1048	-289	587	-1198	1875	-287	367	-1193	-561	-1051	511	-1246
691	-1038	404	-922	530	-842	1137	-172	743	-1294	1950	-42	433	-1335	-535	-1124	518	-1195
542	-1112	425	-994	646	-772	1144	37	797	-1270	2040	80	621	-1176	-546	-1142	453	-1416
603	-908	420	-987	1087	-1130	1168	149	838	-1170	2045	817	527	-829	-602	-1263	513	-1436
623	-1005	423	-978	1310	-1709	1038	126	829	-1147	962	814	538	-834	-683	-1217	531	-1363
730	-1008	424	-1009	1470	-1686	975	167	1091	-666	996	908	539	-1012	-751	-965	875	-1109
627	-838	411	-1002	1448	-1534	987	194	1130	-803	1074	676	630	-1042	-770	-1248	854	-1227
594	-809	452	-1077	1356	-1653	1002	297	1060	-849	907	693	697	-957	-792	-1510	1021	-1083
882	-831	399	-1098	1771	-1291	977	294	1050	-816	906	709	746	-1041	-806	-1564	705	-655
872	-842	502	-1007	1825	-1224	1155	335	1097	-242	1033	376	775	-965	-1037	-1420	714	-638
859	-822	526	-979	1978	-1262	1227	321	1178	-186	1164	258	727	-1169	-956	-1453	713	-670
904	-748	546	-1020	1696	-983	1373	125	1161	-81	1129	276	897	-1052	-1178	-1208	842	-769
834	-716	570	-1030	1704	-988	1191	508	1288	-118	1057	1091	890	-1103	-1142	-1212	943	-572
778	-699	519	-849	1742	-605	1059	519	1425	267	1103	1128	945	-1080	-1370	-1438	954	-686
769	-778	514	-830	1750	-599	997	502	1401	321	799	998	992	-916	-1315	-1686	960	-696
790	-653	534	-849	1709	-480	1021	587	1398	347	763	1047	835	-782	-824	-1638	987	-715
777	-636	531	-872	1891	-353	1005	592	1460	309	700	1180	756	-669	-895	-1705	963	-755
970	-641	538	-875	1875	-242	1201	684	1384	700	815	1148	894	-747	-633	-1791	1277	-1076
996	-675	536	-905	1943	-162	1450	575	1351	715	731	1616	956	-759	-1300	-720	1368	-538
927	-603	529	-914	2214	-274	1223	862	1179	897	812	1431	1020	-865	-1281	-483	1571	-380
962	-603	553	-848	2242	-424	1461	788	1170	863	674	1652	833	-820	-1050	-275	1569	-357
845	-558	577	-818	2223	-523	1225	963	910	687	-1071	945	775	-809	-1288	-205	1604	-305
827	-549	601	-791	2161	-638	1201	946	473	895	-876	729	770	-830	-1307	-221	1150	-104
866	-545	748	-1263	1979	-711	1415	1186	673	1031	-971	661	1318	-828	-1281	-236	992	-101
908	-526	682	-1181	2105	-1025	1017	1372	703	958	-866	527	1572	-933	-1213	-229	976	-31
926	-510	689	-1111	2119	-982	886	945	530	1492	-885	627	1175	-481	-1219	-202	1014	62
938	-517	853	-998	1703	-774	802	1056	357	1175	-521	798	1395	-511	-1181	-110	968	154
971	-538	812	-948	1753	-786	805	1064	176	1103	-932	333	1336	-503	-1113	-14	957	130
998	-536	855	-1046	1515	-909	723	753	77	1120	-1309	218	1489	-389	-1145	-41	969	101
996	-524	998	-1039	1679	-767	720	743	149	1320	-1557	-302	1188	-421	-988	263	1243	-46
1004	-518	960	-916	1681	-749	669	772	46	1387	-1488	-309	1167	-460	-999	394	1271	-3
982	-571	937	-864	1987	-643	678	805	-266	1356	-1506	-263	1214	-225	-989	414	1327	15
993	-610	952	-857	2087	-308	667	806	-256	1336	-1389	4	1232	-198	-1543	274	1493	143
979	-420	977	-836	1742	-4	654	812	-316	981	-1263	29	1386	-220	-1351	346	1409	145
1067	-408	891	-669	1735	-75	640	822	-327	985	-1225	-52	1331	-130	-1462	62	948	468
997	-338	881	-638	1814	235	673	827	-374	1050	-978	-272	1273	-126	-1661	172	857	480
984	-334	962	-623	1871	571	667	821	-703	1298	-974	-175	1219	-118	-1693	136	967	599
977	-325	1142	-788	1746	737	682	850	-1103	890	-1159	-357	1242	-70	-1337	622	1293	572
968	-339	953	-775	1656	622	667	862	-903	811	-851	-795	1353	90	-1807	912	1746	132
996	-363	957	-766	1670	598	666	875	-1182	794	-829	-866	1350	139	-1499	1438	1819	114
1120	-289	974	-763	1796	464	643	874	-1395	234	-923	-1085	1299	157	-1272	1308	-36	1306
945	-263	958	-737	1290	850	630	876	-1226	320	-840	-1299	1272	228	-1414	1127	-16	1436
1026	-191	927	-422	863	718	720	908	-1238	297	-558	-958	1382	412	-1443	1677	43	1435
973	-188	947	-379	857	711	573	1456	-1774	873	-354	-955	1299	516	-1589	1666	457	1193
1203	-200	1122	-397	847	711	481	1350	-1023	-237	-147	-1174	1251	431	-1036	2108	872	1054
1184	-161	1139	-365	827	688	496	1336	-1453	-353	-369	-1553	1228	442	-1066	1433	-747	1342
1209	-436	1103	-334	826	621	711	1282	-1449	-308	349	-1220	1204	473	-1020	1419	-697	1289
1169	-357	1016	-263	757	660	387	1477	-855	-494	247	-1198	1148	-17	-883	1644	-566	948
1200	-808	1038	-254	982	600	566	959	-607	-756	351	-1185	1142	-5	-789	1536	-483	834
1175	145	1043	-287	968	160	561	898	-799	-829	432	-1146	1066	-17	-558	1952	-450	818
1396	135	1165	-273	983	167	552	942	-715	-877	-755	-760	1052	80	-805	2178	-730	722
1386	125	1144	-222	989	170	485	861	-888	-1120			1091	186	-716	2087	-708	621
1147	157	1471	-301	999	184	463	894	-325	-1092			1106	323	-553	1865	-707	636
1107	147	1355	-416	1105	226	458	907	-671	-1656			1034	284	-545	1479	-1098	395
1143	198	1495	-700	1282	285	463	920	77	-1588			1036	229	-416	1265	-1264	302
1104	223	1536	-1019	1398	226	438	929	-462	1612			1105	344	-727	994	-2227	212
1066	243	1422	-1066	1243	-55	455	883	-428	1539			1127	389	-215	1118	-2213	233
1055	233	1421	-1051	961	-300	360	928	1101	365			1012	576	-238	991	-1826	386
1037	243	1371	-1071	1190	-396	419	991	1035	190			691	796	-215	979	-1735	359
1020	230	1325	-1018	1073	-592	92	1521	1418	383			764	811	-208	988	-988	419
1012	238	519	-1856	1130	-686	-63	1636	1562	173			748	833	-185	1041	-936	365
986	237	479	-1738	-959	-2112	-79	1628	1131	-1183			721	1187	-187	1024	-894	326
972	243	844	-1779	-558	-1619	-19	1525	1105	-1172			764	1344	-113	1019	-907	312
975	217	784	-1775	-561	-1597	-202	1076	1299	630			704	1687	191	1061	-913	329
1001	169	732	-1603	-476	-1191	-252	955					476	1235	139	1454	-1000	233
1024	166	924	-1565	-501	-1031	-279	948					316	1002	-142	1782	-975	234
1016	264	950	-1527	-382	-918	-361	955					309	1006	517	1436	-964	238
1021	278	955	-1700	-392	-901	-392	998					28	1237	429	1502	-954	233
1062	267	894	-1561	-358	-925	-228	1112					-250	1267	399	1392	-947	239
1094	302	865	-1694	-1040	-1122	-525	904					-299	1235	345	1334	-1011	239
1105	338	890	-1663	-1006	-1099	-577	931					-284	1212	522	1084	-1065	113
1172	297	940	-1720	-1136	-1274	-789	749					-200	1241	625	1041	-1335	-446
1216	288	1412	-1197	-1114	-1546	-940	798					-214	1085	1017	974	-1243	-504
1204	292	1361	-1445	-1178	-960	-918	747					-281	1082	914	539	-1176	-465
1200	314	1230	-1289	-1092	-403	-890	663					-185	1043	884	557	-1311	-623
1200	254	1100	-1297	-1373	-93	-864	536					-331	964	993	519	-1369	-774
1266	305	1059	-1142	-1494	-31	-1103	772					-346	990	1009	380	-1299	-729
1362	292	1053	-1154	-1594	105	-1168	797					-439	1440	1003	178	-1200	-635
1388	170	947	-459	-1472	5	-1102	695					-450	1369	1490	521	-839	-526
1214	35	991	-499	-1602	449	-911	593					-480	1383	1370	499	-874	-539
1059	589	979	16	-1174	643	-948	512					-502	1090	986	-130	-903	-554
1097	716	992	100	-1035	488	-1091	604					-513	1078	1108	-159	-1092	-853
915	615	959	173	-1033	503	-1001	606					-566	1048	1109	-201	-763	-757
894	643	995	218	-962	288	-1115	293					-507	986	1115	-426	-747	-822
935	711	1014	148	-928	350	-1973	551					-507	907	826	-520	-888	-788
889	720	1005	245	-989	440	-1902	544					-465	938	814	-486	-656	-1316
869	716	898	411	-953	429	-1959	475					-741	1007	841	-522	-518	-1273
876	669	879	396	-864	465	-1354	-308					-812	950	871	-528	-512	-1179
828	652	873	609	-887	401	-1366	-214					-702	923	875	-555	-163	-1253
844	640	811	633	-883	1144	-1520	-159					-829	963	1046	-720	-103	-1215
813	614	915	667	-707	1339	-1208	-944					-914	936	994	-838	-224	-1180
811	578	948	658	-633	1128	-1385	-836					-972	563	999	-832	-388	-1587
794	631	1033	598	-761	1035	-1230	-1025					-897	438	331	-1065	-140	-1516
779	656	799	698	-495	1170	-1571	-1136					-1008	429	-162	-1070	-82	-1503
818	683	717	748	-453	1123	-1575	-1125					-1266	650	101	-1213	184	-1067
797	681	1138	368	-531	863	-587	-850					-1201	683	203	-1275	18	-1413
1056	1057	1132	377	-785	708	-504	-846					-1203	377	247	-1258	75	-1446
1086	1056	1138	394	-700	853	-639	-746					-1193	365	373	-1450	7	-1350
1104	1119	1113	313	-668	931	-585	-789					-1236	338	261	-1532	1785	-1165
1362	1191	1164	454	75	1221	-189	-1718					-1248	226	1367	-412	1809	-1149
759	782	1508	302	65	1240	-91	-1654					-1408	464	-1197	1169	1738	543
1062	943	1743	217	101	1073	-271	-1561					-1218	-101	-1031	1024	1439	1263
1212	1896	1611	30	296	964	-452	-1309					-1255	-138	-834	586	1543	1161
1118	1778	1604	40	517	876	685	-2008					-1309	-212	-2236	404	891	850
852	1943	1549	69	478	889	467	-1942					-1115	-188	-2028	193	549	1405
603	1171	1736	-77	629	991	455	-1688					-1256	-375	-2237	-27	540	1397
730	1252	1677	62	653	1008	875	-770					-1118	-439	-2206	-388	174	967
601	1396	1389	16	599	802	912	-615					-1257	-539	-1715	-405	433	885
516	1179	1187	-7	667	877	862	-586					-1246	-597	-1714	-721	-251	1418
461	1171	1115	47	649	851	836	-521					-1003	-737	-1725	-907	-1192	237
461	1047	1114	122	624	852	1584	-742					-961	-737	-1669	-976	-1237	1
418	1031	1096	164	1015	774	1550	-722					-795	-795	-1289	-1284	1074	-827
414	1019	1088	359	1571	523	1240	-700					-727	-706	33	-1481	1279	325
396	1019	1137	345	2084	436	1084	-125					-826	-593	697	-1046	1384	741
392	1039	1401	402	2213	512	1880	-365					-994	-541	1812	-689	845	987
522	977	1681	598	2098	374	1863	-354					-1041	-475	2172	-341
658	992	2003	962	2308	352	1848	-319					-1120	-861	2263	-195
528	1040	2001	1049	2172	-853	1733	-334					-1147	-849	895	983
641	900	2109	960	1352	-1256	1741	-310					-1128	-944	918	988
481	885	2042	997	1443	-1077	1730	-278					-539	-815	935	930
464	896	1908	1353	1081	-870	1683	101					-467	-863	673	1313
577	1175	1815	1257	1140	-622	1418	153					-520	-891	1693	1588
570	1255	1861	1342	1034	-172	1628	450					-525	-907	1492	569
147	978	1770	1471	1111	-116	1582	1263					-542	-902	1179	5
23	1267	1300	1768	1144	-92	924	456					-536	-869	1511	-483
-56	1189	1507	1570	1214	337	891	490					-663	-946	1308	-1504
-25	1127	1535	1410	1442	1411	930	496					-606	-1012	878	-2051
-30	1151	1175	1121	-774	596	950	502					-522	-1056	815	-2065
36	1112	1029	1086	-2322	-90	936	521					78	-1352	808	-2059
-12	1095	681	933	-2264	-95	899	609					90	-1110	835	-2040
-40	1080	617	962	-2275	-186	-193	1471					106	-1059	949	-1803
-46	1093	540	897	-2224	294	-116	1365					156	-1029	785	-1747
-45	1067	496	870	-2034	-616	47	1424					234	-965	443	-1515
-39	1055	506	893	-1913	-84	-1511	-768					173	-959	-1086	868
-50	1046	514	897	-1553	-212	-1526	-758					937	-2026	-1093	923
-30	1034	520	1064	-1855	-415	-1098	-128					842	-1904	-1128	986
-31	1020	622	1049	-795	-2032	-1008	-156					-1450	-1560	-968	827
16	1006	579	1003	-725	-1090	-989	-149					-1384	-1709	-1123	582
21	987	460	1186	-656	-1008	-1010	-75					-1838	-796	-947	541
-50	996	467	1195	-767	-928	-1022	-94					-1895	-329	-901	1334
-66	997	478	1195	-1749	87	-1367	15					-1962	140	-1105	1726
-75	1012	508	1450	-1794	93	-929	-1407					-1524	192	939	1426
-245	1048	460	1397	-1948	93	-952	-1192					-1303	437	933	-551
-261	1057	409	1432	-2103	360							-1092	1032	784	-1337
-279	1087	179	1531	-2100	490							-786	1119	829	-1413
-280	1180	369	1435	-2074	579							-275	1584	362	-1189
-246	1177	375	1421	-2067	648							-140	1510	352	-1189
-293	1009	365	1424	-1729	1236							-149	1520	534	-1688
-293	979	296	1346	-1283	1368							85	1502	-203	-1581
-390	1432	385	1382	-1166	1376							29	1536	-230	-1605
95	1681	372	1376	-1189	1585							-12	1526	-208	-1551
172	1572	264	1315	-1064	1934							-88	1473	-221	-1551
200	1552	356	1157	-1005	2047							-64	1801	-1157	-879
187	1563	364	1162	-1083	1834							-116	1727	-1622	-623
199	1563	404	1188	-786	1574							-109	1857	-1937	350
33	1422	285	1139	-575	1807							624	941	-1887	355
-514	1096	180	1306	-571	1826							696	992	-2117	574
-530	1106	329	1421	-304	969							707	987	-591	804
-521	1112	290	1427	-285	977							728	951	996	-1060
-551	1125	188	1110	1223	648							921	1009	251	-1592
-543	1136	73	1030	1382	-352							1048	1078
-629	1155	43	1065	1436	-503							1084	1043
-625	1064	165	974									1079	1028
-694	1024	317	947									878	449
-686	1009	359	1698									855	491
-678	1000	-11	1402									890	470
-641	999	-71	1409									911	522
-596	979	-69	1371									898	517
-470	863	-76	1358									896	434
-759	994	-176	1396									978	316
-698	825	-203	1341									953	226
-705	835	-29	1602									1843	249
-767	814	-225	1499									1863	238
-769	859	-1325	1854									1977	528
-788	723	-1281	1804									1408	571
-762	681	-1413	1572									-617	-2030
-798	636	-1238	1395									-1514	921
-820	708	-1509	1345									-1151	803
-899	718	-1543	1469									-1180	781
-898	695	-690	1761									-560	832
-884	683	-548	1435									-419	1274
-958	1128	-334	1326									137	1037
-1033	698	-444	1414									880	1235
-924	517	-442	1241									885	1346
-907	519	-603	1182									1151	1355
-882	496	-560	1190									1104	1055
-908	441	-1052	1283									1579	230
-984	460	-988	1152									1525	263
-1211	368	-378	957									1472	222
-1215	353	-333	1024									1106	-652
-1135	225	-293	1008									1098	-570
-967	253	-461	909									1070	-532
-968	241	-435	951									1123	-532
-963	228	-556	961									1179	-1006
-1029	233	-576	991									1152	-974
-982	153	-568	1001									1269	-1114
-1022	61	-817	812									673	-1665
-1075	46	-755	821									-1044	602
-989	-101	-813	744									-1566	-1035
-999	-195	-803	744									-1344	-1272
-956	-232	-854	757									-1485	-1310
-1105	-94	-810	784									-1507	-1228
-851	-550	-778	776									-1102	-714
-869	-569	-765	764									-1132	-477
-1161	-333	-775	655									-826	-1065
-806	-585	-879	646									-213	-1370
-789	-593	-886	598									-1	-1107
-795	-613	-841	561									156	-1934
-767	-631	-1450	883									243	-1638
-761	-644	-1738	1036									1545	-1171
-704	-684	-1674	922									2003	-692
-651	-823	-1766	848
-1240	611	-2056	559
-1636	638	-2260	527
-1648	597	-2219	429
-1284	905	-1950	94
-1286	888	-1976	-60
-1166	876	-1983	-228
-1587	125	-2235	-375
-1202	292	-2137	-72
-1270	304	-1992	-1191
-1329	-112	-1775	-1374
-1401	-374	-1653	-1430
-1337	-697	-1336	-1693
-1249	-710	-1055	-2090
-505	-850	-1041	-1886
-514	-841	-974	-1872
-439	-896	-932	-2034
-447	-887	-757	-2201
-422	-902	-1017	-1560
-402	-917	-1062	-1535
-436	-973	-1446	-1011
-471	-949	-1478	-1114
-436	-950	-1308	-1134
-430	-991	-831	-1483
-416	-1014	-476	-1433
-544	-1011	-539	-1493
-349	-1310	-628	-1548
-333	-1432	-637	-1359
115	-1136	-667	-1365
275	-1154	-431	-1160
311	-1340	-450	-996
-701	-1069	-325	-937
-612	-1066	-357	-1005
-704	-1051	-339	-1618
-982	-619	-96	-1425
-987	-604	-194	-1355
-1055	-514	-185	-1047
-968	-272	-182	-1061
-1051	-171	-153	-1039
-1741	-341	-157	-967
-1746	-310	-243	-1079
-1730	-306	-195	-1108
-1598	-233	-203	-1107
-1555	90	726	-691
-1523	794	710	-646
-1350	620	718	-638
-1375	643	742	-653
-1407	572	1232	-274
-1439	633	962	65
891	1061	-247	972
949	308	-244	948
963	334	-198	979
970	327	-157	1067
1248	128	-446	1369
1428	573	-953	722
1423	583	-943	590
1330	608	-952	577
1831	523	-1262	396
1499	-219	-1219	500
1572	-138	-1233	392
1269	-165	-993	325
1148	-164	-1023	237
1141	-109	-1088	256
832	-1263	-1007	220
928	-1107	-977	248
1377	1533	-1014	188
1355	1540	-1027	166
136	2094	-1021	175
-413	1484	-1001	165
-202	1329	-1019	155
-525	1454	-1038	164
-537	1508	-957	177
-708	1541	-1038	-9
1113	-2093	-1157	51
1864	-273	-1758	424
1955	742	-1845	380
700	1590	-1631	478
725	1539	-1487	-350
-918	-760	-1407	-422
-686	-766	-1269	-61
-1054	-1100	-1288	-84
-362	-1021	-1237	-78
-270	-1230	-1227	-100
218	-1485	-1199	-97
298	-1453	-1194	-69
146	-1451	-1191	-77
		-1237	-92
		-1207	-132
		-1172	-106
		-1189	-155
		-1087	-217
		-1087	-159
		-1039	-121
		-984	-127
		-1028	-26
		-1000	-166
		-1083	5
		-1096	-4
		-1017	-56
		-1041	-220
		-866	-443
		-858	-499
		-863	-534
		-888	-555
		-912	-556
		-927	-551
		-835	-567
		-1174	-825
		-1327	-737
		-970	-721
		-947	-593
		-901	-610
		-934	-848
		-989	-886
		-813	-820
		-705	-708
		-752	-686
		-752	-686
		-752	-686
		-455	-1051
		-449	-973
		-439	-1031
		-236	-1244
		2156	-848
		2148	-788
		2258	-498
		2298	-285
		846	1131
		664	968
		724	891
		694	770
		380	948
		-5	1067
		-779	1172
		-1044	1458
		-1032	1859
		-1157	-457

## Sheet: Fig. 4e
	CD25 expression on CAR T cell
	Remission			Resistance			Relapse
	Day 2	Day 4	Day 6	Day 2	Day 4	Day 6	Day 2	Day 4	Day 6
	364.533	586.637	23.5167	7.1867	11.3233	13.3333	103.383	642.177	354.02
	345.113	22.1767	79.6267	6.6867	11.4833	645.333	437.753	16.65	271.07
	67.6133	86.6667	14.5867	4.6367	17.4333	9.3333	1689.53	21.39	217.907
	446.173	49.0667	23.9267	1186.1	20.6833	10.3333	55.6733	1006.22	97.2667
	328.423	68.8167	15.9233	1768.1	500.503	395.333	259.263	197.123	321.437
	350.363	128.697	43.1133	2152.45	22.8533	223.333	105.567	556.313	405.987
	306.933	124.347	8.3433	947.14	681.523	166.333	1.7167	652.373	678.307
	326.863	76.6233	45.4233	1459.5	16.8267	5.3333	144.467	334.873	497.033
	670.263	111.883	32.6633	1347.54	910.597	437.333	29.9467	351.383	653.753
	252.063	291.733	20.9933	1015.82	2091.74	317.333	120.733	357.733	40.51
	412.203	204.673	14.0667	320.65	9.8	1423.33	965.843	884.533	69.45
	326.873	319.213	42.1267	739.2	17.08	485.333	92.93	929.493	511.27
	346.433	878.663	18.3067	671.05	13.69	574.333	81.27	580.1	603.5
	777.823	280.483	22.5667	335.17	395.333	1002.33	137.72	328.78	263.5
	1215.61	62.7933	28.1367	295.88	855.333	615.333	6.45	233.09	28.8433
	720.873	60.6833	23.4433	115.06	174.333	181	95.52	191.63	971.673
	432.903	377.293	8.6833	395.29	1136.33	162	392.79	555.057	393.103
	19.0233	185.913	34.3433	383.927	145.333	435	8.44	265.217	45.9033
	1954.01	439.063	53.1433	17.1367	47.3333	153	106.69	109.393	334.873
	120.513	398.763	43.1533	1450.93	761	47	14.03	101.283	59.1633
	84.6633	35.2433	11.7167	1606.84	488	733	1220.27	109.057	260.523
	475.79	70.8933	8.9567	651.957	947	6	228.2	141.993	247.333
	254.61	889.26	15.0967	84.7967	391	204.667	150.583	321.763	1251.33
	911.58	84.69	9.1567	1034.02	389	825.667	24.8733	335.81	714.333
	488.33	1065.54	230.513	1758.13	66.6667	740.667	19.6933	298.29	166.333
	1439.07	190.98	18.1433	1836.2	101.667	1101.67	484.883	774.983	430.333
	289.35	190.73	132.253	4.7733	397.667	132.667	18.0033	333.75	2.6667
	631.93	73.9	17.57	1180.77	298.667	814.667	10.5133	456.52	987.667
	858.75	88.51	11.13	358.077	43.6667	18.6667	558.503	454.44	369.333
	436.9	18.04	6.14	224.347	259.667	114.333	437.023	167.28	48.3333
	816.54	279.91	22.4533	384.677	198	429	930.143	-0.3633	776
	967.35	26.95	42.4933	710.177	146	23	30.0633	153.827	1143.67
	412.57	104.12	8.74333	171.797	1202	365	553.283	542.597	511.667
	1081.36	518.29	15.2633	1604.44	149		237.803	672.45	336
	118.67	33.58	10.8333	1002.63	1054.67		128.923	674.73	122
	118.95	263.25	11.9833	1653.6	454.667		2187.7	337.453	234.333
	684.093	219.063	132.607	1462.4	784.333		1040.22	158.603	28.3333
	105.233	429.543	126.217	106.54	225.333		413.337		1185.67
	96.8633	410.127	738.347	2659.26	460		343.917	389.333	326.667
	401.983	361.32	23.6667	1115.39	478		381.527	167.333	344.667
	777.963	606.14	23.8067	240.747	60.3333		69.7467	888.333	312.667
	2316.54	228.53	17.0567	1851.04	342.333		1006.67	1442.33	743.667
	558.933	65.66	20.3267	103.663	771.333		324.667	733.333	71.6667
	526.213	321.62	26.9567	685	46.3333		939	526	712.333
	613.563	610.89	37.5633	832	28.3333		806.333	604	498.333
	745.873	411.85	61.1733	406	105.333		544	642
	552.723	369.2	280.063	530.333	459		803	854.667
	1066.26	177.807	114.563	385.333	475.333		76.3333	748.667
	685.883	56.9067	77.2033	196.667	423			350.667
	421.737	43.6767	17.1533	132	120			493
	630.397	374.713	424.333	523	4.3333			445
	252.377	213.783	10.3333	488.333	3.3333			1148
	398.987	490.917	79.3333	693.333	394.667			322
	521.837	144.137	46.3333	905.667	490.667			540.667
	417.587	36.6367	114.333	92.3333				244.333
	1414.03	16.9767	171.667	723.333				319.333
	666.517	249.337	32.6667	2485.33				240.333
	790.86	89.0467	114.667	801.333				555.333
	162.48	120.18	249.667	772.333				523.333
	1343.3	263.4	462	1208.33				668
	356.9	159.247	142	769.333				682
	230.04	46.3967	125	517.667				686
	1099.16	654.977	163	513				503.333
	1212.25	336.457	771.667	547				619.333
	660.153	122.367	180.667	268.333				804.333
	834.403	441.44	196.667	154.333				258.333
	771.38	27.05	868.667	159.333
	1412.75	17.38	519.667	52.6667
	468.52	61.12	319.667	99.6667
	889.68	688.38	12.3333	171.667
	89.85	84.16	204.333	36.6667
	641.32	1291.84	681.333	587.333
	657.25	163.27	11.3333	1241.33
	536.63	256.733	14.6667	5.3333
	359.22	111.273	240	6.3333
	565.49	103	163	161.5
	475.133	1278	30	6.5
	133.823	417	17	1.5
	104.823	628.333	192	1.5
	124	199	402	1.5
	866	816	433	826.667
	216	67.667	343	93.3333
	1474	53.667	176	251.333
	175	21	578	248.333
	1334	45	581	386.333
	143	175	5	578
	79.6667	627	377	5
	805.667	38.333	133.333	53
	1328.67	52.333	419.333	170
	1527.67	352.333	581.333	479
	109.667	30.333	1279	596
	634.333	154.667	500	252
	99.3333	177.667	270
	161.333	2258	8
	61.3333	566	320
	1360.33	279	197
	31.3333	76	224
	98.3333	63	157.667
	550.333	25	130.667
	622.333	301	14.3333
	108.333	713	15.3333
	332.333	729	87.3333
	108.333	255	90.3333
	694.333	157	198.333
	590.333	17.67	12.6667
	147.333	548.67	19.6667
	327.333	101.67	11.6667
	348.333	31.67	26.6667
	417.333	377	204.667
	768.333	494	507.667
	457	700	384
	93	768	1025
	928	48	488
	636	1933	271
	894	228.667	605.333
	67.6667	273.667	184.333
	323.667	149.333	445.333
	301.667	44.3333	536.333
	62.6667	25.3333	573.333
	19.6667	243.333	117.333
	268.667	65.3333	96.3333
	293.667	258.333	154.333
	181.667	146	65.3333
	41.6667	297	347.333
	76.6667	336	105.667
	275.667	139.333	253.667
	944.667	165.333	126.667
	262.667	44.3333	366
	377.667	99.3333	81
	2.6667	203.333	31
	12.6667	648.333	9
	5.6667	12	164.667
	543.333	138	24.6667
	563.333	97	1209.67
	345.333	540.333	213
	466	110.333	1346
	392	186.333	1583
	443	23.3333	58
	53	93.3333	1341.06
	609	95.3333	328.727
	626	56.3333	142.567
	551	139.333	155.187
	942.333	91.3333	62.5867
	296.333	62.3333	245.197
	244.333	151.333	31.0567
	155.333	484.333	62.5967
	389.333	516.333	231.543
	711.333	99.3333	159.723
	265.333	380	200.843
	212.333	150	817.113
	583.333	921	275.013
	74.3333	1199	458.223
	165	1527	242.037
	219	630	511.987
	122	1395	181.267
	21.6667	181	825.68
	154.667	85	637.37
	1948	57	108.387
	147	541	261.417
	606	349	137.837
	408.333	12	227.577
	157.333	54.5	254.847
	30.3333	10.5	177.227
	46.3333	18.5	484.167
	174	776.5	299.537
	287	39.5	275.07
	835	97.5	262.2
	343.667	7.5	64.4667
	8.6667	2.5	32.6467
	44.6667	67.3333	308.877
	140.667	296.333	1340.67
	439.667	50.3333	172.667
	47.6667	31.6667	766.667
	14.3333	28.6667	972.333
	15.3333	130.667	883.333
	451.667	69.6667	510.333
	73.6667	280	1657
	198.667	154	142
	158	45	454.667
	228	228	610.667
	297	138.667	169.667
	396	65.6667	930.667
	131	56.6667	7.6667
	18	292.667	895.333
	77.06	398.95	980.333
	194.82	460.44	617.333
	67.7667	550.82	933.667
	54.6467	69.5967	9.6667
	1181.75	55.3967	486.667
	224.677	526.597	81
	437.617	624.14	948
	128.747	7.53	1175.67
	357.567	250.663	108.667
	877.687	535.463	151.667
	46.68	453.233
	326.41	711.293
	387.39	287.493
	1126.45	240.403
	372.183	54.8333
	652.163	66.6233
	1448.11	242.553
	154.213	164.793
	370.943	210.803
	288.483	595.977
	666.743	949.317
	501.583	171.61
	369.013	370.47
	1213.74	642.21
	3048.2	638.09
	41.4267	517.07
	328.937	103.66
	1724.22	933.243
	121.807	717.123
	361.417	331.523
	1761.16	736.027
	937.687	826.567
	103.113	526.837
	441.537	226.397
	1181.63	690.66
	851.347	403.58
	1784.69	496.667
	2223.25	473.237
	190.04	352.457
	665.18	329.417
	547.58	390.33
	1451.16	86
	1429.91	238
	1989.34	281.667
	358.573	364.667
	752.483	397.667
	169.333	316.333
	1969.29	192.333
	141.393	347.333
	32.0033	508.333
	367.913	325.333
	283.153	290
	244.653	554
	233.533	372
	357.783	940
	584.147	37
	70.9967	18
	1355.26	8
	2.2967	475.333
	373.797	106.333
	688.427	621
	445.947	19.3333
	259.017	921.333
	1860.96	710.333
	61.51	1221.33
	1.0567	997.333
	339.907
	1747.71
	8.74
	381.9
	413.53
	267.893
	815.923
	167.073
	372.333
	481.333
	201.333
	944
	1987
	113
	450
	1267.33
	972.333
	247.333
	1552.33
	176.667
	784.667
	477.667
	918.667
	660.667
	236.667
	650.667
	485
	401
	1490
	1050
	102
	19
	31.6667
	11.6667
	38.6667
	209.667
	571
	93
	911
	186
	212
	1134.33
	3.3333
	86.3333
	52.3333
	1152.33
	168.333
	358.333
	77.3333
	63.3333
	379.333
	79.3333
	1126.33
	193.333
	95.3333
	170.333

## Sheet: Fig. 4f
	Remission						Resistance					Relapse
Day 1	202.653	133.416	190.463	108.95	168.004		14.4205	25.641	22.7305	19.383		13.0505	4.5925	76.6185
Day 2	20.735	31.793	22.7375	41.076	61.603		10.2	12.7925	17.849	10.6565		1.784	1.365	64.4635
Day 3	8.278	2.163	5.5915	5.4495	19.82		4.2975	4.4435	8.176	5.023		0	0	16.6765
Day 4	1.3605	0.86	0.7415	1.6355	10.818		0.768	4.1505	2.293	3.01		0	0	16.2255
Day 5	0	0.103	0.3425	0.401	6.205		0	3.758	2.1355	0.8845		0	0	7.944
Day 6	0	0	0.903	0	0		0	1.0585	1.5	0.327		0	0	5.5495
Day 7	0	0	0	0	6.298		0	0.073	0.771	0.1405		0	0	11.4305
Day 8	0	0	0	0.0135	5.071		0	0.534	0.205	0.6415		0	0	3.161

## Sheet: Fig. 4g+Fig. S7e
Day	Low leukemia burden																																High leukemia burden
-1	283	197	129	180	164	257	190	408	159	161	295	327	160	262	278	263	308	167	179	203	234	242	300	189	322	167	206	275	200	248	178	156	386	333	411	356	516	572	478	525	512	460	384	587	660	616	531	550	592
0	302	222	157	241	240	253	196	490	187	133	266	476	179	283	321	349	337	184	267	265	276	236	322	226	416	186	239	488	228	276	225	199	349	324	416	363	381	481	473	631	482	466	458	581	572	607	447	654	558
1	308	172	93	182	122	182	156	243	177	98	174	324	159	245	257	180	450	306	137	302	263	262	249	284	381	192	273	379	263	283	284	259	180	195	317	252	378	392	289	486	358	489	382	544	489	582	469	540	556
2	180	77	17	108	72	73	80	61	111	26	44	108	51	56	53	15	247	225	48	159	145	131	62	172	135	42	145	209	191	221	210	200	90	135	162	157	264	244	136	186	187	321	114	232	232	266	179	155	430
3	89	13	2	64	35	28	51	36	82	3	18	53	12	12	20	0	121	204	18	139	67	48	24	81	64	10	76	196	167	131	110	142	49	85	101	74	224	151	104	149	115	166	135	102	168	155	99	100	337
4	64	8	2	53	20	9	48	19	48	2	3	47	7	8	18	0	120	192	21	130	11	41	14	83	40	4	12	102	145	104	48	84	34	58	90	64	192	127	85	126	40	139	70	82	105	113	32	64	312
5	40	2	0	43	9	2	30	9	26	1	2	46	5	5	14	2	54	180	8	98	2	19	1	71	19	2	14	109	113	64	10	56	17	44	76	49	174	121	61	97	25	81	53	45	119	113	10	38	238
6	30	0	1	36	7	2	20	7	23	0	0	38	1	0	5	0	57	178	7	101	0	3	0	52	10	1	0	75	106	29	2	54	15	48	60	71	131	95	80	85	24	134	51	92	117	129	6	41	135
7	40	0	0	51	2	2	11	5	11	0	0	16	1	0	4	0	33	137	3	88	0	0	0	36	7	1	0	53	113	2	1	31	14	53	86	67	169	116	60	97	19	131	52	68	125	123	0	31	102
8	36	0	0	50	0	0	7	2	6	1	0	4	1	0	3	0	45	130	4	74	0	0	0	5	0	1	0	36	94	1	0	7	22	45	83	74	170	116	91	110	16	163	45	87	113	83	0	18	66
9	33	0	0	73	0	2	2	2	9	1	0	3	0	0	1	1	26	133	1	63	0	0	0	2	0	1	0	15	65	0	0	0	16	59	112	54	194	175	97	105	16	214	34	61	165	113	0	15	39
10	47	0	0	58	0	2	2	4	2	1	0	3	0	1	0	1	21	112	3	40	0	0	0	1	0	1	0	5	55	0	0	0	30	53	110	55	234	230	92	142	29	198	22	61	182	105	0	17	29
11	49	0	0	79	0	1	1	6	1	1	0	2	0	0	1	0	27	111	0	36	0	0	0	0	0	1	0	0	31	0	0	0	24	44	100	66	228	227	75	159	18	292	23	100	221	112	0	26	37
12	63	0	0	78	0	1	2	3	0	1	0	0	0	0	0	0	23	103	0	10	0	0	0	0	0	1	0	0	26	0	0	0	20	45	111	84	317	263	100	174	29	209	21	133	257	98	0	26	26
13	73	0	0	63	0	1	2	7	0	1	0	0	0	0	0	0	6	85	0	15	0	0	0	0	1	1	0	0	27	0	0	0	13	40	118	61	439	337	104	200	20	352	15	92	312	140	0	40	26
14	94	0	0	124	0	0	0	10	0	1	0	0	0	0	0	0	5	76	0	4	0	0	0	0	2	0	0	0	16	0	0	0	18	46	115	78	431	313	108	183	24	379	13	184	355	157	0	38	61
[truncated: 47 more columns]

## Sheet: Fig. 4h
CD25 expression (a.u.)
Low leukemia burden	High leukemia burden	High leukemia burden+VCR
13.7	27.3	57.7
31.7	30.3	23.7
141.7	86.3	36.7
20.7	33.3	84.7
178.7	87.3	30.7
34.7	90.3	70.7
4.7	39.3	203
4.7	22.3	76
11.7	184.3	51.3
211.7	73.3	71.3
0.7	7.3	28.3
18.3	109.3	32.3
50.3	30.3	62
14.3	78.3	84
17.3	17.3	25
4.3	45.7	73
10.3	23.7	23.3
102.3	100.7	26.3
4.7	14.7	38.3
10.7	25.7	12.3
0.7	92.7	25.7
6	40.7	230.7
18	81	36.7
52	29	18.7
128	58	17.7
51	36	39
98	23	127
54	114	26
35.7	41	6
62.7	30	157.3
39.7	48.3	222.3
17.7	40.3	86.3
77.7	58.3	80.3
21.7	134.3	85
147.7	49.3	23
51.7	106.3	15
8.7	14.3	58.7
137.7	65.3	15.7
52.7	33.3	26.7
227.7	35.3	66
262.7	76.7	4
56.7	58.7	280
22.7	44.7	31.3
114.7	42.7	41.3
35.3	41.7	42
209.3	44.7	9
34.3	86.7	5
72.3	22.7	17
8.3	57.7	29.7
2.3	19.7	37.7
39.3	11.7	16.7
46.3	19.7	74.7
21.3	53.7	91.7
44.3	16.7	27.7
32.7	7.7	11.7
8.7	26.7	127
7.7	65	24
36.7	60	3
2.7	130	36
73.7	85	31
3	66	11.7
3	18	22.7
15	152.3	53.7
18.3	64.3	71.7
53.3	35.3	15.7
11.3	76.3	3.7
12.3	19.3	29
35	22.3	134
11	22.3	0
44	22.3	1
16	20.3	62
18	32.3	32
32.3	35.3	54
117.3	46.3	73
13.3	16.3	12.3
15.3	20.3	113.3
19.3	52.3	47.3
51.3	45.3	37.3
31.3	18.3	33.3
34.3	35.3	45
68.3	146.3	58
89.3	59.3	62
36.3	42.3	72
29.7	64.3	32
43.7	35.3	31
9.7	101.3	9
92	73.3	145
7	53.3	76
34	80.7	69
32.3	54.7	64
141.3	49.7	69
132.3	100.7	30
51.3	25.7	47
43.3	55	21
64.3	119	164.3
219.3	123	126.3
65.3	135	106.3
127.3	58	31.3
84.3	64.7	9.7
68.3	45.7	56.7
71.3	100.7	18.7
21.3	42.7	113.7
97.3	47.7	81.7
206	81.3	172.7
195	39.3	27.7
72	47.3	118.7
161	79.3	67.7
42.7	46.3	23.7
94.7	15.3	221.7
43.7	27	16.7
1.7	46	15.7
98.7	137	89
52.7	28	12
84.7	35	88
151	97	102
182	26	104
108	38	1
136	94	12.3
193	114	21.3
82	58	40.3
187	40	54.3
267.7	69	4.3
65.7	112	50.3
28	49	21.3
89	101	65.3
23	16	3.3
9	37	7.3
4.7	87	76.3
12.7	200	113.3
117.7	147	66.7
93.7	225	132.7
65.7	17	52.7
165.7	31	15.7
63.7	48.7	37.7
133.7	81.7	58.7
92.7	76.7	31.7
14.3	70.7	55.7
130.3	52.7	65.7
39.3	35.7	28.7
15.3	19	42
1.3	28	168
41.3	56	25
131.3	45	32.7
59.7	104	31.7
29.7	100	66.7
49.7	138	140.3
62.7	100	24.3
51.7	49.7	47.3
13.7	41.7	24.3
54.3	62.7	26.3
50.3	120.7	44.3
41.3	78	124.3
17.3	84	143.3
51	5	10.3
96	126	1.3
9	124	26.3
13	85	17.3
33.3	42	50
108.3	93.3	34
82.3	158.3	103.7
57.3	75.3	114.7
70.3	34.3	81.7
5.3	28.3	16.7
61.3	24.3	57.7
35.3	87.3	46.7
19.3	67.7	4.7
20.3	174.7	113.7
13.3	172.7	24.7
36.3	184.7	17.7
3.3	91.7	50.3
79.3	57.7	50.3
49.3	20.7	34.3
36.3	63.7	5.3
65.3	37	37.3
29.3	103	13.3
3.3	53	21.3
21.3	14	195.3
39.3	39	45.3
35.3	92	43.3
15.3	82.7	37.3
43.3	22.7	152
57.3	99.7	157
18.3	75.7	16
132.3	44.7	20.3
65.3	42.3	77.3
32.7	68.3	72.3
17.7	252.3	9.3
36.7	186.3	17.3
37.7	139.3	33.3
18.7	93.3	6.3
39.7	68.3	11.3
24	76.7	66.3
102	81	6.3
70	379	17
49	47	8
64	6	43
7	89	247.3
51	34	70.3
32	44	40.3
12.7	76	18.3
32.7	118	53.3
35.7	197	54.3
257.7	4	17.7
54.7	220.3	14.7
94.7	80.3	454.7
97.7	11.3	77.7
28.7	116	48.7
64.7	36	24.3
75.7	118	3.3
55.7	35	38.3
76.7	56	58
164.7	101	52
31.7	131	34.7
35.7	107	8.7
433	52	118
90	222	28.3
27	224.7	22.3
27	89.7	6.3
178.3	60.7	34
201.3	105	16
163.3	102	13
176.3	37	38.3
89.3	47.3	48.3
24.3	64.3	26.7
42.3	91.3	51.7
120.7	84.3	247.7
109.7	77.3
63.7	118.3
103.7	51.3
176.7	31.3
68.7	44.3
242.7	35.3
25	20
16	132
67	22
44	34
51	95.3
44	95.3
57	111.3
115	26.3
132	260.3
53	3.3
103	86.3
70	122.3
43	100.3
72	29.3
55	46.3
52	107.3
49.3	27.3
204.3	23.3
11.3	14
129	20
134	59
97	85.7
205	448.7
26	53.7
95	81.7
55	14.7
202	71.7
13	157.7
60	4.7
85	32.7
213.3	39.7
47.3	36.7
122.3	135.7
133.3	236.7
28	33.7
191	49
157	20
117	35
116	45
32.7	43
90.7	49
144.7	278
24.7	240
89.7	77
30.7	29
116.7	163
90.7	1
78.7	135.3
31.7	21.3
77.7	42.3
87.7	52.3
70.3	85.3
115.3	43.3
94	6.7
33	134.7
90	64.7
16	145.7
81	67.7
17	50.7
28	78.3
29	285.3
35	95.3
1	55.3
32	80.7
24	26.7
0.7	204.7
101.7	28.7
58.7	1
103.7	4
36.7	20
70.7	66
14.3	59
467.3	2
21.3	16
171.3	12
14.3	31
46.3	16.3
11.3	14.3
1.3	1.3
79	67.3
9	1.3
5	32.3
4	91.3
5	54.3
2	21
97.7	28
50.7	31
29.7	26
88.7	6
103	30.3
58	28.3
19	133.3
	19.3
	84
	22
	112
	9.3
	22.3
	66.3
	85.3
	0.3
	1.3

## Sheet: Fig. 4i
Ki67 expression (%)
Low leukemia burden	High leukemia burden	High leukemia burden+VCR
0.333333	0.222222	0.333333
0	0.166667	0.5
0.428571	0.285714	0.5
0	0.375	0.25
0.142857	0.5	0.333333
0.222222	0.25	0.25
0.285714	0.125	0.4
0	0.333333	0.25
0.4	0.444444	0
0.25	0.5	0.333333
0.5	0.375	0.333333
0.666667	0.375	0.333333
0.5	0	0.5
0.4	0.2	0.5
0.6	0.4	0
0.333333	0.5	0.333333
0.666667	0.125	0.6
0.666667	0.125	0.333333
0.333333	0.125	0.2
0.375	0.166667	0.666667
0.25	0.25	0.166667
0.428571	0.5	0.571429
0.285714	0.285714	0.125
0.5	0.285714	0.75
0.5	0.375	0
0.666667	0.5	0.75
0.333333	0.4	0.5
0.25	0.285714	0.666667
0.5	0.375	0
0.5	0.5	1
0.75	0.4	0.2
0.25	0.666667	0.25
0.25	0.2	0.4
0.571429	0.2	0.333333
0.375	0	0.333333
0.333333	0	0.166667
0.25	0	0.666667
0.375	0.25	0.666667
0.571429	0	0
0.75	0.25	0.166667
0.285714	0	0.25
0.714286	0.4	0.666667
0.25	0.333333	0
0.125	0	0.333333
1	0.333333	0
0.285714	0.333333	0.714286
0.25	0.666667	0.333333
0	0.2	0.5
0.2	0.25	0.25
0.4	0.166667	0.333333
0.285714	0.333333	0
0.5	0	0.666667
0.833333	0.75	1
0.571429	0.3	0.5
0.5	0.8	1
0.625	0.333333	0.333333
0.333333	0.2	0
0.666667	0.5	0.5
0.5	0.666667	0.5
0.666667	0.333333	0.333333
