# Supplementary material for: Bioengineered immunocompetent preclinical trial-on-chip tool enables screening of CAR T cell therapy for leukaemia
Source: Nat Biomed Eng. 2025 Jul 1;9(12):2098–114. doi: 10.1038/s41551-025-01428-2 (PMC12705464; doi:10.1038/s41551-025-01428-2)
Supplement: Supplementary file 18 — Statistical source data. [file 41551_2025_1428_MOESM18_ESM.xlsx]

## Sheet: Fig. 5a
	Day	D3-CAR																																					D9-CAR
10,000 CAR T cells	0	126	81	69	104	84	130	119	55	131	124	165	116	106	36	82	207	109	85	125	84	119	108	127	80	19	63	42	79	142	170	172	137	137	156	160	167		84	106	92	107	167	95	117	154	115	158	88
	1	128	106	105	134	96	179	145	75	165	143	196	164	106	54	99	203	108	85	104	77	82	63	106	65	20	56	45	107	160	242	251	142	152	215	211	199		112	113	128	102	152	145	135	198	104	139	107
	2	122	78	92	56	54	99	36	19	160	111	168	128	26	17	24	34	5	30	16	17	51	25	68	19	2	5	7	21	68	76	128	35	72	48	147	110		31	55	40	22	28	39	16	74	10	52	33
	3	62	50	42	25	4	16	3	1	127	69	125	70	2	3	6	1	1	3	1	2	5	3	9	4	0	0	1	2	20	13	48	7	16	4	55	23		3	4	6	4	8	5	3	22	6	9	8
	4	18	14	18	5	2	2	1	1	65	27	67	22	1	0	0	1	1	2	0	1	2	0	0	0	0	0	0	0	5	5	6	2	2	3	10	4		0	3	2	0	0	1	2	6	3	1	2
	5	0	4	8	2	1	0	0	1	31	12	35	7	0	0	0	0	0	0	0	0	0	0	0	0	0	0	0	0	4	3	5	0	3	1	2	1		0	2	1	0	0	1	0	0	4	0	0
	6	0	1	2	0	0	0	0	1	6	1	20	0	0	0	0	0	0	0	0	0	0	0	0	0	0	0	0	0	1	1	2	0	0	0	1	1		0	0	1	0	0	1	0	0	1	0	0
	7	0	1	3	0	0	0	1	1	2	1	10	0	0	0	0	0	0	0	0	0	0	0	0	0	0	0	0	0	1	1	1	0	0	0	0	1		0	0	0	0	0	1	0	0	1	0	0
	8	0	1	2	0	0	0	0	0	2	0	1	0	0	0	0	0	0	0	0	0	0	0	0	0	0	0	0	0	0	0	0	0	0	0	0	0		0	0	0	0	0	1	0	0	1	0	0
	9	0	0	1	0	0	0	0	0	0	0	0	0	0	0	0	0	0	0	0	0	0	0	0	0	0	0	0	0	0	0	0	0	0	0	0	0		0	0	0	0	0	0	0	0	1	0	0
	10	0	1	1	0	0	0	0	0	0	0	0	0	0	0	0	0	0	0	0	0	0	0	0	0	0	0	0	0	0	0	0	0	0	0	0	0		0	0	0	0	0	0	0	0	1	0	0
	11	0	1	0	0	0	0	0	0	0	0	0	0	0	0	0	0	0	0	0	0	0	0	0	0	0	0	0	0	0	0	0	0	0	0	0	0		0	0	0	0	0	0	0	0	1	0	0
	12	0	1	1	0	0	0	0	0	0	0	0	0	0	0	0	0	0	0	0	0	0	0	0	0														0	0	0	0	0	0	0	0	1	0	0
	13	0	0	1	0	0	0	0	0	0	0	0	0	0	0	0	0	0	0	0	0	0	0	0	0														0	0	0	0	0	1	0	0	1	0	0
	14	0	0	0	0	0	0	0	0	0	0	0	0	0	0	0	0	0	0	0	0	0	0	0	0														0	0	0	0	0	0	0	0	0	0	0
	Day	D3-CAR																																					D9-CAR
1,250 CAR T cells	0	153	218	134	120	153	80	128	109	78	90	68	117	112	93	50	97	107	87	117	62	98	107	73	126	142	178	218	182	210	183	132	228	155	122	194	150		132	124	211	151	66	94	87	129	136	108	103
	1	235	314	148	152	230	112	168	151	101	144	76	162	144	119	78	142	149	98	146	81	181	183	103	197	251	226	305	318	260	270	221	370	265	115	319	190		210	236	409	192	97	147	112	132	173	162	139
	2	185	302	195	146	231	134	208	186	87	163	53	170	120	118	79	131	90	83	84	60	158	150	98	170	196	157	277	263	256	213	201	289	235	116	272	132		269	224	393	220	103	136	149	160	178	201	154
	3	210	195	134	145	191	150	203	152	72	176	65	101	76	105	50	96	24	65	39	25	76	147	77	146	160	103	225	179	170	159	136	155	204	89	208	71		280	213	425	172	61	139	102	140	176	204	198
	4	83	116	74	45	107	122	219	67	51	119	41	69	46	105	26	53	11	21	9	14	30	101	40	74	41	48	105	102	57	71	71	24	114	38	173	40		261	178	338	135	44	108	78	96	160	229	170
	5	21	53	36	40	34	54	127	36	46	74	27	36	19	53	3	8	1	3	0	5	12	28	10	26	7	11	32	40	15	26	14	6	39	11	63	22		244	157	361	104	32	94	46	102	146	238	165
	6	5	19	8	12	8	22	20	14	22	28	5	19	7	40	1	7	0	1	1	1	3	17	2	10	4	2	9	5	9	9	4	3	16	4	17	6		276	146	308	73	34	72	61	88	142	228	156
	7	1	3	2	1	3	1	5	0	5	16	1	4	1	7	0	2	0	0	0	0	1	1	0	2	2	0	0	2	3	1	4	1	4	2	5	0		224	134	253	59	24	73	61	90	130	198	136
	8	0	0	1	0	1	0	0	0	9	8	1	2	0	2	0	0	0	0	0	0	0	0	0	1	1	0	0	2	0	0	0	1	0	1	1	0		222	104	130	67	12	45	54	80	112	181	129
	9	0	0	0	0	0	0	0	0	0	1	0	0	1	2	0	1	0	0	0	0	0	0	0	1	2	0	0	1	0	0	0	1	0	0	1	1		192	75	15	70	1	30	31	78	75	202	110
	10	0	0	0	0	0	0	0	0	0	0	0	0	0	0	0	0	0	0	0	0	0	0	0	1	1	0	0	1	0	0	0	0	0	0	0	0		240	91	2	84	1	38	52	72	94	251	109
	11	0	0	0	0	0	0	0	0	0	0	0	0	0	0	0	0	0	0	0	0	0	0	0	1	2	0	0	1	1	0	0	0	0	0	1	0		296	37	1	109	1	40	77	55	81	303	136
	12	0	0	0	0	0	0	0	0	0	0	0	0	0	0	0	0	0	0	0	0	0	0	0	1														257	18	1	114	0	43	92	71	87	279	101
	13	0	0	0	0	0	0	0	0	0	0	0	0	0	0	0	0	0	0	0	0	0	0	0	0														333	64	1	159	0	56	101	87	102	365	124
	14	0	0	0	0	0	0	0	0	0	0	0	0	0	0	0	0	0	0	0	0	0	0	0	0														348	67	1	158	0	37	95	67	87	397	86
	Day	D3-CAR																																					D9-CAR
625 CAR T cells	0	112	177	124	105	98	97	121	68	112	146	71	186	65	74	58	54	107	83	82	68	95	96	64	113	187	150	121	233	224	135	177	171	173	195	125	122		115	100	97	74	172	194	235	217	114	173	102
	1	130	281	147	123	158	172	221	95	201	212	92	227	66	95	68	98	163	105	84	76	149	193	80	174	138	153	121	230	288	144	214	231	163	178	121	140		148	183	108	126	180	226	177	242	148	228	146
	2	154	243	171	122	184	206	250	111	244	229	94	210	67	96	77	79	185	130	106	85	175	220	118	172	32	55	14	94	162	36	87	141	41	15	19	55		157	203	136	152	201	207	251	229	178	274	163
	3	162	253	202	103	157	178	278	99	208	234	76	233	91	112	114	90	215	146	119	94	222	266	126	227	2	7	2	21	46	5	28	30	5	0	2	8		146	188	117	156	231	246	242	217	232	248	211
	4	115	249	144	47	108	93	275	62	284	150	67	207	102	167	136	186	225	154	243	108	259	301	122	271	1	1	2	1	11	1	7	4	3	0	0	1		124	148	136	122	227	234	264	244	239	293	248
	5	112	172	124	35	73	38	211	27	256	159	88	174	127	174	196	237	300	207	226	137	348	362	158	317	0	0	1	0	5	0	0	2	2	0	0	0		119	127	140	122	274	247	256	289	241	307	317
	6	70	126	68	21	25	31	136	11	246	159	77	147	148	256	243	332	336	234	185	122	331	449	173	319	0	0	1	1	2	0	0	0	1	0	0	0		83	91	150	121	305	247	285	286	231	432	332
	7	46	94	37	2	12	9	49	6	166	175	32	102	163	311	371	335	332	224	273	222	425	481	176	328	0	0	0	0	1	0	0	1	1	0	0	1		102	64	204	151	322	335	378	376	234	372	388
	8	19	65	4	1	1	1	12	2	63	103	4	54	159	442	253	361	355	290	272	136	532	566	244	458	0	0	0	0	0	0	0	1	1	0	0	1		101	28	224	180	322	338	319	359	223	502	382
	9	4	7	2	0	0	0	0	0	19	47	1	9	109	334	155	206	453	316	346	129	647	678	372	541	0	0	0	0	0	0	0	0	1	0	0	0		89	3	232	166	306	356	351	377	166	468	258
	10	0	0	0	0	0	0	0	0	10	27	0	4	115	343	123	194	352	309	380	85	587	683	349	473	0	0	0	1	0	0	0	0	1	0	0	0		54	0	287	181	283	294	365	354	164	410	244
	11	0	0	0	0	0	0	0	0	1	3	0	2	155	293	85	138	488	285	496	104	648	738	524	686	0	0	0	0	0	0	0	0	1	0	0	0		52	0	408	200	289	407	402	470	143	422	246
	12	0	0	0	0	0	0	0	0	0	0	0	0	135	257	83	65	387	221	411	75	708	837	547	640														47	0	383	260	267	493	257	465	167	463	281
	13	0	0	0	0	0	0	0	0	0	0	0	0	116	136	52	29	467	123	527	26	743	825	509	718														40	0	367	329	256	529	335	485	228	490	271
	14	0	0	0	0	0	0	0	0	0	0	0	0	75	103	34	12	432	52	673	16	684	856	603	619														57	0	408	275	220	518	279	473	198	452	249
[truncated: 25 more columns]

## Sheet: Fig. 5b
CD25 expression (a.u.)
Day 2			Day 6
D3-CAR	D9-CAR		D3-CAR	D9-CAR
23.57	70.669		4.567	13.9657
22.07	87.054		8.572	53.8277
9.318	50.56		11.375	48.9077
18.268	117.902		6.071	14.5867
8.023	120.57		10.358	13.1807
6.277	2.75833		1.797	28.8177
11.353	34.9423		6.578	79.6197
34.089	37.3723		5.955	17.7107
5.722	224.049		12.507	9.68667
32.617	12.3663		5.31	6.95967
11.9683	93.0543		4.77	31.1097
15.2423	73.6703		7.262	18.1887
7.10933	84.8073		46.271	39.6407
11.3093	34.1623		21.913	18.9577
3.14933	141.875		6.012	23.2747
5.29033	86.7493		3.506	10.3017
31.9173	115.96		0.692	23.7427
3.66733	193.47		2.385	46.0697
5.55733	94.4623		1.948	25.6847
20.7993	26.7913		1.67	48.6107
2.37833	59.6733		3.631	31.9877
1.37133	4.07267		5.4	13.5717
7.64533	7.38167		3.62	6.52567
18.0963	195.705		6.077	17.3817
3.46333	5.88167		14.091	25.412
24.2383	4.23367		8.78	38.972
42.861	158.115		21.464	14.542
34.793	20.3357		7.509	16.992
25.724	8.77867		9.34	56.594
9.83	17.2077		13.211	10.87
55.913	86.8607		5.31	6.779
14.788	39.7167		11.3047	61.429
63.41	93.0397		15.6387	6.173
23.563	32.1807		3.99867	5.649
60.627	12.3927		3.85967	8.80867
15.14	142.822		13.4917	3.08667
155.658	191.752		8.80667	22.2767
77.146	204.352		4.69667	6.50667
8.48067	18.284		10.8677	10.6027
28.2067	68.881		20.8857	30.8917
7.04867	23.913		5.52167	21.3567
3.58967	46.613		22.9617	9.06567
204.292	71.662		18.7737	15.0157
17.9497	46.684		10.4227	294.733
145.392	108.594		21.3457	8.96367
11.1867	72.5203		19.0017	24.8557
47.2877	63.7503		5.91867	25.3867
64.6377	5.95033		0.0676667	14.4197
6.27167	33.5453		3.88167	2.49967
44.1927	76.0103		13.3737	11.581
11.1887	17.1393		1.33033	8.11
27.9057	133.571		31.8123	20.894
70.4577	26.4047		6.01333	18.861
56.1237	8.86567		6.01233	17.905
138.081	103.74		9.58133	8.301
5.52167	117.599		18.1423	8.349
179.436	178.954		10.0283	8.457
192.236	12.8327		4.06833	5.846
1.70667	5.50567		10.6713	24.254
42.7467	213.746		12.5933	10.482
34.7377	30.4617		8.15133	78.6583
98.0067	57.0507		7.75533	48.6753
135.713	213.129		9.56133	116.257
44.6617	39.2837		8.87633	25.4043
49.9597	119.743		15.0743	19.2253
100.966	35.5547		11.3653	57.0973
104.086	189.511		8.44233	7.21733
111.901	202.057		27.0163	12.7773
142.172	9.67467		5.19133	26.9443
38.1587	26.0977		2.49033	89.1103
112.783	32.2387		3.99233	7.08033
22.8247	307.412		6.59533	10.6753
30.4037	17.6763		4.80833	26.6753
56.7737	142.432		4.74133	26.9573
13.8177	79.1023		7.95833	7.40567
22.0677	4.33633		25.9563	11.5517
40.0627	99.5013		15.8713	39.1337
34.1457	4.61433		12.7953	6.02567
61.0627	31.3803		3.64433	48.3037
106.502	2.64033		10.8573	33.4467
27.8777	79.2673		95.5813	4.04067
62.7847	19.4443		7.23533	19.1387
41.2947	48.2133		20.5833	30.0557
105.163	51.3863		25.7133	24.4447
119.382	100.358		7.06433	5.504
20.0257	71.9063		8.32833	4.305
86.3257	128.109		18.8423	10.997
38.1557	24.9913		10.9313	12.613
8.06167	48.7543		1.68933	15.321
137.012	86.9043		13.1133	6.872
61.2537	82.8603		7.69233	21.001
415.94	47.1703		16.2883	37.916
13.0287	162.735		33.0993	5.076
63.5717	91.5663		9.00533	16.111
14.1187	63.212		7.68433	38.19
13.4667	21.637		19.3683	6.712
23.3567	75.565		14.0023	35.971
16.291	115.497		7.40833	5.897
17.865	50.565		10.0493	15.958
15.019	21.827		8.18933	13.178
48.987	8.025		26.5863	8.215
44.282	54.932		12.7593	26.08
162.188	48.473		9.18033	7.688
16.758	5.352		8.59333	5.917
58.267	2.561		27.9793	5.928
290.18	42.871		6.05933	19.178
6.926	134.652		6.43033	2.002
160.741	38.523		8.01033	18.156
88.795	15.108		9.52033	1.541
148.081	15.154		11.2353	0.939
74.39	9.69667		10.2767	18.887
151.775	8.12067		15.7427	9.552
1.548	17.8577		6.29067	9.614
9.698	17.7257		27.1767	29.876
25.996	7.87867		5.71267	6.864
24.09	29.5947		4.48767	4.332
27.052	8.781		1.51367	35.541
9.119	43.348		6.32967	8.496
33.944	93.033		15.2137	6.377
36.269	4.918		11.2777	13.662
11.889	8.655		6.00667	8.472
34.031	15.042		49.4027	8.078
36.98	198.142		30.6087	24.635
67.012	48.872		45.8077	89.117
13.236	63.596		5.14767	83.842
13.884	29.343		8.16267	12.11
40.6907	43.521		19.8347	67.347
159.44	21.177		12.2997	24.846
41.5117	22.417		9.03367	15.114
52.9937	36.999		9.26467	21.9943
115.098	10.186		8.67767	3.06633
23.9387	36.579		4.09333	9.53733
26.5557	7.423		2.79033	44.2093
18.3587	46.9543		10.8453	9.55533
1.22467	107.136		10.8703	3.43833
18.0707	159.802		78.2103	20.0203
29.0867	6.00733		206.282	29.7973
80.8447	289.52		4.30733	5.20333
27.6777	93.3533		4.22333	9.55933
42.3617	23.4593		4.82133	10.9873
33.2097	106.363		9.20233	18.0513
42.6617	71.1923		8.81233	3.59133
17.3227	54.036		33.9783	12.4443
94.5157	48.764		6.01133	6.01933
122.001	306.608		2.99333	7.11833
79.9697	59.739		9.45533	36.6693
115.963	169.186		8.49033	11.5343
4.277	88.199		12.9563	5.83933
13.963	179.131		17.3943	25.5863
8.73	177.572		10.0923	59.0193
105.669	18.758		0.896333	18.2503
28.534	128.202		4.06033	17.8713
65.343	152.823		28.9733	21.0713
5.775	237.795		6.16733	10.4433
20.89	99.399		9.16733	2.975
16.307	6.13		21.1863	4.126
23.609	118.369		6.52933	7.686
13.672	152.091		10.2253	7.867
94.651	88.538		4.30433	18.169
37.552	61.003		3.44133	5.003
6.312	8.039		5.54833	96.755
24.273	1.638		7.73233	4.96433
11.854	30.67		1.40433	9.61233
25.628	73.2213		0.431333	11.5473
20.073	47.0553		3.19833	3.75833
5.857	105.81		5.43133	1.35833
0.536	36.1213		15.6933	70.9483
8.224	148.532		0.782333	15.5993
28.459	103.353		1.65933	64.8273
18.35	150.942		9.28533	10.6503
63.65	33.7203		13.2253	14.4263
122.411	13.5363		11.1253	64.5493
40.678	105		25.6523	5.61033
47.603	48		8.54633	49.7793
8.953	71		7.91433	105.501
11.719	12		8.98433	19.4413
47.53	50		11.3563	22.045
4.555	24		6.49933	7.201
31.083	92		1.78733	74.235
113.039	16		0.309333	17.803
32.103	42		2.76533	15.117
11.828	27		1.97233	54.614
14.605	97		2.85133	11.772
6.71167	38		12.0233	5.006
71.8687	158		2.57533	6.881
78.0167	65		1.50133	46.37
0.864667	17		2.46233	7.009
9.65533	34		3.32633	29.968
87.3523	106		0.808333	151.253
27.4003	13		0.222333	16.247
4.06133	63		5.16733	11.485
24.2673	25		5.31233	8.086
36.6553	100.7		12.0383	6.87167
254.386	137.7		5.97433	13.6967
58.0573	8.7		5.73533	1.34667
85.8123	69.7		6.14833	2.48467
21.7503	43.7		3.98833	4.32367
178.565	40.7		8.63233	9.13167
23.3703	83.7		7.56233	22.7377
25.8153	52.7		12.5087	10.0947
21.7423	45.7		17.8347	24.9367
23.5733	54.7		118.975	6.08367
5.46533	14.7		2.34567	9.28467
38.8523	10.7		17.5477	20.9697
20.8013	51		15.7097	8.82067
17.5293	15		5.59067	10.8947
13.4453	84		8.91467	8.15567
49.2693	123		64.2127	39.3737
20.5323	102		190.936	7.76167
16.0853	1		10.0527	44.9957
18.7293	1		2.97367	16.7267
29	259		5.81767	38.5117
41	83		37.3927	4.54867
111	3		8.80667	10.051
39	47		8.17067	24.979
74	14		45.2527	2.983
28	53		59.3917	20.645
21	35		74.3077	10.951
26	206		22.7607	44.353
92	80		13.9287	28.37
7	52		6.14367	9.545
23	11		4.87367	47.306
17	18		7.73767	59.84
35	78.5		8.85067	39.042
16	1.5		7.83667	19.157
2	28.5		10.6727	39.599
0	130.5		9.75967	37.1
10	127.5		14.7697	67.466
20	2.5		6.36267	80.907
33	21.5		5.26533	50.825
29	97.5		3.19233	28.077
15	197.5		0.344333	2.518
62	55.5		5.92833	32.894
28	19.5		5.25233	6.637
39	3.5		4.40133	57.574
13	118.5		7.00333	12.157
46	81.5		2.76733	22.914
13	135.7		3.89733	67.501
33	335.7		2.00433	35.195
6	87.7		7.08833	16.851
127	23.7		6.05633	12.823
53	65.7		0.775667	1.894
36	243.7		3.30167	19.754
15	87.7		3.28067	16.86
32	35.7		13.1287	9.706
41	9.7		5.89367	19.453
30	6.7		6.78567	11.646
99	7.7		6.92467	1.806
62	9.7		8.59767	23.22
21	27.7		7.83867	20.754
31	128.7		6.98767	77.242
83	169.7		7.08767	20.135
54	96.7		5.91867	32.196
2.3	174.7		22.1137	5.835
28.3	22.7		5.45467	10.677
35.3	166.7		10.4217	5.18
53.3	133.7		5.55367	36.481
65.3	307.7		0.233667	4.408
9.3	12.7		3.74267	19.975
32.3	164.7		0.541667	6.971
4.3	74.7		8.77367	20.422
62.3	21.7		0.906667	10.676
51.7	35.7		4.73467	46.297
37.7	16.4		6.18067	24.404
7.7	32.4		26.5167	28.927
55.7	230.4		2.495	8.806
20.7	48.4		6.849	8.948
15.7	80.4		4.683	13.424
27.7	123		50.453	8.821
13.7	14		9.493	20.046
71.7	18		11.08	13.78
14.7	47		11.969	12.632
26.7	123		10.014	2.604
68.7	27		9.282	2.704
8.7	22.3		14.613	4.311
43.7	42.3		10	108.791
0.7	3.3		10.432	34.389
16.3	102.3		12.88	75.854
50.3	27.3		23.121	3.843
86.3	4.3		17.619	10.164
20.3	17.3		20.95	20.746
26.3	23.3		8.264	13.599
45.3	25		6.184	20.795
136.3	10		6.141	74.863
85.3	31		8.788	39.774
53.3	106		13.515	56.739
45.3	275		8.484	22.443
22.3	36		9.892	25.736
33.3	10		3.097	52.58
58.3	25		0.632	21.269
95.3	10.7		2.642	10.733
26.3	55.7		6.288	35.48
39.3	3.7		7.084	15.042
32.3	60.7		8.124	22.866
6.3	24.7		7.693	22.88
28.3	49.7		7.35	1.177
22.3	2.7		1.741	16.351
39.3	5.7		7.421	27.094
22.3	31		9.499	55.279
102.3	10		6.248	96.388
72.3	17		6.386	18.315
11.3	15		7.593	6.567
28.3	22		8.752	17.32
21.3	40		8.761	5.871
19.3	53.7		6.363	6.402
104	70.7		2.646	3.376
5	24.7		9.824	69.036
41	0		4.978	15.263
4	59.7		10.186	24.613
107			7.077	12.857
76			4.986	10.032
9			3.23	10.666
22			7.637	16.709
97			0.59	29.745
72			9.462	13.645
31			15.583	6.531
44			3.073	15.09
40			1.848	38.274
4.3			9.085	58.942
41.3			3.328	14.714
11.3			1.276	37.503
23.3			44.95	1.603
16.3			19.419	34.803
144.3			9.959	28.318
40.3			6.699	11.645
18.3			54.827	59.993
10.3			1.131	8.179
37.3			1.902	52.66
26.3			6.508	1.595
47.3			16.383	7.737
18.3			7.56	10.728
13			7.345	12.882
161			12.167	12.049
27			41.846	138.821
54			45.172	14.092
21			2.384	6.745
24			5.102	9.819
12			3.097	24.253
117			2.695	2.28
68			6.241	7.78
26			9.234	19.654
66			1.473	28.301
38			1.383	15.638
68			16.73	72.224
39.7			2.964	0.352
20.7			3.206	30.646
14.7			5.658	130.087
28.7			11	24.05
7.7			4.817	12.251
48.7			7.325	11.422
18.7			3.941	46.714
7.7			5.942	3.748
97.7			7.862	24.464
91.7			8.843	19.222
8.7			1.428	10.769
45.7			2.132	11.839
85.7			6.292	7.86
19.7			11.181	56.692
44.7			13.351	52.038
45.7			6.426	31.62
53.7			6.172	11.851
37.7			19.058	28.592
12.7			14.514	29.109
50.7			4.884	37.029
66			36.01	14.164
41			7.149	56.317
136			28.819	13.528
117			11.316	34.937
46			22.147	33.112
24			2.203	30.922
96			2.422	8.37
113			8.974	24.38
20			8.629	33.368
291			2.81	90.283
189			33.042	80.882
157			10.907	98.589
205			11.424	8.443
46			31.433	97.802
18			11.309	18.295
73			18.896	82.571
27			5.702	46.451
51			2.829	130.455
184			2.227	4.452
28			1.006	49.525
1			5.292	62.313
28			10.835	19.625
14			9.295	2.864
22			23.22	31.869
47			7.827	40.305
34			14.73	21.312
35			5.409	8.185
22			10.145	266.389
			3.572	315.87
			3.794	67.772
			6.085	23.165
			2.056	168.299
			6.597	19.617
			0.495	237.007
			4.817	31.81
			10.995	8.189
			15.657	16.537
			6.627	27.863
			6.396	21.475
			3.073	26.071
			1.493	17.579
			3.705	26.135
			8.608	5.055
			10.27	36.946
			4.155	9.507
			6.796	288.091
			10.286	19.983
			12.801	21.641
			26.14	4.966
			3.609	113.217
			0.835	6.718
			1.401	13.852
			1.634
			0.759
			3.818
			7.936
			17.383
			0.864
			56.224
			13.2
			32.147
			16.403
			10.22
			16.618
			5.833
			9.108
			4.023
			95.519
			17.845
			4.85
			5.601
			9.719
			9.31
			45.022
			3.584
			10.301
			36.556
			26.704
			12.608
			3.363
			4.264
			5.2
			5.406
			4.697
			7.926
			11.992
			27.631
			10.286
			7.776
			8.991
			18.638
			11.16
			1.302
			6.896
			21.183
			4.368
			5.864
			9.332
			3.936
			24.683
			14.483
			13.56
			1.744
			8.056
			1.319
			17.403
			7.342
			4.012
			14.085
			12.347
			16.566
			16.119
			18.901
			8.842
			9.688
			14.467
			3.039
			19.465
			8.415
			7.484
			70.812
			14.943
			10.321
			4.929
			9.698
			16.834
			10.523
			8.983
			1.607
			8.931
			10.254
			6.913
			30.509
			20.995
			21.558
			12.122
			20.703

## Sheet: Fig. 5c
Ki67 expression (%)
Day 2			Day 6
0.7	0.4		0.290323	0.142857
0.875	0.1875		0.263158	0.3
0.416667	0.25		0.136364	0.4
1	0.5		0.0833333	0.133333
0.214286	0.333333		0.0769231	0.181818
1	0.428571		0.153846	0.214286
0.117647	0.5		0.380952	0.2
0	0.571429		0.25	0.227273
0.111111	0.571429		0	0.4
0.272727	0.153846		0.52381	0.375
0.555556	0.2		0.125	0.0666667
0.333333	0.285714		0.357143	0.1
0.192308	0.222222		0.25	0.142857
0.4	0.5		0.708333	0.133333
0.5	0.875		0.0909091	0.625
0.230769	0.444444		0.1	0.25
0.454545	0.444444		0.0555556	0.357143
0.5625	0.181818		0.643	0.428571
0.642857	0.6		0.5	0
0.5	0.333333		0.545	0
0.555556	0.333333		0.636	0
0.333333	0.454545		0.818	0.278
0.375	0.833333		0.9	0.3
0.75	0.153846		0.556	0.333
0.384615	0.5		1	0.167
0.769231	0.142857		0.5	0.286
0.769231	0.272727		0.7	0.167
0.692308	0.285714		0.4	0.167
0.5	0.125		0.25	0
0.428571	0.5		0.3	0.231
0.166667	0.833333		0.5	0
0.75	0.5		0.333	0
	0.125		0.222	0
	0.125		0.364	0
	0.333333		0.333	0.222
	0.166667		0.25	0.75
	0.333333		0.167	0.625
	0.2		0.667

## Sheet: Fig. 5d
CAR T cell Velocity (μm/min)				CAR T cell Extravasation (count/4hrs)
D3-CAR	D9-CAR			0	5
1.23147	0.665805			0	0
1.21432	0.442025			0	0
0.711063	0.921619			2	2
0.892874	0.957048			11	9
0.752855	0.754894			4	4
0.793795	1.24631			2	3
0.83219	1.73342			5	2
1.09665	0.570112			8	1
1.30377	1.16058			5	1
0.973146	0.471272			7	1
1.12569	0.492202			1	0
1.04792	0.966728			0	4
0.709763	1.17891			6	2
2.67135	0.472135			3	6
0.906532	1.77484			4	3
0.941309	1.05318			5	6
1.20189	1.11313			0	3
0.863593	0.822698			4	3
0.623568	0.642742				1
0.863457	1.17199				3
0.841177	1.74934				5
1.00563	1.16713				3
1.08213	0.892886
0.776232	1.27676
2.24815	1.06826
0.734558	0.644514
0.45175	0.775372
0.36046	0.663002
1.28181	0.532877
0.712651	1.50806
1.53822	0.827381
0.485391	0.76141
1.02672	0.6234
0.673102	0.795269
0.906353	0.915075
1.13917	0.586655
0.752036	1.5337
1.0932	0.536462
0.448955	1.89499
2.14117	0.91401
0.694711	1.06068
1.25001	0.730212
1.17546	1.38094
0.947814	2.53556
0.277912	0.954073
1.37832	1.2968
0.821345	2.19852
0.850344	1.53451
0.71733	1.92619
0.63331	0.914628
0.973382	1.42254
0.876081	0.664501
1.14476	0.862039
0.960731	0.607064
0.804713	0.587425
0.860225	1.23359
1.59744	2.12015
1.21262	0.932643
0.877182	0.624476
1.11942	0.762396
0.946434	0.519569
1.17261	0.989818
1.14043	1.66955
1.37866	0.935994
0.769575	0.816887
1.16561	0.641969
1.51105	0.77271
1.01314	1.46292
1.47261	0.509295
1.05105	2.96402
0.795501	1.0199
1.8259	1.76358
0.532726	1.3214
1.02482	0.707704
0.96972	0.954486
1.91191	0.825821
0.533977	0.369306
0.945605	0.505158
0.710061	0.809742
0.654664	0.731295
0.733053	0.572957
0.727972	0.757286
0.720928	0.731686
0.470541	0.667059
2.21965	0.690297
0.946066	0.609921
0.693588	0.588686
0.744892	0.540559
0.453815	0.55469
0.770567	0.58174
0.856535	0.622097
2.29352	0.651293
0.77605	0.8752
0.907676	0.545887
0.598143	0.569008
0.884114	0.542788
0.770114	1.40615
0.62323	0.561852
0.684533	0.854086
1.03754	0.51634
0.859803	0.505808
0.55907	0.53598
0.792605	0.416802
1.82619	0.553408
1.12507	1.02882
0.654834	0.575338
2.31959	0.655398
0.679736	0.942058
0.859085	0.766611
0.758221	0.466316
0.630354	0.565207
0.770394	0.64736
0.864691	0.456156
0.746166	0.388659
0.963805	0.375315
1.42233	0.644368
0.658262	0.425606
0.631534	0.498182
1.50045	1.14297
1.36658	0.580621
0.282854	0.803884
0.414982	0.641642
0.59016	0.815086
0.517794	0.481849
0.593629	0.700776
0.500629	0.52935
0.853323	1.60747
0.737571	0.62353
0.535785	0.620148
0.463454	0.694015
0.257393	0.664346
0.804355	0.799844
0.621799	0.670941
0.506176	0.738173
0.543676	1.62979
0.626982
0.435612
1.30615
0.709231
0.736806
0.475694
0.621725
0.659577
0.407276
0.345097
0.346929
0.325778
0.396491
1.91874
1.67638
0.458543
0.745102
0.367904
0.707092
2.03678
0.461145
0.633895
0.621261
1.72727
0.739588
0.406726
0.408426
0.871435
0.470304
0.425635
0.428152
0.778911
0.420823
0.479127
0.544893
0.442318
1.02968
0.448822
0.412497
0.526098
0.410812
0.79164
0.457263
0.490775
0.535303
0.41931
0.441927
0.580634
0.369683
0.396588
0.372611
0.899732
0.461222
0.407193
0.57981
0.73268
0.367002
0.573615
0.346719
0.979141
0.546512
0.494736
0.549155
0.665409

## Sheet: Fig. 5e
	Migration	Cytokine secretion	Activation	Profieration	Day to remission
D3-CAR/D9-CAR	0.943897	1.71	0.71307	1.32432	0.666667

## Sheet: Fig. 5f
Day	HD CAR T cell												Mock T cell												PD145 CAR												PD323 CAR												PD356 CAR
0	1	1	1	1	1	1	1	1	1	1	1	1	1	1	1	1	1	1	1	1	1	1	1	1	1	1	1	1	1	1	1	1	1	1	1	1	1	1	1	1	1	1	1	1	1	1	1	1	1
1	0.181287	0.229299	0.152672	0.55102	0.184971	0.163743	0.41129	0.353414	0.509091	0.381579	0.103448	0.17284	1.10427	0.947644	0.902778	0.941909	1.19255	1.02151	0.980392	1.15172	0.857664	0.786458	0.847716	1.03597	0.528634	0.348684	0.255639	0.43038	0.541096	0.482759	0.818966	0.738854	0.505618	0.475904	0.263514	0.634454	1.16157	1.02797	1.15094	1.18518	1.05314	0.853503	1.264	1.2328	1.07634	1.15686	1.38144	1.00565	1.11905
2	0	0.006369	0.061069	0.484694	0.017341	0.011696	0.225806	0.236948	0.557576	0.210526	0	0.104938	1.62559	1.04712	1.35185	1.08714	1.35404	1.16129	1.30392	1.4069	1.26642	0.953125	1.11167	1.02158	0.017621	0	0.06015	0.018987	0.164384	0.048276	0.206897	0.140127	0.016854	0.048193	0.040541	0.243697	1.18341	1.46154	1.96226	1.25926	1.09179	0.961783	1.144	1.20106	1.25191	1.07843	1.52577	1.08475	1.16071
3	0	0.012739	0	0.489796	0	0	0.016129	0.02008	0.321212	0	0	0.006173	2.32701	1.24084	1.59722	1.42739	1.61491	1.35484	1.42157	1.53103	1.74818	1.05729	1.3401	1.24101	0	0	0.007519	0	0.006849	0.006897	0.017241	0	0	0.006024	0	0.004202	1.57205	2.16783	1.84906	1.23148	1.2029	0.936306	1.376	1.46032	1.8626	1.29412	1.74227	1.09604	1.32738
4	0	0.006369	0	0.321429	0	0	0.016129	0.004016	0.242424	0	0	0	2.109	1.58115	2.13889	1.56017	1.63975	2.0215	2.08824	2.24828	1.73723	1.35938	1.92893	1.27338	0	0	0	0	0	0	0	0	0	0	0	0	2.25764	2.76224	2.54717	1.80556	1.87923	1.38854	1.512	1.77249	1.87786	2.01961	2.47423	1.67797	1.47619
5	0	0	0	0.239796	0	0	0.008065	0.008032	0.163636	0	0	0	3.01896	1.8377	2.68981	2.0249	1.99379	3.90323	3.67647	2.46897	1.48905	1.84896	1.91878	1.3777	0	0	0	0	0	0	0	0	0	0	0	0	2.29258	4.16783	3.98113	2.21759	2.55072	1.97452	1.8	1.74603	3.46565	3.2549	4.20619	1.9774	1.63691
6	0	0	0	0.066327	0	0	0.008065	0	0.090909	0	0	0	3.27014	1.90052	3.13426	1.97095	2.6646	4.43011	4.92157	3.11724	1.55839	1.59375	1.93909	1.5036	0	0	0	0	0	0	0	0	0	0	0	0	3.00873	4.88112	5.16038	2.34259	2.6715	3.17198	2.84	1.82011	3.31298	3.2451	4.03093	1.70057	1.76786
7	0	0	0	0	0	0	0.008065	0	0.072727	0	0	0	2.63507	1.78534	2.97222	1.76764	2.68944	5.02151	5.06863	2.84828	1.59124	1.63542	1.7665	1.54676	0	0	0	0	0	0	0	0	0	0	0	0	3.35371	5.39161	6.19811	2.64815	2.73913	3.26752	3.008	1.84656	3.60305	4.19608	5.79381	2.84746	3.08929
8	0	0	0	0	0	0	0.008065	0	0.024242	0	0	0	2.38863	1.55497	2.30093	1.81328	3.04348	5.65591	5.82353	2.89655	1.45985	1.55208	1.83756	1.29496	0	0	0	0	0	0	0	0	0	0	0	0	4.02183	5.16084	7.65094	2.44444	2.47343	3.36306	2.464	2.16402	3.82443	5.70588	7.14433	3.12994	2.95238
9	0	0	0	0	0	0	0	0	0.042424	0.006579	0	0	2.07109	1.46073	2.4213	1.77178	3.80745	6.48387	5.39216	3.66897	1.24818	1.61458	1.61421	1.27338	0	0	0	0.006329	0	0	0	0	0	0	0	0	3.98253	5.32867	8.25472	2.60648	2.36715	3.24841	2.776	2.15344	3.48855	6.09804	7.48454	3.52542	2.22024
10	0	0	0	0	0	0	0	0	0.054545	0.006579	0	0	2.50711	1.41361	2.43056	1.82988	3.58385	5.26882	3.84314	3.29655	1.31022	1.58333	1.35533	1.39209	0	0	0	0	0	0	0	0	0	0	0	0	4.0786	5.06294	9.22641	2.55093	2.37198	3.26115	3.408	1.75132	3.66412	6.15686	7.8866	3.49153	2.57143
11	0	0	0	0	0	0	0	0	0.078788	0.006579	0	0	2.35071	1.55497	2.28241	1.45228	3.77019	5.33333	4.26471	3.25517	1.07299	1.45833	0.64467	1.26259	0	0	0	0	0	0	0	0	0	0	0	0	3.00437	4.31468	7.88679	2.39352	2.1401	3.10191	3.144	1.7037	4.32061	7.76471	8.23711	3.68927	2.83333
12	0	0	0	0	0	0	0	0	0.109091	0.006579	0	0	1.87678	1.95288	1.77778	1.27801	3.52795	6.34409	5.09804	3.33793	0.927007	1.02604	0.609137	1.07194	0	0	0	0	0	0	0	0	0	0	0	0	2.75109	3.54546	7.96226	2.2963	2.34783	3.25478	4.184	1.93122	4.45801	9.34314	7.25773	3.82486	3.5
[truncated: 23 more columns]

## Sheet: Fig. 5g
	PD145 CAR	PD323 CAR	PD356 CAR	PD674 CAR
Effector	0.354696	0.208552	0.24891	0.141913
Stimulator	0.369926	0.368746	0.395869	0.281758
Chemoattractive	1.01108	0.351214	0.349649	0.326401
Proinflammatory	0.64676	0.335908	0.397613	0.345975
Regulatory	1.0722	0.231974	0.343527	0.173098
Activation	1.02848	0.187093	0.0766678	0.155237

## Sheet: Fig. 5h
	Day	CAR19																												CAR19-IL18
625 CAR T cells (PD1)	0	228	209	252	304	150	193	145	195	222	174	111	235	222	225	248	203	197	202	160	161	306	484	225	286	211	119	179	160	287	220	171	218	251	172	130	218	223	87	140	219	156	282	195	351	285	159	157	261
	1	241	208	289	256	200	193	151	168	278	181	143	236	263	199	312	244	224	263	185	147	338	455	250	311	195	142	196	156	312	200	143	176	323	217	160	223	261	113	190	335	209	256	202	410	347	182	161	276
	2	230	166	319	325	190	264	167	204	265	231	125	223	312	254	298	348	217	310	189	224	322	442	279	372	188	130	150	229	249	230	178	265	286	212	137	234	269	148	203	302	242	268	223	278	324	142	192	290
	3	273	163	328	390	243	290	219	211	319	277	155	329	342	412	320	358	334	325	195	268	375	393	357	421	177	154	172	218	313	178	226	235	254	204	186	271	307	172	235	362	248	285	261	253	336	201	250	221
	4	277	167	365	425	253	263	229	185	296	259	147	309	322	415	353	288	310	333	221	287	392	358	362	416	143	138	181	205	207	148	164	201	75	111	104	150	312	180	264	336	308	302	291	457	270	196	211	193
	5	309	192	400	419	167	234	177	178	278	270	153	305	300	394	332	271	343	330	254	272	364	292	341	414	107	223	126	220	209	102	154	167	208	233	138	245	299	172	306	368	332	262	309	370	258	247	231	231
	6	347	180	365	370	213	228	221	163	254	305	171	316	262	325	184	258	375	325	245	238	346	245	348	428	160	269	182	228	224	130	250	159	164	232	162	227	312	144	290	367	271	265	238	313	209	234	198	191
	7	376	172	287	349	218	265	215	133	318	336	218	294	268	366	308	269	328	341	280	297	361	216	300	360	118	270	184	268	205	119	243	135	161	243	237	180	335	146	326	334	267	275	248	257	271	219	211	188
	8	287	205	251	353	188	161	171	123	262	263	207	288	214	376	253	240	310	336	308	279	359	189	335	298	82	267	143	234	164	118	220	123	114	206	162	119	284	126	259	229	200	213	165	83	225	76	191	126
	9	238	172	200	274	219	193	192	120	210	289	159	325	221	329	256	272	323	393	378	351	387	178	322	254	79	251	172	297	160	110	186	97	72	134	124	63	224	81	189	170	138	140	66	84	182	135	142	110
	10	190	169	155	271	187	177	250	108	198	160	144	294	269	343	240	197	353	480	335	394	358	165	381	287	63	253	128	325	157	113	229	71	31	102	76	26	172	62	107	84	83	84	24	52	157	67	124	76
	11	181	192	173	235	170	132	200	66	143	167	146	224	197	327	187	154	320	493	324	359	366	164	348	307	52	173	83	221	193	97	222	69	12	65	49	24	114	21	54	28	21	20	10	8	59	57	56	46
	12	175	176	113	213	149	134	211	72	98	125	87	171	170	290	147	106	278	470	300	319	251	161	173	243	30	230	42	295	132	93	106	37	7	33	15	13	58	3	17	3	3	7	7	3	58	35	32	33
	13	131	126	76	162	101	89	146	86	76	108	94	107	129	210	103	45	228	404	293	258	266	160	201	172	22	210	47	275	120	80	91	34	5	15	5	9	11	3	6	2	2	1	3	2	57	21	11	16
	14	123	73	66	134	113	93	165	92	97	82	107	125	98	116	68	24	203	336	321	194	276	187	233	321	18	161	23	314	125	83	128	35	1	2	1	1	4	2	5	1	3	3	0	1	42	8	9	10
		CAR19																												CAR19-IL18
625 CAR T cells (PD2)	0	118	78	133	49	265	136	80	186	168	111	124	161	145	141	155	282	265	218	218	201	275	158	275	220	158	164	331	205	232	163	177	119	262	205	172	118	240	199	110	199	122	216	111	140	212	216	144	95
	1	147	102	163	96	272	152	93	214	177	166	194	170	173	206	216	317	291	256	255	238	294	210	374	330	391	253	439	271	250	197	210	143	359	293	216	177	308	222	151	243	143	322	121	182	212	257	153	143
	2	146	144	166	85	271	146	118	199	155	152	199	231	196	214	221	373	357	320	295	319	211	227	376	320	167	205	400	247	253	203	239	212	365	310	247	208	336	280	250	371	213	383	142	217	224	254	197	174
	3	202	83	196	78	348	190	109	309	248	162	223	224	212	278	299	415	384	321	349	379	275	299	599	260	171	354	438	256	375	250	247	216	411	312	238	246	371	303	235	218	262	365	205	184	203	299	216	178
	4	226	185	265	91	221	98	265	355	202	135	233	253	237	198	236	414	385	312	424	504	115	187	512	339	182	326	392	267	226	257	357	277	418	368	254	242	306	291	273	207	257	358	233	226	146	186	126	130
	5	250	212	267	295	249	163	292	378	197	159	234	260	207	209	213	341	310	439	451	443	253	281	570	453	183	354	361	202	293	390	308	345	303	319	212	140	266	261	305	149	289	425	299	303	98	201	140	140
	6	222	353	198	294	285	119	129	343	197	130	155	202	263	259	369	393	380	417	373	359	296	206	584	450	176	351	304	158	303	381	391	324	438	376	393	318	192	288	363	142	248	417	196	275	44	143	129	103
	7	294	166	298	209	342	288	182	386	211	124	186	230	352	262	315	336	444	432	328	401	282	388	519	409	148	297	272	143	320	481	347	359	478	382	373	301	169	242	251	111	327	446	193	273	111	165	121	87
	8	266	193	368	267	386	262	155	250	213	163	172	279	267	237	383	334	430	471	423	427	267	405	554	475	147	352	311	126	389	480	479	351	467	405	412	411	93	188	173	55	299	382	206	263	89	109	124	70
	9	395	239	400	221	454	254	144	408	251	152	200	317	395	347	480	435	510	522	495	332	368	510	562	380	118	312	271	97	415	545	567	374	492	456	362	426	143	281	240	104	332	525	458	279	63	94	143	74
	10	323	237	475	294	435	241	411	460	302	219	185	380	365	398	335	260	452	451	443	212	335	327	415	454	84	126	130	47	318	676	463	380	534	446	444	201	52	222	170	28	135	228	104	142	37	63	118	33
	11	471	320	346	300	538	325	487	518	296	179	179	390	203	194	285	175	293	435	428	189	244	374	452	419	58	97	71	4	194	486	364	359	483	481	300	515	29	189	99	26	322	375	200	129	10	41	101	15
	12	442	269	455	438	623	362	602	682	395	222	194	364	304	378	397	323	407	454	275	213	315	327	492	404	37	43	52	7	161	332	333	323	418	278	218	390	25	170	40	38	317	373	282	155	7	51	52	12
	13	511	242	460	433	511	239	578	565	464	322	237	517	351	366	342	275	447	442	380	124	292	276	422	334	20	16	20	3	185	461	346	310	481	203	148	378	23	138	56	24	307	308	155	113	1	22	45	1
	14	555	282	463	469	415	385	418	479	567	390	252	472	303	361	299	298	362	460	392	55	320	296	413	224	4	15	12	2	52	214	115	95	482	263	177	390	7	88	25	21	161	203	17	64	1	19	28	1

## Sheet: Fig. 5i
	PD1 CAR19 Repeat 1	PD1 CAR19 Repeat 2	PD1 CAR19-IL18 Repeat 1	PD1 CAR19-IL18 Repeat 2	PD2 CAR19 Repeat 1	PD2 CAR19 Repeat 2	PD2 CAR19-IL18 Repeat 1	PD2 CAR19-IL18 Repeat 2
Eotaxin	10.8379	17.1152	19.577	22.5502	40.7875	28.5651	87.511	49.5655
Eotaxin-2	2.91019	4.48115	5.68235	6.97098	0	4.60556	0.346538	1.21898
G-CSF	1.30457	2.54656	2.95161	0.372116	0	0	0	0
GM-CSF	2.86001	3.80996	3.95556	4.4902	0.89153	2.31609	4.05653	1.55654
ICAM-1	0.702459	0.138185	0	0.074423	0	0	0	0
IFN-gamma	2.2579	2.78344	0	3.10097	0	0	0	0
I-309	0	3.25722	0.261027	1.46366	0	0	8.9896	10.4082
IL-1a	10.0351	10.6008	0	15.8521	0	0	0	0
IL-1beta	1.05369	0	0.702764	0.76904	0	0	0	0
IL-2	0.150527	1.04626	1.42561	0.818655	0	0.985003	0.22423	0.506345
IL-3	155.645	146.062	126.196	183.453	429.539	432.683	392.016	368.713
IL-4	24.8369	12.1011	17.8904	17.0925	11.8128	11.6869	11.4765	7.59517
IL-6	4004.77	2787.61	3104.27	3946.94	3534.47	4292.67	3403.35	3084.78
IL-6 sR	25.6899	27.8147	26.0826	46.7626	9.53938	16.6386	15.105	11.871
IL-7	4.56598	4.56011	6.56583	4.68866	2.71917	7.53394	5.64653	3.95699
IL8	403.813	421.248	373.65	385.19	1076.97	1374.4	1279.48	1224.17
IL-10	4.06423	5.54715	5.48156	4.73828	1.02526	7.8534	6.13576	2.98181
IL-11	0	0	0.421659	0	0	0	0.917307	0
IL12-p40	0.200702	0.533	1.42561	0.272885	1.38187	4.28609	6.66576	2.9068
IL12-p70	0	0	0	0.917886	11.8574	13.3907	15.7165	10.2207
IL-13	44.2047	25.5248	173.543	219.772	0	0	1.16192	0.431331
IL-15	0.501756	0	1.58624	0.967502	0	0	0	0
IL-16	0	1.67796	2.79098	2.15827	1.06984	0.772029	0.958076	1.89411
IL17	4.51581	5.58663	7.24851	8.95559	2.22883	7.16124	5.23884	3.58192
IP-10	177.17	187.123	178.924	219.375	1394.49	1359.65	1511.01	1253.73
MCP-1	789.664	700.105	666.401	833.218	1864.41	2206.22	1865.9	1517.33
MCP-2	301.455	318.28	292.731	301.488	856.003	1111.86	1266.11	1118.55
M-CSF	5.21826	4.87596	4.79888	10.8906	10.6538	9.77017	9.03037	8.7954
MIG	83.3417	93.275	53.4302	73.6046	172.155	163.324	228.246	166.25
MIP-1-alpha	61.7662	43.7257	65.4775	89.8288	77.3403	59.1268	82.741	72.7449
MIP-1-beta	180.131	124.307	146.717	170.107	576.33	436.516	296.657	425.424
MIP-1-delta	3.36177	0.138185	2.46971	0.173654	3.56612	5.77691	5.52422	5.90736
RANTES	25.138	47.7923	134.83	149.119	40.5201	36.7646	173.208	166.25
TGF-beta 1	8.27898	0	0.461816	0.024808	0	0	0.550384	0.206289
TNF-alpha	13.7983	0	0	0	0	0	0	0
TNF-beta	4.96739	0	0	0	0	0	0.0203846	0
sTNF-RI	0.652283	3.61255	3.79493	3.00174	2.18425	4.17961	7.07345	2.49422
sTNF RII	3.21124	4.24426	4.95951	5.53213	7.66716	6.89502	11.5581	10.4832
PDGF-BB	8.58003	10.0085	10.0596	8.80675	25.0966	27.2872	22.9734	21.3978
TIMP-2	44.857	157.63	146.356	92.6073	193.105	123.338	544.167	489.486
