# Supplementary material for: Bioengineered immunocompetent preclinical trial-on-chip tool enables screening of CAR T cell therapy for leukaemia
Source: Nat Biomed Eng. 2025 Jul 1;9(12):2098–114. doi: 10.1038/s41551-025-01428-2 (PMC12705464; doi:10.1038/s41551-025-01428-2)
Supplement: Supplementary file 19 — Statistical source data. [file 41551_2025_1428_MOESM19_ESM.xlsx]

## Sheet: Fig. 6b
	PD7606 CAR																								PD7606 Mock
Day 0	29	35	26	25	28	37	23	53	28	21	23	25	28	35	30	44	29	37	30	54	35	21	22	32	39	22	32	35	32	48	30	52	33	29	46	30	26	29	29	36	36	42	36	40	46	27	18	37
Day 2	1	4	2	2	3	1	0	7	9	2	0	1	3	5	1	1	1	0	1	2	1	1	2	2	11	13	12	9	16	15	14	14	11	11	10	9	17	11	19	14	20	17	20	22	11	17	10	10
Day 5	1	0	0	0	0	0	0	0	1	3	3	0	0	0	1	2	1	1	0	0	0	0	1	1	2	1	2	2	2	2	5	3	3	1	3	2	4	1	4	3	0	2	1	3	2	1	2	5
Day 7	0	0	0	0	0	1	0	0	0	0	0	0	1	0	1	1	1	1	0	0	0	0	1	1	2	2	2	5	2	4	1	8	1	6	1	3	1	2	3	5	2	4	1	2	3	2	3	4
	PD7813 CAR																								PD7813 Mock
Day 0	226	146	234	185	228	239	244	193	184	192	220	260	162	180	220	169	240	187	235	196	233	207	194	215	283	184	259	213	257	159	195	188	195	238	220	180	201	223	257	189	211	207	170	204	201	181	177	219
Day 2	43	63	55	34	51	57	62	37	73	92	59	63	22	41	32	17	52	22	44	64	40	72	38	45	212	169	133	131	174	139	195	171	138	152	170	164	132	174	139	164	182	148	124	189	219	182	182	197
Day 5	4	3	0	2	3	4	4	5	2	4	8	2	3	3	5	8	4	3	6	4	2	3	16	1	57	48	33	90	47	44	50	68	36	24	35	43	48	42	39	47	49	52	50	28	44	42	24	32
Day 7	2	2	1	1	2	0	2	5	4	2	10	3	3	2	2	1	1	1	2	5	1	4	0	1	24	17	33	29	38	18	34	17	28	21	77	19	45	28	19	15	25	23	28	32	41	43	17	21
	PD8012 CAR																								PD8012 Mock
Day 0	33	35	32	33	28	23	69	24	30	39	36	35	34	29	25	39	24	30	34	44	37	19	27	19	29	54	26	26	41	23	34	31	23	25	50	14	24	22	43	16	23	42	35	18	46	25	29	19
Day 2	4	11	6	7	1	2	2	8	5	7	7	9	6	14	3	10	3	2	3	6	5	1	4	11	32	26	16	53	25	31	26	47	14	29	34	32	23	52	17	14	16	25	40	31	23	12	10	16
Day 5	2	0	0	1	3	0	6	0	2	2	5	6	3	1	2	5	2	6	2	2	10	1	1	0	25	10	16	9	7	12	16	6	13	8	10	10	14	21	13	26	7	20	6	19	9	7	9	5
Day 7	2	3	0	5	5	1	1	0	0	2	3	0	0	0	0	2	3	1	3	0	2	0	0	0	19	6	7	10	6	10	19	3	6	14	12	5	11	5	4	7	11	12	11	9	20	7	10	9

## Sheet: Fig. 6c
PD7606 CAR + matched BM	PD7606 CAR + Control heathy BM		PD7813 CAR + matched BM	PD7813CAR + Control heathy BM		PD8012 CAR + matched BM	PD8012 CAR + Control heathy BM
95.8817	14.765		19.154	6.646		108.343	1.17467
15.8247	78.954		15.059	25.275		39.5383	2.89167
66.3657	18.627		17.661	6.549		78.6373	8.60967
75.8787	3.286		12.274	3.26033		116.05	2.91467
63.9617	5.996		53.366	3.86733		11.2543	11.3227
25.8227	8.829		14.356	3.64033		14.8803	5.75867
59.2887	125.687		15.813	42.5663		20.0493	5.13567
110.561	42.655		11.634	3.69833		22.5763	4.04967
129.906	27.778		7.25367	3.23967		33.5763	4.22167
62.1567	34.365		15.2827	5.15767		23.3193	70.0727
52.6917	63.077		10.4947	1.20367		17.8163	3.43067
247.931	93.203		10.6647	0.883667		2.84833	6.69467
138.482	21.816		13.2097	2.68967		9.48967	2.40667
234.542	22.559		35.6927	23.1697		18.4787	2.36167
70.4667	10.955		76.0407	8.26067		11.3887	1.82967
94.1577	12.186		8.57467	3.11767		14.1747	1.87067
51.442	30.08		10.4357	9.92533		9.80267	2.06867
82.819	3.833		11.0283	3.87433		15.0247	20.8667
288.142	8.30533		55.4893	5.66233		13.0567	3.84567
76.827	11.5263		12.1383	2.05333		7.04567	3.74067
80.624	36.3553		24.0323	3.64133		10.1357	12.5487
110.062	65.7743		36.9103	2.75533		8.62867	1.76667
25.883	28.1503		45.2563	4.00233		11.2947	3.269
28.948	1.10533		5.39633	18.3163		17.8617	3.652
273.216	20.638		13.4323	3.49033		26.1027	18.851
61.8093	62.49		12.3423	16.3793		11.9627	6.109
103.953	44.702		12.3843	9.04133		51.4427	6.405
228.202	41.698		5.47033	3.27933		4.18767	4.666
130.35	0.215		27.5713	2.50033		10.5467	10.768
330.638	19.851		9.28333	3.21933		5.88867	7.53
62.4967	17.611		6.94333	3.34633		7.57567	5.434
20.5727	85.542		40.8213	1.71967		5.49267	33.755
226.569	64.238		13.1103	6.58867		11.0427	1.316
6.00433	23.763		14.3323	5.49567		79.3677	4.252
57.2033	55.9247		27.4573	3.94467		15.5937	4.954
86.3743	13.2357		10.2643	111.196		14.4677	2.438
157.745	15.6717		45.0963	4.08567		6.85867	3.38
232.438	7.92267		9.57833	4.31967		11.9577	1.449
72.7153	46.0227		13.0493	6.12467		0.631	0.935
27.4153	54.1837		8.26433	6.03967		11.448	9.29
28.1783	22.4517		6.72333	4.19867		11.151	3.689
23.9953	6.36167		5.79633	3.59267		11.036	2.094
104.236	6.124		4.91633	2.68967		11.285	2.327
404.683	7.65		13.8063	1.81067		12.423	2.214
157.885	1.837		29.5633	2.97867		14.233	2.599
204.168	18.601		34.9553	8.72933		3.112	2.972
73.4423	48.522		13.4453	1.15633		6.105	2.705
140.699	13.039		8.603	1.65033		2.755	3.077
54.3223	80.59		19.716	2.54833		18.262	2.034
118.618	33.6113		8.116	5.39433		10.048	8.096
91.5433	24.7703		22.857	28.3673		152.882	2.36
77.7733	99.8693		8.942	2.19933		1.135	2.74633
215.785	106.604		41.348	2.57033		0.059	2.45433
282.642	16.1503		30.456	1.93033		7.92	0.966333
51.3033	18.344		50.585	1.89233		3.291	4.47133
209.461	15.935		28.919	1.57433		12.509	2.81633
119.83	42.752		8.693	3.63533		18.781	2.74533
285.311	15.3703		5.148	3.49333		8.697	30.8973
103.068	19.5543		17.569	5.63733		6.031	9.23533
98.695	1.88633		68.777	1.64933		2.184	3.40333
149.504	30.8923		45.705	4.66633		9.163	1.24233
197.468	42.7733		13.109	6.44733		6.82	1.87733
55.243	30.7713		16.463	15.3413		10.442	59.8403
71.638	7.246		28.501	4.30633		51.512	2.87633
89.8	46.749		0.804	40.7013		5.164	1.80733
45.426	47.5777		22.688	3.98433		4.615	3.24533
52.059	6.09267		5.401	5.69133		46.539	2.41033
47.566	9.11067		24.001	3.11433		6.565	0.54
81.997	3.03567		4.47033	53.2123		5.15	3.139
60.126	13.2537		13.6853	7.26567		14.506	2.471
28.565	22.4437		12.3783	20.8017		7.107	4.868
14.169	59.2567		15.7933	1.81267		34.57	5.304
39.334	24.5987		56.8903	5.10567		6.148	3.951
118.6	36.7187		12.0163	15.3817		18.715	17.365
130.469	15.7367		16.6893	27.5917		10.987	3.543
29.9297	61.9117		6.35433	5.03267		8.982	6.12
27.5187	17.4247		6.71233	2.57733		8.087	3.248
98.2087	6.88867		7.40133	5.76833		6.466	7.357
37.1607	30.9053		46.5503	14.9213		4.51	5.048
61.4177	18.7193		20.2393	11.0593		23.019	63.279
58.5437	63.2443		38.4293	1.90833		117.735	14.503
129.852	13.0907		8.00833	4.67833		16.95	5.848
44.8057	39.3657		33.6633	6.37733		31.486	3.118
39.7703	12.6737		6.75233	9.32133		0.326	1.60367
86.9583	21.8997		26.2097	1.80333		4.172	1.99467
190.552	7.71867		34.6687	4.78933		10.845	16.1657
122.813	8.28167		8.02667	4.08067		3.361	38.2057
190.779	39.5537		4.04767	5.15467		2.332	25.5167
120.771	13.3107		8.31167	30.4957		2.836	2.59867
47.7843	39.6987		40.3417	4.55367		6.537	3.81067
89.1803	6.05967		22.1467	5.64867		12.58	11.2707
178.556	7.84567		18.8977	7.73567		3.068	7.55067
30.7873	54.3703		23.8127	9.38467		4.91033	7.17167
48.8623	16.1873		107.5	29.8967		7.35733	26.2637
29.2343	144.556		6.70067	3.68467		3.53833	6.13367
133.836	1.68233		16.3187	3.95167		8.93433	7.47067
32.7583	12.7627		31.5487	3.56867		4.40333	3.23667
29.5303	4.32333		12.0387	2.15167		11.9483	1.95933
31.3063	12.5433		8.85467	7.04233		3.55333	2.42933
98.09	17.6473		4.47067	20.8783		24.0323	4.89533
72.954	47.8773		13.4557	8.70933		35.2703	23.6293
69.665	12.5013		30.5087	7.18033		18.6403	9.09133
25.136	34.1653		21.0887	6.50033		5.68733	8.08033
47.092	28.9003		13.6897	17.7373		6.35733	2.16533
2.778	63.6153		13.7477	3.46733		26.0273	8.52333
103.076	9.90933		22.1637	58.303		3.41933	5.98033
79.448	22.062		36.5587	5.636		4.77633	4.67033
231.228	74.885		17.0767	28.006		86.4683	7.15333
110.704	78.9567		4.28967	7.562		7.72833	3.70233
51.102	13.3757		49.6687	4.723		5.02233	2.29433
110.659	14.5577		4.15767	3.519		15.9907	3.86933
106.067	50.8097		11.1477	6.266		10.5577	3.65833
90.3907	44.7217		50.4407	29.551		17.4967	32.9723
192.104	15.8737		25.9297	9.959		11.0567	2.44433
255.441	16.542		10.6947	6.27067		36.9947	1.92433
46.1517	28.429		57.0153	3.92567		34.8927	3.20633
49.4457	12.351		33.1643	5.86067		65.3407	2.55933
116.21	16.9323		15.2683	3.46167		28.6677	6
65.9773	21.4003		49.5073	41.5797		43.0757	2.43
85.0983	9.52233		8.14433	5.87767		68.1157	3.123
75.9383	26.0533		26.1463	12.7487		21.3367	3.4
77.8353	6.58233		16.6873	38.7427		44.9817	4.562
17.2573	7.64033		69.0073	3.67067		14.5887	4.667
50.388	8.48333		32.1033	5.37667		9.51367	11.088
48.535	9.58233		22.6063	9.27367		38.1847	3.876
23.629	75.0183		34.9963	6.97067		12.6527	26.477
143.393	14.0023		2.61933	5.06867		26.4357	2.861
86.155	10.4673		47.8493	5.12267		29.1617	16.766
102.266	9.78333		57.7333	27.6537		19.1497	10.757
165.983	71.9573		72.2033	6.93467		17.2663	2.15533
113.764	12.451		59.2043	6.13667		32.9773	2.31433
78.0947	8.742		25.9253	4.86367		16.9543	2.61133
101.381	39.7107		32.9053	7.88667		12.6233	5.04933
91.1737	90.998		33.0633	3.03667		25.9333	60.4573
15.3857	5.934		17.7453	2.14767		11.1163	1.62133
139.402	8.853		44.0973	4.18467		4.01433	3.47333
69.581	25.38		12.2783	7.82333		7.53933	1.53133
104.287	23.2103		3.40433	131.362		1.98033	3.41833
136.486	50.4043		68.5857	1.38733		20.4803	0.941333
82.179	9.40033		26.8357	3.56967		34.5293	2.20433
10.563	20.0793		13.7277	12.2737		25.1543	2.53533
67.1437	8.70233		10.0507	3.93467		11.5323	6.18033
148.93	32.5333		13.8877	5.81567		68.5593	3.89433
50.7367	4.68933		72.7267	4.94067		5.08533	48.387
53.4997			29.8627	2.29667		5.54633	2.455
21.9187			43.937	4.72367		7.61033	3.13433
71.4857			38.059	2.25067		31.8073	4.94233
23.3487			21.502	3.24667		11.7153	4.73933
12.4907			6.274	0.888667		38.7423	4.05533
42.4837			6.634	2.02667		5.11833	4.18933
28.8377			27.648	3.35333		7.95533	15.6933
24.3447			28.02	12.3263		10.253	4.05733
65.9187			23.286	5.64933		13.892	2.73033
50.7457			51.086	5.80533		5.881	4.58033
21.8267			69.342	24.3213		7.77	4.60733
35.8137			17.061	11.6413		17.343	30.3563
27.7677			107.769	13.2733		6.161	2.29233
101.798			53.6603	3.151		20.053	2.64033
49.638			64.6753	3.148		7.123	2.33633
62.084			71.5507	7.817		11.54	4.37133
366.497			26.8377	5.799		14.322	2.45533
191.345			10.8857	3.916		5.267	1.67933
164.853			13.9447	7.133		11.571	3.12533
24.308			129.509	67.154		47.846	21.199
27.1			47.9307	7.152		11.674	0.445
51.969			43.8617	3.86		17.252	2.589
53.457			8.63467	2.314		12.031	18.681
47.529			13.7597	7.911		6.283	4.749
79.517			7.48567	2.20233		15.96	2.754
385.497			4.08667	3.13133		7.29633	1.723
32.727			9.82867	3.72233		23.3133	1.892
173.071			40.7647	3.14833		10.3353	4.395
193.372			17.8757	2.13633		11.7133	6.134
51.2643			13.7197	87.9833		12.7553	2.933
32.8153			63.2987	18.0903		11.1003	4.512
138.212			59.0507	2.88233		8.12333	2.154
45.8613			29.8207	2.33133		40.7923	0.972
108.843			8.16067	4.62033		4.59233	1.506
72.5347			28.5937	2.40133		19.3243	3.547
62.5417			28.0173	2.14733		7.22533	3.59
187.936			47.1453	4.38133		18.3863	3.222
64.3187			32.0683	10.0043		32.4163	4.281
34.4207			47.1293	3.76633		7.84733	2.926
37.7587			43.6463	6.85433		17.9503	62.591
53.2037			24.253	7.44133		12.0627	3.234
130.586			15.804	5.21733		11.5907	2.11433
38.1687			18.471	3.20633		6.24267	1.03033
133.573			12.401	4.94633		18.9767	2.80033
87.34			24.8503	34.7473		13.8787	3.09733
172.449			30.4893	14.5163		10.5557	0.937333
16.789			23.4093	5.65533		9.88467	2.47033
3.42733			20.1903	7.28433		18.5517	1.47433
34.0303			75.3873	9.55533		8.83567	30.5283
116.041			37.1613	81.1343		104.233	4.46933
55.619			25.8803	10.0433		6.20867	5.57133
36.528			22.5167	24.5473		11.9257	7.16333
82.454			42.1447	26.9463		14.3897	5.56133
127.997			6.25667	9.78433		11.2167	5.59533
56.108			3.81167	8.257		8.90767	1.55133
73.242			22.3997	16.784		10.4497	3.75933
47.469			33.9077	43.712		5.87867	2.21633
20.053			19.4227	6.255		25.8577	1.19433
38.2903			9.94467	5.781		29.4867	1.42933
16.4953			14.6287	5.724		13.4617	1.90033
125.456			46.3257	13.544		10.9867	6.95333
33.0863			44.7587	4.799		40.4317	2.57933
72.5973			6.62567	6.797		18.1947	2.53033
108.157			49.8567	3.111		35.4227	4.67733
21.2713			47.5127	15.528		44.6047	3.20533
10.8453			7.81067	5.468		16.3507	2.22233
30.2383			15.854	23.63		95.5417	4.10533
336.029			10.348	9.522		106.062	1.43033
40.1473			8.597	48.744		9.09267	3.19233
39.318			30.804	10.558		13.8527	3.90133
24.75			31.886	7.445		10.2897	53.6693
118.842			23.546	5.37		21.6317	2.86733
95.865			135.33	5.231		8.14367	1.57533
22.821			42.039	4.859		6.81767	6.23667
29.77			16.159	1.611		10.1527	7.34767
14.619			6.14567	11.253		11.7657	8.39267
31.238			3.90467	8.24		8.11267	3.51167
50.225			20.2907	50.257		11.0937	2.36667
31.813			50.4277	6.45133		8.52167	5.03867
47.059			8.22867	9.07633		16.2587	1.66867
40.332			9.86267	26.9553		17.7737	2.87167
123.251			29.3347	9.13733		20.584	3.04967
51.572			11.1297	7.56633		9.35	1.41167
4.912			10.1817	2.47433		9.413	8.18967
22.037			10.6147	6.67833		7.524	8.80067
29.382			16.9667	3.36633		13.925	13.0157
240.72			6.05467	38.3353		7.631	5.10667
36.915			24.2983	17.8693		28.321	3.08767
84.471			6.81733	10.8953		126.147	13.2443
86.155			24.3693	22.3173		6.478	3.28333
29.853			8.21333	8.58		26.33	4.53333
101.027			6.66333	4.109		8.935	2.37033
202.329			59.7413	45.728		3.63	13.7163
22.46			13.4293	6.218		6.459	3.20933
21.689			34.6783	14.532		14.42	5.36933
15.504			63.637	3.936		19.163	3.00933
83.716			19.19	11.871		2.629	2.57433
14.842			20.445	5.188		6.419	2.86533
90.958			35.691	4.118		5.561	10.3403
59.031			17.042	14.279		6.881	3.71033
17.539			26.8507	39.182		35.797	5.53233
86.548			35.0177	9.678		18.337	4.38733
31.507			5.79867	7.441		26.306	7.96733
91.198			11.5287	11.385		5.33	4.38333
166.668			31.4017	12.641		3.194	4.17433
27.3563			16.4267	5.71067		17.71	16.5413
66.3053			10.2297	5.14067		10.9577	11.8823
79.5373			19.2377	32.5207		23.3257	0.177
92.8483			10.8507	4.78867		18.0077	3.121
119.754			17.4637	18.2487		13.2467	1.506
			9.15967	27.0467		11.7717	2.08
			6.37267	4.99867		15.6537	4.256
			37.7567	7.75867		14.6217	3.299
			19.2617	5.767		23.2427	3.187
			38.2587	32.973		21.4897	56.106
			12.9227	9.191		16.2957	9.933
			12.2907	8.776		19.2077	4.376
			16.5797	5.173		26.4347	2.265
			22.0707	6.985		20.7487	32.532
			29.4977	12.468		8.74067	0.429
			27.9867	1.878		3.80367	2.102
			77.6687	4.092		1.65267	13.7513
			36.7633	13.22		3.73667	4.65433
			4.53933	7.655		17.1687	2.91433
			10.0783	3.75		19.6587	10.5973
			7.25633	5.353		39.6767	2.82733
			6.50033	6.297		26.0237	6.12133
			13.3703	9.204		25.0207	7.45133
			6.73233	5.757		43.2087	12.6453
			21.0013	9.521		28.2757	2.22633
			16.8103	3.704		31.4027	3.20733
			18.9043	6.754		13.7157	3.06933
			18.018	12.405		15.5387	7.89167
			20.366	8.651		14.7727	6.66267
			9.895	2.842		71.9327	18.0237
			24.958	8.918		13.3207	11.9077
			64.741	38.61		25.3567	8.98367
			11.1553	3.451		31.5147	11.8157
			5.43033	8.646		12.4887	24.482
			9.27833	5.921		12.0027	16.036
			36.2623	19.273		4.195	8.823
			51.4463	7.604		5.162	11.519
			17.0073	18.505		10.532	4.574
			4.38533	11.597		14.444	7.072
			12.3193	23.836		9.555	6.223
			12.429	16.406		4.914	4.975
			4.326	3.222		30.4	38.588
			15.641	4.942		19.238	25.315
			108.839	4.69067		18.131	1.799
			8.646	18.5787		14.068	3.431
			17.9253	1.28467		52.487	3.127
			74.9813	1.58		46.115	0.742
			43.5593	2.861		15.791	0.802
			9.29	3.638		9.811	13.378
			12.013	32.199		2.785	10.7317
			26.123	7.832		3.375	13.7527
			12.735	3.423		68.289	10.0727
			63.562	12.076		2.807	33.2137
			20.766	3.387		7.645	5.98467
			20.033	3.738		14.459	11.1267
			23.449	2.808		2.278	1.93567
			38.71	6.72067		11.292	31.0397
			10.948	8.92467		6.529	106.55
			39.984	6.42467		8.55	2.68467
			6.863	4.99067		23.571	3.26367
			5.793	4.84567		11.002	6.06867
			16.9653	50.7407		6.196	5.19767
			11.7853	4.80167		1.967	4.54667
			11.5923	22.0117		76.619	26.8747
			49.8203	5.38167		55.025	33.0807
			5.30533	67.8863		6.922	2.28767
			6.46833	4.99033		9.443	5.08067
			39.1553	39.4573		5.947	27.2827
			14.5373	5.12733		8.069	2.57567
			5.45833	3.98033		2.651	2.32367
			51.8167	3.54133		3.494	2.75267
			10.2857	2.11033		13.378	73.2037
			51.4647	4.10833		26.469	20.9927
			20.0947	5.61633		24.082	8.70967
			9.87367	5.86833		99.148	3.69067
			7.09767	3.90333		8.493	5.52067
			14.3947	22.5463		4.307	6.40967
			21.9077	4.78433		11.064	4.78367
			18.8537	44.9463		26.611	6.68467
			42.0427	6.47133		5.317	8.30967
			11.1597	4.73833		3.11233	4.52467
			10.5227	2.22733		2.85633	8.36467
			19.5237	1.96233		11.8673	26.1397
			5.563	2.09333		18.5933	17.6497
			29.408	9.31233		4.94433	14.1757
			28.193	27.7473		7.61733	22.1777
			18.214	8.25533		12.8983	3.86867
			35.174	1.97433		12.5113	6.29167
			57.745	5.138		44.9673	7.31767
			33.913	4.927		16.9653	5.47067
			92.043	3.145		21.0973	10.3247
			14.208	22.863		17.5293	3.23767
			34.481	1.783		24.5573	9.97867
			14.596	1.358		12.1413	3.30367
			14.429	0.996		12.0553	11.5887
			52.884	2.60367		14.5163	29.0957
			24.429	3.69567		14.5963	6.54867
			20.802	15.5887		21.4233	4.63167
			16.2883	60.5727		19.6403	15.1377
			11.5483	20.3497		12.6833	5.64067
			9.51633	3.17567		20.8613	2.45667
			22.5383	20.1937		17.5563	3.28967
			66.1963	2.62367		13.6853	4.25967
			52.7313	15.7187		32.0733	2.03167
			3.01933	14.4777		14.6683	1.94167
			19.3813	13.4077		18.3103	4.55367
			21.1463	41.5177		30.1593	4.94633
			8.60433	51.6427		14.9053	50.4573
			17.1123	5.00267		16.4053	0.511333
			8.91333	20.2797		17.4843	3.87733
			35.2283	10.1787		41.7463	2.51733
			18.1573	1.73567		9.57233	2.88733
			22.2643	2.78867		6.17533	0.937333
			47.0413	2.84167		3.39433	3.74067
			27.8813	10.4477		42.7583	2.23667
			36.3683	9.27167		44.9303	2.06067
			29.9833	12.4527		16.7523	4.79767
			8.08433	20.5807		11.4443	3.43767
			104.045	2.33967		37.0063	1.47167
			38.3147	4.76767		18.5853	11.4907
			41.5467	2.54767		14.5793	3.85467
			45.6357	2.23533		20.2133	4.72267
			8.41567	28.4143		17.9293	3.84767
			55.2487	28.6733		25.0313	3.33167
			33.1637	33.9823		20.9423	2.99067
			48.6457	4.53733		23.1153	3.09267
			37.5717	7.51433		33.7963	2.62767
			9.29867	4.29533		39.2733	10.6787
			22.8087	5.26433		15.1343	24.6857
			13.4737	2.12033		38.8803	1.61467
			3.54767	8.01733		40.9183	1.72167
			24.0537	1.05633		26.0173	2.03267
			35.5057	2.70833		10.9963	2.92867
			43.4847	2.46433		6.81833	4.53
			18.897	2.35333		20.2583	1.627
			68.338	4.04933		3.73333	2.313
			8.042	3.95733		4.64033	0.737
			60.024	2.67633		11.3953	2.963
			30.4	2.31233		13.0373	5.72
			46.748	3.04933		18.2623	3.028
			48.106	4.34833		26.9253	2.128
			23.951	3.39933		22.6883	3.143
			3.136	1.69433		31.1973	19.577
			4.261	4.77333		10.0587	2.39
			47.608	1.217		9.43367	2.539
			1.685	2.509		12.6637	2.09
			23.1913	4.846		17.8147	4.026
			91.1643	3.598		43.8907	8.818
			10.2533	6.95		16.1607	1.686
			42.0683	3.277		14.3677	2.824
			36.0293	2.809		21.7757	3.582
			39.3453	3.5		9.87567	6.661
			93.2233	4.486		9.37367	2.838
			70.9253	3.872		14.2547	2.718
			28.6143	1.066		34.8467	4.607
			50.3223	1.924		9.00967	0.295
			26.0753			8.32767	6.49633
			5.83333			8.85567	5.40833
			6.67533			54.1447	3.71833
			15.1413			18.3447	4.57233
			14.8933			8.95367	34.8483
			33.6553			3.04867	2.56533
			50.9013			7.21767	3.30133
			31.2447			13.6737	2.46233
			7.57367			25.0137	0.851667
			4.53767			5.66267	16.1477
			6.30167			7.41867	0.768667
			26.0917			4.60967	5.18867
			33.3437			3.12767	36.7067
			24.8577			49.7467	5.29367
			8.33167			11.1967	2.85767
			4.35767			7.24167	1.33367
			3.10667			3.67867	2.36767
			9.12167			7.49533	7.01467
			25.6037			4.35433	33.5777
			24.0697			138.248	3.00867
			41.0297			17.6403	3.64067
			7.96067			12.9243	4.31267
			14.4427			23.2733	46.291
			7.83567			12.0053	33.236
			12.8827			7.36733	35.525
			12.8047			98.8143	1.107
			70.6537			4.33133	4.42
			81.5077			7.997	4.253
			12.8477			36.808	2.869
			33.7077			24.351	2.428
			11.7987			24.025	4.106
			41.3527			14.725	2.778
			30.1937			2.961	4.817
			25.0937			8.55	2.216
			12.5797			6.21033	5.875
			9.43167			12.3393	14.409
			53.1547			65.5823	1.677
			19.6057			11.6293	3.694
			15.3467			2.36433	1.672
			12.1187			3.84633	46.595
			12.5657			1.99233	3.169
			81.8087			6.84933	3.049
			31.7527			5.01133	12.489
			9.93667			7.71633	8.628
			6.06867			8.68233	4.787
			13.2817			9.20233	5.716
			31.7947			14.4193	7.066
			24.9087			55.2383	2.836
			13.9637			60.4083	2.724
			24.5007			157.265	4.246
			39.5047			27.0783	1.664
			22.6077			15.7613	2.499
			29.959			57.9813	22.457
			13.49			28.3823	0.88
			44.886			28.3193	3.822
			10.796			19.8843	11.36
			60.9913			8.46933	50.01
			44.4133			5.18733	12.743
			54.1733			8.81533	3.458
			8.28633			26.8223	3.546
			96.9643			19.1333	1.215
			7.76133			63.0033	1.52
			56.7023			12.1113
			9.18733			19.2053
			18.5113			10.4613
			10.8583			4.08033
			3.34033			46.9793
			20.0213			15.1993
			39.4983			8.39033
			79.2693			45.5743
			4.03433			15.2823
			11.7193			13.9573
			22.1473			23.4313
			26.8673			36.5203
			5.83433			76.2053
			13.2763			9.73833
			30.8423			13.7503
			5.40433			6.69033
			36.8663			14.0733
						16.0193
						4.54733
						9.73333
						6.89133
						12.6793
						14.6313
						13.6503
						21.2633
						25.7803
						13.4093
						6.34733
						24.9203
						17.2413
						47.8233
						18.8253
						5.45467
						18.5807
						4.00267
						4.13167
						6.93967
						10.2657
						31.8767
						15.5377
						16.5837
						14.3417
						5.18467
						4.46867
						7.31267
						8.54067
						9.02167
						11.1007
						16.9027
						9.22267
						14.1697
						11.3687
						8.92067
						7.17967
						19.8957
						74.9307
						14.0857
						22.5807
						7.26567
						2.04367
						7.92167
						5.51667
						10.9137
						36.1207
						6.88067
						25.3257
						6.51967
						12.4257
						6.32067
						8.42867
						10.7137
						13.8787
						19.9307
						38.9617
						85.7687
						8.00467
						9.39467
						4.94867
						12.0687
						14.3017
						25.0477
						5.25067
						64.1937
						7.80767
						16.9437
						7.38267
						7.91867
						11.8377
						8.45767
						21.2627
						33.0147
						7.23667
						6.44167
						13.0307
						10.5657
						13.1197
						8.47767
						8.76467
						3.56567
						3.10767
						8.98433
						5.65933
						28.4723
						16.0993
						9.98133
						9.26633
						14.6503
						14.3683
						27.7983
						12.2673
						6.80233
						0.661333
						4.72833
						7.48733
						6.84133
						6.29833
						16.0773
						59.0043
						5.29033
						15.0443
						26.5393
						31.5363
						5.37933
						5.69633
						16.1883
						7.32033
						9.16533
						18.8363
						9.35633
						10.5933
						5.47333
						10.8543
						7.05033
						6.78933
						13.2743
						20.7387
						23.2147
						12.6777
						5.36367
						10.6967
						35.9107
						16.6107
						12.6197
						21.5987
						11.2327
						18.2797
						11.0777
						89.1697
						8.88267
						10.7907
						12.9027
						27.3907
						24.6827
						9.21867
						9.12867
						10.2767
						19.5817
						6.498
						12.501
						6.989
						6.391
						19.801
						36.312
						27.266
						15.138
						8.1
						6.918
						4.364
						14.297
						17.893
						12.469
						9.726
						122.439
						33.822
						35.935
						26.222
						7.072
						5.31
						18.213
						12.585
						37.665
						1.185
						19.66
						7.64
						34.717
						7.748
						8.808
						22.849
						13.331
						34.507
						15.723
						18.044
						14.744
						10.962
						14.034
						19.198
						12.528
						11.239
						13.913
						24.6
						21.929
						5.23633
						6.71733
						14.8753
						105.715
						52.3053
						9.27733
						4.28933
						10.6827
						18.6987
						92.0687
						20.5173
						8.40633
						5.92333
						40.0913
						11.7153
						10.9223
						6.28833
						13.2923
						7.55433
						15.1323
						4.02433
						5.89533
						8.48633
						45.0503
						9.35733
						11.6383
						67.3203
						6.79033
						9.39033
						8.96633
						4.84333
						9.05233
						9.42967
						5.50367
						23.0627
						102.313
						37.0667
						15.7427
						25.1007
						11.4757
						58.1557
						17.7227
						1.37167
						6.87967
						21.0467
						3.54967
						3.74767
						4.87467
						19.3347
						14.4777
						9.92667
						23.4867
						7.77667
						132.819
						47.4647
						7.85067
						15.0967
						25.4587
						36.3787
						16.9117
						37.8827
						13.9067
						13.8877
						4.12967
						14.7617
						6.10367
						15.3377
						5.622
						22.128
						10.135
						7.627
						10.817
						15.617
						7.68
						71.347
						15.37
						16.833
						11.069
						16.042
						14.357
						28.967
						37.845
						1.502
						10.032
						13.576
						7.254
						3.772
						5.636
						13.23
						20.401
						7.475
						10.149
						0.860333
						2.67833
						14.3193
						3.11133
						12.1243
						37.9933
						0.144333
						5.46833
						21.6793
						3.113
						23.325
						14.992
						139.811
						19.214
						4.218
						7.538
						13.26
						16.729
						24.442
						2.312
						13.019
						6.161
						10.105
						16.939
						62.758
						9.772
						4.598
						1.701
						0.405
						4.362
						88.611
						10.02
						0.462
						71.16
						9.985
						11.021
						2.971
						11.135
						16.174
						5.27467
						19.9127
						4.60867
						13.5517
						30.0017
						17.1587
						3.82867
						13.1347

## Sheet: Fig. 6d
	PD7606 CAR				PD7606 Mock
Day 0	0	0	27.424		5.9	0	0
Day 2	245.43	338.698	441.068	237.852	0	0	0	0
Day 5	122.196	180.528	105.256		0	0	16.684
Day 7	440.754	148.43	331.436		0	0	0
	PD7813 CAR				PD7813 Mock
Day 0	0	7.912	0		0	0	0
Day 2	1280.01	1275.83	2667.28	2606.61	48.134	25.112	29.956	38.988
Day 5	583.54	1395.05	383.076		9.124	59.266	29.008
Day 7	665.722	778.066	415.628		27.84	44.75	18.016
	PD8012 CAR				PD8012 Mock
Day 0	25.032	76.006	21.308		106.452	52.95	32.784
Day 2	1327.54	1297.16	2126.64	2107.03	218.14	129.648	181.48	195.964
Day 5	250.918	162.522	107.916		84.174	61.73	94.908
Day 7	172.204	457.338	216.888		197.178	30.094	109.692
