# Supplementary material for: Bioengineered immunocompetent preclinical trial-on-chip tool enables screening of CAR T cell therapy for leukaemia
Source: Nat Biomed Eng. 2025 Jul 1;9(12):2098–114. doi: 10.1038/s41551-025-01428-2 (PMC12705464; doi:10.1038/s41551-025-01428-2)
Supplement: Supplementary file 20 — Statistical source data. [file 41551_2025_1428_MOESM20_ESM.xlsx]

## Sheet: Extended Fig. 2
Collagen IV								Fibronectin								Laminin
Day 1	Day 2	Day 3	Day 4	Day 5	Day 6	Day 7		Day 1	Day 2	Day 3	Day 4	Day 5	Day 6	Day 7		Day 1	Day 2	Day 3	Day 4	Day 5	Day 6	Day 7
1.04708	1.70218	3.05701	2.47671	3.87467	4.04428	4.27827		0.836387	1.04222	1.60821	1.07841	1.73259	0.923615	1.14985		0.790831	1.60406	3.59565	3.26046	3.31229	1.67586	1.19233
0.94414	1.57901	2.66847	2.33874	4.1985	4.07291	5.70709		0.846999	1.30213	1.64609	1.49828	1.50119	0.925253	1.73571		0.80086	1.62124	2.68948	3.71554	3.36202	1.31945	1.74173
0.929665	1.41391	2.84317	2.42365	3.99082	3.98632	8.63608		0.841491	1.1148	1.30027	1.07801	2.04168	0.867743	2.41522		0.789091	1.21945	2.87015	2.00434	3.63708	1.35917	2.89666
0.898526	1.50054	2.39578	2.39393	4.50885	4.16384	9.04452		0.843718	1.05023	1.35519	0.976154	1.20732	0.91865	3.72248		0.883652	1.43056	3.04216	1.95296	2.6628	1.16195	3.02168
0.92463	1.48346	2.68518	2.65102	3.84363	3.71061	9.20773		0.875116	1.24524	1.49404	1.22079	1.09936	1.02993	3.19323		0.951015	1.68788	3.40369	2.68942	1.79757	1.24068	2.29361
0.983414	1.31201	2.6309	2.23811	4.37931	3.89045	8.31508		0.961342	1.35574	1.8457	1.1048	1.03394	0.874667	2.08247		0.903064	1.67475	3.74717	2.66222	1.67231	1.01759	1.8378
0.899836	1.61227	2.70208	2.3006	4.28499	3.93343	9.12055		0.947574	1.39735	1.76914	1.08714	2.57647	0.844784	2.43787		0.983424	1.56109	4.20827	1.80266	3.88359	1.18713	2.3908
0.893394	1.62877	2.96446	2.70719	4.64447	3.55455	7.49058		0.877609	1.54362	1.68202	0.83194	1.02526	1.3041	2.24065		0.919594	1.56029	4.32657	1.32463	2.59858	1.74349	1.81305
0.895386	1.65062	2.72654	3.00268	4.01056	4.79963	7.67928		0.885858	1.463	1.89122	0.900192	1.12888	2.68401	3.07164		0.825503	1.93975	4.34682	1.42991	3.14347	3.01075	5.08556
0.873745	1.52121	2.94655	2.85733	4.16368	3.75966	7.27476		0.790972	1.45529	1.37867	1.33121	1.87952	0.834238	2.24072		0.776128	1.81555	3.09268	3.06735	3.72386	1.10555	2.23401
0.987309	1.69236	2.463	2.47433	2.82767	4.33772	7.32003		1.05404	0.951096	1.14297	1.23587	1.6428	0.754695	2.26606		1.12939	1.39624	2.64382	3.82302	1.78104	1.37252	3.34754
1.11193	1.89304	2.83905	2.85636	2.77554	3.40112	4.56978		0.982719	1.19055	1.32767	1.07442	1.26383	1.11816	0.817203		1.06597	1.66562	3.60325	3.09719	1.86628	1.59181	1.16795
1.11211	1.75892	2.51646	2.8229	2.94665	3.42287	3.24526		0.980171	1.33011	1.44885	1.59239	1.26105	0.789414	0.706226		1.13631	1.78753	3.13714	4.18984	2.14405	0.718464	0.787374
1.04876	2.19982	2.9142	2.9409	3.15457	3.2567	4.70526		0.887048	1.27705	1.40921	1.33759	1.15294	0.766396	0.947986		1.04879	1.57456	3.08954	3.74289	1.61496	0.686136	1.1949
0.983417	1.95244	2.31796	3.2297	3.2261	2.62959	5.13995		0.988881	1.05163	1.21402	1.44761	1.01452	0.670619	0.787884		0.959694	1.47645	2.7449	3.7578	1.32684	0.52706	1.10591
1.0804	1.79204	2.30794	2.86827	3.03068	3.88546	3.98849		1.10325	1.19314	1.36803	1.2722	1.52591	0.715135	0.981659		1.1449	1.43986	3.35196	3.60704	1.96511	0.734133	1.21732
1.07433	2.01501	2.41541	2.17332	3.01765	3.11465	5.67394		1.15923	1.27861	1.27431	1.83141	1.04789	0.829118	1.53636		1.23002	1.67886	3.20106	4.20492	1.44577	0.895188	1.9231
1.10989	1.90749	2.083	2.2307	2.76965	3.97433	3.69699		0.995306	1.24859	1.60201	1.51808	0.888254	1.25607	0.993294		1.21658	1.68726	3.6517	4.36216	1.38942	1.9128	0.968983
1.03253	2.17897	2.42322	2.13658	3.544	3.7427	3.4554		1.035	1.16425	1.81643	1.22523	1.00209	0.989534	0.710987		1.08395	1.50178	4.66104	3.19969	1.52385	1.45227	0.789035
1.09888	1.83814	2.49212	3.03479	3.28126	3.86358	4.51007		0.957357	1.0167	0.823303	1.11369	0.727562	0.708588	0.816146		1.04508	1.57531	3.15023	2.67284	1.48706	0.925789	1.05935
1.06139	1.62563	1.87695	1.91419	3.21404	3.11194	3.33418		0.859397	1.0198	0.986486	0.873589	1.24432	0.72193	0.637129		1.1535	1.17298	2.17944	2.16615	2.19638	0.664166	0.826089
0.989308	1.61001	1.9796	2.10276	3.74038	3.00712	5.82159		1.17439	1.31218	1.96975	1.09844	0.889194	0.699011	5.60936		1.08265	1.39977	3.91935	2.59158	1.78034	0.720605	1.90414
0.945586	1.723	1.99031	2.32737	3.33179	3.36504	5.80391		1.15825	1.1509	1.78329	1.41825	1.51243	1.73853	6.67751		1.05316	1.2425	3.63519	2.91607	2.61966	1.42015	2.0568
0.906077	1.62045	2.17004	1.95956	3.05083	3.97371	6.18775		1.06269	1.36999	1.75513	1.41166	1.28725	0.665048	5.36824		0.903467	1.56335	3.57982	3.61359	1.56583	1.38037	2.41775
0.958535	1.58419	1.79808	2.28681	3.08443	3.12756	5.09297		0.980595	0.963458	1.08805	1.02325	0.986761	1.40466	5.87262		0.92367	1.26584	2.87326	2.72041	2.40231	1.50321	1.84163
1.0804	1.76393	2.15868	2.3314	3.4966	3.46594	6.13922		0.890556	1.35414	1.49627	1.21776	1.45483	1.14024	6.23371		0.99036	1.47136	3.82263	3.75405	1.94317	0.984861	2.13062
1.10666	1.78532	2.33954	2.42654	3.44205	3.56462	6.07604		1.22186	1.19376	1.54908	1.26266	1.4731	0.859922	5.96257		1.02861	1.31749	4.09667	2.8244	1.95644	0.72187	2.4545
1.05144	1.85125	2.17096	2.4096	3.54504	3.36823	7.27401		1.23357	1.4898	1.44185	1.19643	1.47071	0.891868	6.23231		1.02863	1.43182	3.80731	3.03483	2.16941	0.797813	2.06609
0.982924	1.70811	2.46573	2.15723	4.09155	3.31474	4.53343		1.28113	1.39108	1.55492	1.17511	1.37256	0.900981	3.7973		1.05508	1.49619	3.02228	2.52735	2.40061	0.88402	1.61733
0.988318	1.5094	2.15239	2.11271	2.70988	3.74028	1.07444		1.2875	1.30659	1.57577	0.865499	0.611865	1.20313	7.05949		1.09702	1.48371	3.08732	1.87738	1.17357	1.11489	1.53399
1.34491	1.45501	2.06502	1.0202	4.42977	3.52809	1.14307		0.833737	1.14804	1.09102	0.605694	3.04901	1.00637	5.19704		1.03671	1.85376	2.80549	0.912277	3.16672	0.946485	1.80022
0.84404	1.47716	1.50094	0.705167	3.45199	2.81775	0.846279		1.03624	1.50909	0.629327	0.630963	3.05875	0.852789	4.39358		1.3025	2.42778	1.0747	0.778763	2.70877	0.736144	0.843983
0.997928	1.29444	1.0667	0.629742	3.57449	3.79412	0.958357		0.960238	1.51926	0.562611	0.664084	3.02387	2.45032	4.58448		1.30586	2.30293	0.818345	1.03811	2.21577	2.08215	0.799671
1.22221	2.78718	1.19251	0.646858	3.3218	6.50029	1.08196		1.00021	1.37723	0.753746	0.820405	2.67551	3.40317	5.69449		1.18508	2.14155	1.40805	1.19155	2.17542	5.56304	1.11588
1.53544	1.41394	1.16598	0.670537	2.85974	6.55609	1.14025		0.971308	1.4907	0.823357	0.816893	2.77505	3.73897	7.11582		1.27638	1.94596	1.32581	1.17486	2.22009	3.35237	1.25824
1.1948	1.08786	1.03761	0.909376	3.57052	4.26413	0.812445		0.992341	1.25948	0.855707	0.847833	3.0906	2.46918	5.08573		1.34786	1.48861	1.01893	1.37082	1.61894	2.38211	0.857698
0.813763	2.52568	0.976609	0.676067	3.49251	4.53282	1.00464		1.01674	1.47567	0.900041	0.676927	3.08371	2.50969	5.40469		1.1948	1.89916	1.07048	1.12874	2.32606	2.49581	0.995862
0.973322	1.7353	1.18694	0.732155	3.42035	5.82627	1.13424		1.00873	1.26158	0.943977	0.881414	3.09445	3.11842	8.13419		1.03291	1.91596	1.28484	1.19454	2.00097	2.35798	1.69127
0.777523	1.78262	1.02301	0.874665	3.98234	4.24672	1.0281		1.0049	1.53839	0.876793	0.812362	3.4775	2.90025	7.44329		0.902864	2.11763	1.31925	1.07555	2.42792	2.14906	2.01619
1.0744	1.3655	1.36244	0.90133	3.75877	5.13301	0.963605		0.936074	1.06684	0.898908	0.86992	2.97872	3.09882	5.7032		0.833238	1.64872	1.35971	1.19946	2.5774	2.68558	1.47027
0.993043	1.42659	1.51647	0.779315	3.62773	5.32489	1.06668		1.19022	1.20474	0.97357	0.773484	3.1133	2.87032	7.0919		0.824715	1.65305	1.29319	0.994272	2.7271	2.52856	1.48303
0.940804	1.68867	0.877931	0.794876	3.63544	4.85725	4.65958		1.30934	1.50688	0.90175	0.925035	2.38982	2.52282	2.20765		1.06693	2.51207	1.09498	1.08794	3.13161	2.88146	1.39615
1.11912	1.79845	1.53451	0.364714	4.38753	4.66663	4.56955		1.46925	1.81431	0.886986	0.51128	2.61412	3.2868	2.52756		1.22787	2.95631	1.42213	0.230645	4.96643	3.60334	1.19838
1.49978	1.63044	0.996462	1.40609	4.94906	5.98557	3.95158		1.33723	1.48171	0.883547	0.628257	2.84319	3.99002	2.49462		1.24724	2.28936	1.01822	0.736958	6.19467	4.163	1.71749
1.06814	1.56644	0.833684	1.25289	4.23944	6.08347	4.49119		1.44037	1.35012	0.720968	0.774299	2.81141	3.67635	2.1164		1.04887	1.76018	1.16323	1.02903	4.07922	3.39001	1.51241
1.14304	1.47168	1.06347	1.54782	4.90263	5.49317	4.02442		1.15086	1.25884	0.672588	0.884729	2.43168	3.61299	2.39739		0.80085	1.74207	0.971077	0.874381	6.3087	2.66557	1.38704
1.05482	1.46847	0.893016	2.01681	5.09888	3.70009	3.39159		1.19691	1.03286	0.449037	0.941769	2.47723	2.39155	2.26381		1.16836	1.64741	0.813954	0.89438	6.51283	1.72698	1.60516
1.41585	0.6548	0.755777	1.17534	4.97785	5.05351	2.63842		1.41045	0.561596	0.511418	0.773139	2.45754	2.91356	2.13068		1.15498	0.79426	1.00945	1.01312	4.21134	1.99321	0.824769
1.20265	0.76533	0.699729	1.22695	4.31078	3.70022	3.51582		1.20471	0.593651	0.543023	0.719145	2.43614	2.94451	2.23666		1.11935	0.925195	0.974385	1.22098	3.66974	1.61007	1.20385
1.26417	0.640666	0.579187	1.36646	4.88333	4.9691	3.5916		1.19628	0.613218	0.619439	0.711902	3.05159	3.28132	1.98631		0.991863	0.973645	0.939233	1.32667	3.83091	2.11919	1.3619
0.996752	0.624958	0.644545	1.31061	3.73076	4.48236	5.29154		0.654752	0.684253	0.546565	0.660042	3.07258	3.34569	2.70307		0.753651	1.05229	0.897143	1.28337	3.25928	2.34342	1.77407
0.959894	0.698931	0.681498	1.34118	4.01235	6.06935	6.22389		0.754524	0.540677	0.497203	0.704292	2.47255	4.10058	2.60068		0.821769	1.01836	0.852362	1.19076	3.59114	4.41011	1.88147
0.738653	1.25018	0.701268	1.55564	4.91862	3.4339			0.690191	0.583423	0.529229	0.719089	2.16145	1.97551			0.728859	0.938813	0.865873	1.32373	4.80447	1.72749
0.695753	0.66204	0.678558	1.17662	4.27178	2.71546			0.789354	0.636259	0.513026	0.749342	3.20454	1.94294			0.814689	1.2008	0.783641	1.13469	4.70694	1.76842
0.761663	0.924993	0.669879	0.83145	4.48259	3.93825			0.760604	0.622693	0.476586	0.688513	3.76903	2.69571			0.807022	1.06358	0.75378	0.991126	4.28087	1.7917
0.604666	0.602746	0.732832	1.42506	4.97015	3.11782			0.7286	0.611588	0.572337	0.612629	3.58716	3.09334			0.74055	1.02078	1.00464	0.820028	5.45299	2.45037
0.626185	1.00346	0.759423		4.50822	4.06802			0.741916	0.448954	0.554948		3.78347	2.27475			0.774908	0.665795	0.910368		4.03504	2.3579
0.703041		0.728857		3.47161	3.47648			0.756158		0.541228		4.18121	1.95414			0.803305		0.890276		2.08989	1.37661
0.816564		1.83503		1.7305	2.62256			0.747437		0.542185		3.73515	2.34246			0.879138		0.936151		1.50053	1.92665
0.617068		0.857336		1.7066	3.61795			0.710325		0.537468		3.72234	2.58894			0.806865		0.835839		1.86842	1.82024
		0.930264		2.06028	2.93751					0.524246		4.03709	2.3586					1.1705		1.47606	2.02157
		0.984337		1.81176						0.50138		3.49172						0.912521		1.49632
				1.90945								3.54814								1.42017
				2.40706								3.78312								1.43146
				2.20676								3.46122								1.59519
				1.96747								3.62411								1.20737
				1.85778								3.54784								2.35495
				1.92525								3.44144								1.67596
				2.52308								1.37604								2.20273
				2.2384								1.196								1.9519
				2.25092								1.23015								1.55525
												1.26341
												1.26744
												1.25299
												1.10864
												1.14989
												1.28064
												1.38578
												1.28224
												1.44096
												1.23428
												1.29005
