# Supplementary material for: Bioengineered immunocompetent preclinical trial-on-chip tool enables screening of CAR T cell therapy for leukaemia
Source: Nat Biomed Eng. 2025 Jul 1;9(12):2098–114. doi: 10.1038/s41551-025-01428-2 (PMC12705464; doi:10.1038/s41551-025-01428-2)
Supplement: Supplementary file 21 — Statistical source data. [file 41551_2025_1428_MOESM21_ESM.xlsx]

## Sheet: Extended Fig. 3d
Granzyme B	CAR+CD19+									CAR+CD19-									CAR+None									CAR off-chip
Day 1	356.04	235.348	188.587	381.351	162.795	547.989	100.734	448.549		140.816	70.485	133.282	176.478	69.303	136.982	46.096	98.29		133.162	147.236	100.734	183.189	71.669	143.379	34.337	106.881		121.786	78.815	132.004	143.571	42.713	71.669	46.096	57.177
Day2	330.861	243.657	431.15	328.317	274.538	683.109	781.002	768.425		64.595	39.338	63.983	89.813	23.948	34.878	43.922	43.922		50.676	28.279	73.224	93.432	69.303	71.669	80.272	52.704		56.436	34.878	40.69	85.022	20.739	26.106	22.138	30.19

## Sheet: Extended Fig. 3e
Perforin	CAR+CD19+									CAR+CD19-									CAR+None									CAR off-chip
Day 1	176.35	315.949	65.321	447.939	39.957	240.292	62.019	305.103		217.327	647.877	41.583	331.224	31.326	139.989	179.926	374.963		176.57	348.493	11.331	168.519	25.474	137.371		81.497		278.234	204.614		65.321	92.317	134.75	45.076	81.497
Day2	202.054	252.968	553.109	362.18	42.802	171.185	213.549	216.315		191.795	126.869	243.701	191.228	31.326	54.054	112.569	106.467		116.312	86.931	199.64	124.634	56.839	51.258	48.53	41.583		92.317	59.614	55.335	30.822	34.221	45.633	23.338	23.338

## Sheet: Extended Fig. 3f
CD25+ in CD3+ T-cell (%)
Mock	CAR
11.4	40.7
6.17	31.9
2.79	18.5
2.65	12
3.67	32.5

## Sheet: Extended Fig. 3g
CD69+ in CD3+ T-cell (%)
Mock	CAR
34.1	45.9
17.1	55.3
17.8	60.9
43.4	51.5
30.6	39.1

## Sheet: Extended Fig. 3i
IFN-γ (pg/ml)
Mock	CAR	Mock	CAR	Mock	CAR
12 h		24 h		48 h
9.065	16.0295	1.04	18.137	0.4825	11.421
12.1835	36.779	2.6515	11.759	1.443	5.412
22.3965	55.6655	3.612	13.543	2.155	8.729
22.305	30.172	2.3175	11.843	3.2085	4.755
9.497	36.471	1.4205	7.761	0.193	5.596
8.484	62.693	1.4205	10.085	0.153	5.178
8.135	68.8455	0.848	8.843	0	7.169
6.9765	58.479	1.1545	9.93	0.1555	6.554

## Sheet: Extended Fig. 3j
granzyme B (pg/ml)
Mock	CAR	Mock	CAR	Mock	CAR
12 h		24 h		48 h
491.519	557.525	430.832	651.074	131.19	439.417
484.438	963.751	184.931	740.641	65.355	258.12
969.088	1871.9	814.29	864.265	67.247	769.424
865.279	1112.58	138.092	923.543	75.453	392.109
714.98	2439.85	259.848	590.33	59.8865	375.091
660.138	2089.13	465.517	842.052	105.99	260.998
615.639	2084.97	400.695	785.286	47.3845	340.024
599.136	1788.57	470.708	623.851	95.755	274.296

## Sheet: Extended Fig. 3k
Perforin (pg/ml)
Mock	CAR	Mock	CAR	Mock	CAR
12 h		24 h		48 h
46.1155	46.1235	35.7085	42.231	9.2255	40.916
46.1235	84.715	10.5695	75.762	1.184	25.2115
102.532	166.916	11.923	79.602	22.579	77.0425
102.532	108.891	11.923	91.095	22.579	33.0985
242.703	511.557	88.104	188.728	43.9105	169.71
262.692	360.855	112.421	224.717	34.479	168.703
242.704	441.491	107.369	202.728	29.197	153.673
195.728	359.849	122.504	177.721	36.583	132.579
