# Supplementary material for: Bioengineered immunocompetent preclinical trial-on-chip tool enables screening of CAR T cell therapy for leukaemia
Source: Nat Biomed Eng. 2025 Jul 1;9(12):2098–114. doi: 10.1038/s41551-025-01428-2 (PMC12705464; doi:10.1038/s41551-025-01428-2)
Supplement: Supplementary file 22 — Statistical source data. [file 41551_2025_1428_MOESM22_ESM.xlsx]

## Sheet: Extended Data Fig. 4a
	Mock T cell																									CD28ζ-CAR T cell
Day 0	213	161	256	208	301	113	159	157	168	160	135	130	276	128	149	285	350	268	253	334	340	324	294	315		329	235	152	267	237	201	274	316	183	74	174	159	150	225	107	190	274	192	125	281	265	196	220	348
Day 1	181	201	262	254	366	184	243	346	199	200	161	172	344	179	224	420	304	261	432	417	486	383	442	459		300	255	264	340	285	178	339	247	209	211	195	220	216	351	190	298	290	217	155	319	375	220	175	360
Day 2	209	183	221	276	349	353	279	313	333	334	206	246	175	166	204	192	499	287	445	640	465	379	569	408		231	161	151	217	189	62	207	124	180	66	127	140	246	383	185	139	282	245	72	259	250	86	166	276
Day 3	260	185	274	270	358	346	246	385	398	439	249	319	670	197	329	648	382	375	496	609	472	407	572	467		172	118	130	133	114	44	106	56	57	7	1	108	71	139	45	47	134	116	34	178	111	38	16	137
Day 4	257	196	216	239	363	533	427	406	436	454	308	349	655	321	344	566	706	538	541	607	520	470	584	565		61	28	26	54	27	0	38	4	1	1	1	1	2	0	0	2	76	23	1	85	42	3	1	40
Day 5	223	191	232	236	364	523	469	382	544	567	397	375	370	332	439	567	601	495	574	665	508	495	624	521		15	0	13	13	4	0	3	0	0	0	0	0	0	0	0	0	5	1	0	39	18	1	1	2
Day 6	284	184	270	310	416	627	512	435	514	367	363	270	785	316	517	677	692	660	646	622	588	554	629	526		0	0	0	4	0	0	0	0	0	0	0	0	0	0	0	0	0	0	0	0	2	0	0	0
Day 7	351	304	305	236	511	771	432	486	558	561	418	267	582	399	560	542	606	628	641	677	691	534	668	552		0	0	0	0	0	0	0	0	0	0	0	0	0	0	0	0	0	0	0	0	0	0	0	0

## Sheet: Extended Data Fig. 4b
CD25 expression					CD69 expression
Mock T cell	CD28ζ-CAR T cell	ICOSζ-CAR T cell	4-1BBζ-CAR T cell		Mock T cell	CD28ζ-CAR T cell	ICOSζ-CAR T cell	4-1BBζ-CAR T cell
36.7	332.3	48.3	161.3		22.7	15	41.7	677
3.7	454.7	138.3	143.3		116.7	15	1353.7	142
0.7	545.7	271.3	418.3		4.7	80	225.7	74
5.7	165.7	483.3	368.3		72.7	30	197.7	71
0.7	226.7	431.3	57.3		15.7	34	52.7	37
29.7	46.7	477.3	98.3		37.7	20	14.7	128
22.7	27.7	370.3	74.3		25.7	17	200.7	32
6.7	217.7	29.3	192.3		65.7	68	19.7	274.333
4	99.7	384.7	268.3		261	56	130.7	195.333
5	122.7	397.7	119.3		37	42	184	216.333
7	171.7	161.7	6.3		127	205	182	83.3333
16	51.7	485.7	800.3		65.3	126	25	18.3333
83	142.7	198.7	303.3		247.3	93	328	16.3333
93	144.7	532.7	75.3		146.3	51	246	157.333
17	79.7	231.7	272.3		147.3	124.3	92	163.333
36	327.7	72.7	104.3		67.3	284.3	146	85.3333
145	466.7	307.7	225.3		46.3	369.3	86	149.333
8	48.7	155.7	64.3		21.3	909.3	403	96.3333
80	154.7	171.7	33.3		6.3	828.3	124	100.333
144	835.7	121.7	461.3		123.3	145.3	124	124.333
23	333.7	131.7	268.3		133.3	70.3	90	80.3333
35	351.7	255.7	15.3		47.3	227.3	23	231.333
6	424.7	261.7	133.3		128.3	45.3	108	72.3333
5	221.7	91.7	233.3		8.3	101	69	162.333
13	190.7	242.7	217.3		217.3	191	75	229.333
4	168.7	231.7	37.3		7.3	219	119	166.333
10	10.7	60.7	235.3		260.3	70	22	208.333
18	226.7	303.3	210.7		1.3	60	70	76.3333
8	75.7	416.3	62.7		94.3333	80	60	152.333
1	521.7	142.3	12.7		39.3333	209	164	58.3333
5	86.7	152.3	30.7		76.3333	53	144	130.333
11	52.7	66.3	7.7		13.3333	226	139	47.3333
213	80.7	198.3	403.7		33.3333	231	74	42.3333
32	99.7	427.3	21.7		38.3333	165	54	42.3333
53	167.7	363.3	94.3		356.333	37	95	136.333
238	214.7	541.3	219.3		164.333	137	73	58.3333
4	111.7	777.3	54.3		573.667	266	111	143.333
8	458.7	435.3	239.3		84.6667	305	16	145.333
43	176.7	488.3	389.3		51.6667	141	168.3	81.3333
26.3	190.7	83.3	114.3		391.667	962	7.3	63.3333
3.3	112.7	287.3	54.3		54.6667	149	34.3	186.333
27.3	185.7	46.3	82.3		282.667	522	270.3	101.333
6.3	40.7	94.3	250.7		31.6667	113	172.667	160
38.3	189.3	237.3	85.7		66	206	14.6667	221
7.3	206.3	247.3	95.7		19	204	280.667	97
102.3	160.3	303.3	123.7		57	126	1.6667	97
8.3	39.3	227.3	80.7		269.667	246	32	234
56.3	265.3	210.3	49.7		42.6667	123.5	144	351
171.333	48.3	158.3	53.7		124.667	25.5	54	12
10.3333	232	216.3	142.7		28.3333	133.5	221	120
18.3333	247	267.3	84.7		209.333	409.5	390	709
15.3333	291	209.3	248.7		27.3333	576	12	14
22.3333	189	309.3	54.7		12	81	139	25
69.3333	200	52.3	113.7		6	258	38	568
18.3333	231	85.3	4.7		3	241	152	177
8.3333	151	260.3	282.3		185.333	43	148	220
23.3333	86	263.3	185.3		9.3333	321	99	197.667
15.3333	423.667	296.3	50.3		30.3333	288	202	204.667
11	454.667	261.3	117.3		24	166	244	77.6667
1	204.667	401	41.3		129	160	26	411.667
12	71.6667	856	78.3		31	245	47	21.6667
7	414.667	265	81.3		15	545	52.6667	20.6667
8	64.6667	706	64.3		21	283	96.6667	132.333
8	203.667	562	6.3		121	107	103.667	96.3333
12	218.667	403	93.3		108	748	17.6667	63.3333
28	216.667	660	10.3		72	81	32.6667	504.333
4	175.667	324	238.3		56.3333	592	45.6667	291.333
18	115.667	45	421.3		5.3333	16	51.6667	37.3333
5.6667	122.667	635	154.3		30.3333	286.333	83.6667	126.333
5.6667	3.6667	411	21.3		150.667	208.333	90.6667	46.3333
0.6667	27.6667	499	23.3		254.667	138.333	16.6667	268.333
0.6667	107.667	243	4.3		181.667	1161.33	53.6667	557.333
5.6667	133.667	144	340.7		115.667	59.3333	39.6667	365.333
4.6667	153.333	9	83.7		149	450.333	60.6667	302.333
4.6667	105.333	35.6667	141.7		23	104.333	157.667	135.333
9.6667	423.333	346.667	166.7		92	275.333	164.667	249.333
4.6667	51	123.667	30.7		132	430.333	184.667	59.3333
7	109	231.667	449.7		252	78.3333	248.667	114.333
8	131	247.667	685.7		708	113.333	35.6667	214.333
13	60	282.667	565.7		319	210.333	596.667	226.333
7	155	199.667	210.7		102	751.333	131.667	83.3333
7	202	32.6667	256.7		3.3333	275.333	158.667	236.667
6	349.667	507.667	190.7		1.3333	698.333	252.667	118.667
282	186.667	309.667	17.7		317.333	298.333	325.667	42.6667
2	65.6667	349.667	263.7		184.333	176.333	99.6667	190.667
2	129.667	365.667	56.7		60.3333	1182.33	215.667	472.667
4	5.6667	249.667	226.7		501.333	558.333	109.667	94.6667
286	136.667	83	27.7		35.3333	667.333	44.6667	61.6667
6	72.6667	54	19.7		4.6667	768.333	118.333	23.6667
25	108.667	407	58.7		16.6667	105.333	364.333	114.667
5	72.6667	243	81.7		2.6667	8.3333	830.333	186.667
7	82.6667	549	87.7		18.3333	388.667	96.3333	91.6667
100	155.667	144	207.7		2.3333	553.667	46.3333	26.6667
16	377.667	236	6.6667		19.3333	63.6667	227	127.667
139	90.6667	247	306.667		64.3333	189.667	106	378.333
11	270.667	148	12.6667		19.6667	143.667	47	1.3333
12	160.333	40	119.667		51.6667	182.667	61	321.333
72	172.333	47	340.667		107.667	175.667	86	151.333
10	61.3333	177.333	180.667			25	134	900.333
9.6667	78.3333	359.333	74.6667			51	245	796.333
52.6667	128.333	153.333	43.6667			244	63	104.333
8.6667	80.3333	232.333	109.667			89	132	96.3333
2.6667	75.3333	410.333	561.667			430	26	32.3333
0.6667	174.333	427.333	59.6667			189	61	103.333
7.3333	442.333	53.3333	4.6667			165	275.667	82.3333
13.3333	232.333	756.333	301.333			62	527.667	43.3333
4.3333	9.3333	196.333	816.333			78	361.667	57.3333
6.3333	114.333	345.333	188.333			156	224	21.3333
63.3333	124.333	369.333	174.333			108	131	55.3333
3.3333	313.333	97.3333	123.333			132.333	196	65.3333
16.3333	39	138.333	146.333			63.3333	315	117
16.3333	10	279.333	401.333			815.333	194	94
8.3333	162	59.3333	169.333			202.333	246	211
7.6667	91	375.333	314.333			498.333	177	163
6.6667	165	106.333	294.333			312.333	92	358
4.6667	62	359.333	16.3333			662.667	170.333	213
76.6667	164	190.333	179.333			219.667	305.333	373
8	157	237.333	14.3333			127.667	79.3333	37
7	173	58.3333	167.333			108.667	154.333	116
6	56	26.3333	201.333			34.6667	421.333	71
66	35	538.333	288			65.6667	180.333	74
0	54	248.333	12			179.333	165.333	420
	5	340.333	148			25.3333	92.3333	183
	39	556.333	154			30.3333	169.333	13
	62	301.333	265			178.333	374.333	63
	61	260.333	14			284.333	411.333	141
	150	845.333	333			612.333	347.333	50
	178	6.3333	62			167.333	750.333	344.333
	98	109.667	150			27.3333	110.333	82.3333
	104	513.667	34.3333			246.333	94.3333	207.333
	34	238.667	274.333			397.333	37	76.3333
	59	450.667	3.3333			583.333	75	85.3333
	28	130.667	330.333			703.333	56	65.3333
	66	721.667	20.3333			807.333	93	160.333
	147	389.667	104.333			76.3333	51	239.333
	106	235.333	19.3333			541	11	89.3333
	57	330.333	91.3333			62	174	358.333
	108	14.3333	38.3333			141	19	256.333
	68	279.333	351.333			108	39	108.333
	167	425.333	369.333			151	109.667	142.333
	157	250.333	34.6667			108	223.667	156.333
	18	265.333	106.667			263	122.667	6.3333
	27	248.333	108.667			36	557.667	29.3333
	47	146.333	43.6667			12	124.667	76.3333
	330.667	266.333	4.6667			313.333	317.667	46.3333
	283.667	160.333	13.6667			112.333	212.667	142.333
	79.6667	383.333	87.6667			134.333	193.667	38.3333
	251.667	206.333	122.667			51.3333	102.667	57.3333
	73.6667	570.333	225.667			267.333	204.667	18.6667
	42.6667	187.333	326.667			119.333	206.667	39.6667
	93.6667	333.333	26.6667			658	40.6667	175.667
	45.6667	246.333	469.333			573	63.6667	125.667
	13.6667	257.333	48.3333			536.333	143.667	133.667
	85.6667	410.333	90.3333			10.3333	66.3333	276.667
	35.6667	547.333	389.333			232.333	116.333	172.667
	178.667	255.333	320.333			302.667	35.3333	92.6667
	83.6667	162.333	39.3333			6.6667	166.333	385.667
	105.667	776.333	16.3333			58.6667	204.333	72.6667
	182.667	80.3333	410.333			55.6667	32.3333	151.667
	4.6667	75.3333	153.333			104.667	626.333	494.667
	88.6667	98.3333	411.333			1.6667	314.333	50.6667
	118.667	49.3333	251.333			33.6667	235.333	30.6667
	243.667	755.333	194.667			21.6667	105.333	24.6667
	38.6667	30.3333	45.6667			619.667	224.333	122.667
	34.6667	507.333	11.6667			536.667	243.333	44.6667
	14.6667	313.333	8.6667			33.6667	39.3333	152.667
	175.667	397.333	133.667			65	122.333	24.6667
	174.667	87.3333	514.667			11	158.333	54.6667
	198.667	97.3333	176.667			53	120.333	110.667
	57.6667	292.333	800.667			46	197.333	98.3333
	63.6667	514.333	102.667					80.3333
	6.6667	657.333	86.6667					99.3333
	34.6667	266.333	277.667					115.333
	67.6667	227.333	32.6667					130.333
	109.667	550.333	467.333					178.333
	57.3333	232.333	233.333					80.3333
	46.3333	159.333	20.3333					185.333
	59.3333	574.333	34.3333					72.3333
	201.333	125.333	69.3333					91.3333
	116.333	37.3333	122.333					192.333
	93.3333	103.333	22.3333					473.333
	18.3333	54	102.333					100.333
	5.3333	219	306.333					420
	71	345	57.3333					292
	4	171	154.333					85
	63	186	79.3333					254
	90	777	8.3333					259
	139	79	123.333					294
	80	248	35.3333					383
	39	218	20.3333					192
	69	408	23.3333					184
	148	91	2.3333					32
	70	139.667	24.3333					40
	78	353.667	142.333					191
	13.6667	336.667	55.6667					44
	1.6667	349.667	54.6667
	39.6667	860.667	57.6667
	52.6667	250.667	178.667
	56.6667	89.6667	9.6667
	17.6667	366.667	136.667
	71.6667	123.667	445.667
	199.667	177.667
	30.3333	458.667
	103.333	439.667
	111.333	339.667
	89.3333	168.667
	65.3333	429.667
	24.3333	515.667
	83.3333	91.6667
	264.333	35.6667
	130.333	238
		196
		231
		273
		195
		99
		360
		378
		350
		434
		706
		109
		400
		182
		41
		718
		395
		576
		556
		222
		257.667
		448.667
		324.667
		231.667
		263.667
		225.667
		641.667
		183.667
		396.667
		392.667
		336.667
		191.667
		465.667
		249.667
		576.667
		278.667
		309.667
		325.667
		236.667
		116.667
		495.667
		199.667
		405.667
		412.333
		197.333
		599.333
		96.3333
		260.333
		726.333
		436.333
		748.333
		446.333
		164.333
		535.333
		523.333
		472
		619
		500
		187
		827
		380
		259
		366
		280
		358
		308
		465
		516
		279
		253

## Sheet: Extended Data Fig. 4c
	CD28ζ-CAR T cell	ICOSζ-CAR T cell	4-1BBζ-CAR T cell
IFN-γ	6.40727	1	3.11412
I-309	1	2.07044	2.6922
IL-10	5.38215	3.19123	1
IL-13	1	1.23518	4.78401

## Sheet: Extended Data Fig. 10d,e
IL-13 secretion
		Mock T cell			CD28ζ-CAR T cell			ICOSζ-CAR T cell			4-1BBζ-CAR T cell
2D test	Day 1	5.996	3.314	0.8225	188.444	43.708	11.25	130.34	40.35	3.7725	202.802	19.36	381.683
	Day 2	4.34	1.498	1.285	165.534	2.3	44.4725	39.23	3.108	6.425	72.42	2.704	85.6775
On-chip	Day 1	3.108	1.298	9.1775	111.384	151.504	14.325	224.202	81.464	6.9675	97.874	111.866	337.582
	Day 2	3.108	5.394	10.305	88.938	209.682	28.655	98.826	185.192	24.725	677.06	784.148	776.423
IL-10 secretion
		Mock T cell			CD28ζ-CAR T cell			ICOSζ-CAR T cell			4-1BBζ-CAR T cell
2D test	Day 1	0.104	0.944	0	122.428	21.356	2.166	50.424	23.444	0.6005	3.868	0	2.5965
	Day 2	1.78	0	0	115.28	0	8.663	24.28	0	2.272	4.284	0	1.816
On-chip	Day 1	0.944	0	7.155	110.384	112.16	10.067	93.612	44.06	7.311	3.868	4.284	2.7935
	Day 2	9.272	3.448	10.403	324.148	409.412	8.46	224.836	193.288	12.82	38.14	49.572	3.262
IFN-γ secretion
		Mock T cell			CD28ζ-CAR T cell			ICOSζ-CAR T cell			4-1BBζ-CAR T cell
2D test	Day 1	114.592	45.092	6.5975	2927.34	504.964	2359.09	1825.72	399.316	865.258	1968.31	332.004	2740.38
	Day 2	97.988	11.316	4.025	1662.68	35.228	1950.47	332.004	35.692	273.17	831.76	26.932	392.66
On-chip	Day 1	62.416	14.372	96.1325	2361	2227.76	278.952	2077.14	835.592	305.168	959.536	731.848	1133.17
	Day 2	58.04	20.596	371.043	1892.34	2450.52	1204.75	1240.68	1530.83	591.11	2389.02	3136.78	3879.84
I-309 secretion
		Mock T cell			CD28ζ-CAR T cell			ICOSζ-CAR T cell			4-1BBζ-CAR T cell
2D test	Day 1	72.112	153.624	36.505	843.256	694.3	247.085	1258.12	910.264	183.85	1591.61	677.912	4481.53
	Day 2	147.428	66.96	35.985	944.664	48.04	282.777	1126.46	109.268	145.952	3024.46	66.22	3282.45
On-chip	Day 1	57.992	19.008	25.5525	398.9	615.468	15.5425	1509.36	741.86	3.605	461.428	405.024	912.17
	Day 2	63.988	53.436	91.9875	512.048	936.268	91.985	849.896	1166.38	39.77	1191.26	1522.72	2190.5
