# Supplementary material for: Bioengineered immunocompetent preclinical trial-on-chip tool enables screening of CAR T cell therapy for leukaemia
Source: Nat Biomed Eng. 2025 Jul 1;9(12):2098–114. doi: 10.1038/s41551-025-01428-2 (PMC12705464; doi:10.1038/s41551-025-01428-2)
Supplement: Supplementary file 23 — Statistical source data. [file 41551_2025_1428_MOESM23_ESM.xlsx]

## Sheet: Extended Data Fig. 5a,b
	D3 CAR (10000)																									D3 CAR (1250)
Day 0	126	81	69	104	84	130	119	55	131	124	165	116	106	36	82	207	109	85	125	84	119	108	127	80		153	218	134	120	153	80	128	109	78	90	68	117	112	93	50	97	107	87	117	62	98	107	73	126
Day 1	128	106	105	134	96	179	145	75	165	143	196	164	106	54	99	203	108	85	104	77	82	63	106	65		235	314	148	152	230	112	168	151	101	144	76	162	144	119	78	142	149	98	146	81	181	183	103	197
Day 2	122	78	92	56	54	99	36	19	160	111	168	128	26	17	24	34	5	30	16	17	51	25	68	19		185	302	195	146	231	134	208	186	87	163	53	170	120	118	79	131	90	83	84	60	158	150	98	170
Day 3	62	50	42	25	4	16	3	1	127	69	125	70	2	3	6	1	1	3	1	2	5	3	9	4		210	195	134	145	191	150	203	152	72	176	65	101	76	105	50	96	24	65	39	25	76	147	77	146
Day 4	18	14	18	5	2	2	1	1	65	27	67	22	1	0	0	1	1	2	0	1	2	0	0	0		83	116	74	45	107	122	219	67	51	119	41	69	46	105	26	53	11	21	9	14	30	101	40	74
Day 5	0	4	8	2	1	0	0	1	31	12	35	7	0	0	0	0	0	0	0	0	0	0	0	0		21	53	36	40	34	54	127	36	46	74	27	36	19	53	3	8	1	3	0	5	12	28	10	26
Day 6	0	1	2	0	0	0	0	1	6	1	20	0	0	0	0	0	0	0	0	0	0	0	0	0		5	19	8	12	8	22	20	14	22	28	5	19	7	40	1	7	0	1	1	1	3	17	2	10
Day 7	0	1	3	0	0	0	1	1	2	1	10	0	0	0	0	0	0	0	0	0	0	0	0	0		1	3	2	1	3	1	5	0	5	16	1	4	1	7	0	2	0	0	0	0	1	1	0	2
Day 8	0	1	2	0	0	0	0	0	2	0	1	0	0	0	0	0	0	0	0	0	0	0	0	0		0	0	1	0	1	0	0	0	9	8	1	2	0	2	0	0	0	0	0	0	0	0	0	1
Day 9	0	0	1	0	0	0	0	0	0	0	0	0	0	0	0	0	0	0	0	0	0	0	0	0		0	0	0	0	0	0	0	0	0	1	0	0	1	2	0	1	0	0	0	0	0	0	0	1
Day 10	0	1	1	0	0	0	0	0	0	0	0	0	0	0	0	0	0	0	0	0	0	0	0	0		0	0	0	0	0	0	0	0	0	0	0	0	0	0	0	0	0	0	0	0	0	0	0	1
Day 11	0	1	0	0	0	0	0	0	0	0	0	0	0	0	0	0	0	0	0	0	0	0	0	0		0	0	0	0	0	0	0	0	0	0	0	0	0	0	0	0	0	0	0	0	0	0	0	1
Day 12	0	1	1	0	0	0	0	0	0	0	0	0	0	0	0	0	0	0	0	0	0	0	0	0		0	0	0	0	0	0	0	0	0	0	0	0	0	0	0	0	0	0	0	0	0	0	0	1
Day 13	0	0	1	0	0	0	0	0	0	0	0	0	0	0	0	0	0	0	0	0	0	0	0	0		0	0	0	0	0	0	0	0	0	0	0	0	0	0	0	0	0	0	0	0	0	0	0	0
Day 14	0	0	0	0	0	0	0	0	0	0	0	0	0	0	0	0	0	0	0	0	0	0	0	0		0	0	0	0	0	0	0	0	0	0	0	0	0	0	0	0	0	0	0	0	0	0	0	0
	D9 CAR (10000)																									D9 CAR (1250)
Day 0	84	106	92	107	167	95	117	154	115	158	88	114	94	90	51	130	119	100	37	122	136	60	66	74		132	124	211	151	66	94	87	129	136	108	103	111	120	96	140	115	73	102	60	95	103	70	91	104
Day 1	112	113	128	102	152	145	135	198	104	139	107	97	86	122	51	136	106	101	54	124	88	56	42	58		210	236	409	192	97	147	112	132	173	162	139	117	173	146	208	187	108	97	77	126	99	123	121	108
Day 2	31	55	40	22	28	39	16	74	10	52	33	51	39	34	12	21	14	11	39	29	18	26	14	10		269	224	393	220	103	136	149	160	178	201	154	148	156	117	256	169	97	92	76	106	96	110	104	108
Day 3	3	4	6	4	8	5	3	22	6	9	8	17	2	5	2	5	10	8	19	7	8	1	4	3		280	213	425	172	61	139	102	140	176	204	198	146	134	111	218	154	98	107	99	119	119	116	134	88
Day 4	0	3	2	0	0	1	2	6	3	1	2	3	3	2	1	1	2	1	6	3	3	0	0	0		261	178	338	135	44	108	78	96	160	229	170	135	152	125	341	136	106	100	110	117	97	91	125	94
Day 5	0	2	1	0	0	1	0	0	4	0	0	0	0	2	0	0	0	0	0	1	0	0	0	0		244	157	361	104	32	94	46	102	146	238	165	130	159	127	300	115	87	105	127	144	81	78	110	107
Day 6	0	0	1	0	0	1	0	0	1	0	0	0	0	1	0	0	0	0	0	1	0	0	0	0		276	146	308	73	34	72	61	88	142	228	156	137	178	146	349	78	112	113	135	168	78	77	82	105
Day 7	0	0	0	0	0	1	0	0	1	0	0	0	0	0	0	0	0	0	0	0	0	0	0	0		224	134	253	59	24	73	61	90	130	198	136	140	175	149	332	80	105	99	178	169	69	49	70	118
Day 8	0	0	0	0	0	1	0	0	1	0	0	0	0	0	0	0	0	0	0	0	0	0	0	0		222	104	130	67	12	45	54	80	112	181	129	179	190	134	348	38	64	61	253	120	81	34	74	139
Day 9	0	0	0	0	0	0	0	0	1	0	0	0	0	0	0	0	0	0	0	0	0	0	0	0		192	75	15	70	1	30	31	78	75	202	110	103	267	206	502	18	64	56	473	118	65	46	46	34
Day 10	0	0	0	0	0	0	0	0	1	0	0	0	0	0	0	0	0	0	0	0	0	0	0	0		240	91	2	84	1	38	52	72	94	251	109	159	283	164	444	17	77	30	452	76	52	40	30	6
Day 11	0	0	0	0	0	0	0	0	1	0	0	0	0	0	0	0	0	0	0	0	0	0	0	0		296	37	1	109	1	40	77	55	81	303	136	128	354	181	528	11	95	24	509	112	51	74	36	2
Day 12	0	0	0	0	0	0	0	0	1	0	0	0	0	0	0	0	0	0	0	0	0	0	0	0		257	18	1	114	0	43	92	71	87	279	101	126	458	238	662	49	117	30	603	89	44	76	35	0
Day 13	0	0	0	0	0	1	0	0	1	0	0	0	0	0	0	0	0	0	0	0	0	0	0	0		333	64	1	159	0	56	101	87	102	365	124	167	560	280	700	51	128	37	653	65	36	81	23	0
Day 14	0	0	0	0	0	0	0	0	0	0	0	0	0	0	0	0	0	0	0	0	0	0	0	0		348	67	1	158	0	37	95	67	87	397	86	117	448	278	715	30	90	38	586	52	42	61	27	0

## Sheet: Extended Data Fig. 5c
	D3 CAR	D9 CAR
Eotaxin	134.666	108.267
Eotaxin-2	8.70846	10.4733
G-CSF	0.12621	0
GM-CSF	29.1544	10.4733
ICAM-1	0.883467	0
IFN-gamma	37.358	2.12037
I-309	35.0862	11.6299
IL-1a	0	26.0227
IL-1beta	1.26209	0
IL-2	0	0
IL-3	341.271	348.319
IL-4	52.377	50.182
IL-6	9397.06	9658.92
IL-6 sR	69.9201	67.402
IL-7	24.2322	10.4733
IL8	1999.29	1819.47
IL-10	22.8439	27.4363
IL-11	2.27177	0
IL12-p40	3.91249	0
IL12-p70	0	0
IL-13	1437.78	302.056
IL-15	3.91249	0
IL-16	0	0.578282
IL17	21.4556	8.41722
IP-10	485.149	537.353
MCP-1	2222.3	2242
MCP-2	824.4	803.877
M-CSF	25.2419	14.2
MIG	169.626	123.945
MIP-1-alpha	288.389	149.647
MIP-1-beta	489.819	387.642
MIP-1-delta	9.59192	5.20454
RANTES	1468.83	1016.94
TGF-beta 1	7.82499	7.51767
TNF-alpha	46.5713	0
TNF-beta	0	4.4335
sTNF-RI	2.14556	0.835297
sTNF RII	9.84434	7.38916
PDGF-BB	16.4072	12.915
TIMP-2	213.925	254.637

## Sheet: Extended Data Fig. 5d
	D3 CAR						D9 CAR
	D3 CAR (10000)		D3 CAR (1250)		D3 CAR (625)		D9 CAR (10000)		D9 CAR (1250)		D9 CAR (625)
Day 1	2319.18	9426.71	275.56	2087.68	75.44	0	838.86	5711.47	47.56	49.68	0	15.034
Day 2	12342.2	37310	2057.12	5994.05	788.16	0	9219.48	8562.46	289.28	149.86	58.01	26.957
Day 3	24622.6	73919.2	5981.58	20871	2896.98	0	14226.3	20354.5	1255.42	517.9	161.54	140.071
Day 4	102454	88869.4	27298.2	50927.6	15541.3	321.26	26592.8	34589.8	5081.9	744.02	421.55	363.021
Day 5	74540.2	52013	21569.7	36450.8	16301.6	841.72	26099	27387.4	3836.68	517.9	172.62	350.674
Day 6	24177.1	11407.8	9524.9	9557.76	13039.9	825.66	14462.5	17188	1432.3	0	11.19	66.567
Day 7	16257.5	4352.63	5049.38	2461.4	10842.1	420.86	7097.36	15875.2	391.54	0	0	7.508
Day 8	1499	3207.92	1056.87	1352.38	975.07	0	1017.27	5141.53	62.67	0	0	3.452
Day 9	827.38	1598.89	641.36	1248.97	449.17	56.157	431.53	1662.92	0	23.486	0	3.452
Day 10	443.31	909.229	182.24	529.141	275.63	27.513	0	1007.74	0	8.43	0	0
Day 11	345.53	767.566	0	429.918	125.62	14.548	0	625.963	0	5.886	0	0.758
Day 12	125.62	431.108	165.66	952.757	0	14.276	0	853.169	0	5.636	0	0
Day 13	169.86	207.627	0	1632.37	0	14.821	41.46	1465.79	0	8.43	0	0.758
Day 14	0	109.884	0	4490.82	0	17.573	0	284.778	0	4.649	0	1.155

## Sheet: Extended Data Fig. 5e
	D3 CAR						D9 CAR
	D3 CAR (10000)		D3 CAR (1250)		D3 CAR (625)		D9 CAR (10000)		D9 CAR (1250)		D9 CAR (625)
Day 1	54.75	0	6.7	0	0	0	46.33	0	0	0	0	0
Day 2	373.81	57.56	11.93	0	0	0	61.6	12.69	0	0	0	0
Day 3	4525.17	443.42	542.58	0	0	0	440.67	207.72	2.56	0	0	0
Day 4	4171.56	26813.1	2577.67	498.43	0.43	762.45	1571.63	28075.8	5.79	8142.44	0.2	1174.05
Day 5	950.44	605.26	1363.39	0	1.6	155.4	470.37	283.06	4.01	0	0	0
Day 6	73.18	409.46	65.31	66.834	0	565.07	330.52	422.093	4.52	11.32	0	0
Day 7	15.15	72.317	4.85	3.589	0	95.27	197.15	28.229	0	0	0	0
Day 8	6.13	0	0	0	0	0	29.04	0	0	0	0	0
Day 9	1.08	0	0	0	0	0	1.35	0	0.25	0	0	10.53
Day 10	0	0	0	0	0	0	3.52	0	0.86	0	0	0
Day 11	0	0	0	0	0	0	1.84	0	0	0	0	0
Day 12	0	0	0.42	0	0	0	0.86	0	0	0	0	0
Day 13	0	0	14.21	0	0	0	3.43	0	0	0	0	0
Day 14	0	0	36.83	0	0	3.202	0	0	0	0	0	0
