# Supplementary material for: Bioengineered immunocompetent preclinical trial-on-chip tool enables screening of CAR T cell therapy for leukaemia
Source: Nat Biomed Eng. 2025 Jul 1;9(12):2098–114. doi: 10.1038/s41551-025-01428-2 (PMC12705464; doi:10.1038/s41551-025-01428-2)
Supplement: Supplementary file 24 — Statistical source data. [file 41551_2025_1428_MOESM24_ESM.xlsx]

## Sheet: Extended Fig. 6c
Day	PD145 CAR
0	227	152	133	158	292	145	116	157	178	166	148	238
1	120	53	34	68	158	70	95	116	90	79	39	151
2	4	0	8	3	48	7	24	22	3	8	6	58
3	0	0	1	0	2	1	2	0	0	1	0	1
4	0	0	0	0	0	0	0	0	0	0	0	0
5	0	0	0	0	0	0	0	0	0	0	0	0
6	0	0	0	0	0	0	0	0	0	0	0	0
7	0	0	0	0	0	0	0	0	0	0	0	0
8	0	0	0	0	0	0	0	0	0	0	0	0
9	0	0	0	1	0	0	0	0	0	0	0	0
10	0	0	0	0	0	0	0	0	0	0	0	0
11	0	0	0	0	0	0	0	0	0	0	0	0
12	0	0	0	0	0	0	0	0	0	0	0	0
Day	PD323 CAR
0	229	143	106	216	207	157	125	189	131	102	97	177
1	266	147	122	256	218	134	158	233	141	118	134	178
2	271	209	208	272	226	151	143	227	164	110	148	192
3	360	310	196	266	249	147	172	276	244	132	169	194
4	517	395	270	390	389	218	189	335	246	206	240	297
5	525	596	422	479	528	310	225	330	454	332	408	350
6	689	698	547	506	553	498	355	344	434	331	391	301
7	768	771	657	572	567	513	376	349	472	428	562	504
8	921	738	811	528	512	528	308	409	501	582	693	554
9	912	762	875	563	490	510	347	407	457	622	726	624
10	934	724	978	551	491	512	426	331	480	628	765	618
11	688	617	836	517	443	487	393	322	566	792	799	653
12	630	507	844	496	486	511	523	365	584	953	704	677
Day	PD356 CAR
0	168	148	121	195	184	77	95	152	188	163	132	154
1	188	186	135	198	197	96	98	151	182	149	148	190
2	195	202	108	189	223	107	100	159	201	152	163	209
3	223	214	93	202	272	89	133	206	207	209	197	214
4	248	227	81	194	338	88	143	242	215	189	212	232
5	275	267	110	216	392	92	177	434	308	211	288	347
6	297	336	132	227	427	97	155	416	282	205	326	302
7	519	506	213	270	486	98	206	462	344	297	441	376
8	496	534	284	329	463	142	220	507	414	429	402	393
9	373	611	363	445	510	147	302	542	489	573	492	443
10	432	654	406	476	442	299	298	557	465	547	617	418
11	476	577	459	536	463	264	419	544	471	648	574	522
12	588	502	573	576	583	415	523	505	533	586	615	564
Day	PD674 CAR
0	183	129	81	147	110	89	130	105	153	88	119	232
1	208	127	86	146	128	98	137	99	157	102	133	255
2	215	110	100	126	135	112	148	97	152	121	116	264
3	228	120	112	121	146	157	166	105	155	197	154	328
4	334	184	198	143	193	187	174	136	172	309	156	402
5	368	175	285	147	174	233	220	174	336	469	211	491
6	309	238	327	162	170	318	333	207	343	485	245	547
7	357	298	321	305	173	410	408	389	395	492	398	595
8	421	311	298	422	238	448	413	286	466	513	567	648
9	345	293	286	492	218	724	780	530	366	482	605	584
10	342	267	277	548	202	790	687	519	342	483	505	534
11	332	266	234	569	195	743	648	532	394	451	552	432
12	356	251	213	578	136	735	469	354	475	423	566	400

## Sheet: Extended Fig. 6d
CD25 expression on CAR T cells
HD CAR	PD145-CAR	PD323-CAR	PD356-CAR	PD674-CAR
83	15.67	84.3333		1.6667
42	64.67	60	4	111.333
41	99.67	2	0	1.3333
48	55.67	3	60	2.3333
36.67	106.67	55	4	2.3333
1.67	19.67	2	54	1.3333
30.67	18.67	3.67	50.6667	2.3333
39.67	41.67	74.67	75.3333	3.3333
73.67	14.67	26.67	2.3333	3.3333
63.67	26.3333	1.6667	2.3333	3.3333
59.333	74.3333	0.6667	7.6667	3.3333
43.333	37.3333	57.6667	0.6667	3.3333
43.333	47.3333	7.3333	1.6667	3.3333
39.333	34.3333	0.3333	0.6667	3.3333
2.333	37.3333	14.3333	0.6667	4
40.333	49.3333	1.3333	0.6667	0
39.333	29.3333	1.3333	1.3333	2
48.333	117.333	24.3333	2.3333	2
39.333	41.3333	51.3333	1.3333	2
18.333	49.3333	0.667	2.3333	16
33.67	18.3333	16.667	1.3333	2
32.67	41.3333	0.667	0.3333	12
66.67	43.3333	1.667	10.3333	8
54.67	49.3333	1.667	0.3333	0.6667
37.67	42.3333	3	23	1.6667
27.333	279.333	3	2.6667	1.6667
26.333	18.3333	2	1.6667	15.6667
107.667	21.3333	21	36.6667	3.3333
280.667	52.3333	1	1	2.3333
279.667	99.3333	1.6667	0	3.3333
80.67	66.3333	0.6667	0	2.3333
0.67	119.67	1	2	3.3333
22.67	30.67	24	1	0
8.67	18.67	25.3333	0.6667	0
8.67	19.67	3.3333	0.6667	0
63.67	62.67	43.3333	1.6667	69
10.67	31.67	2.3333	0.6667	2
113.33	24.67	3	1.6667	52.6667
7.33	4.67	4.5	1.3333	25.6667
155.33	31.67	0.5	1.3333	61
48	45.67	9.3333	1.3333	3
74	26	2.3333	0.3333	36.6667
49	50	2.3333	0.3333	5.6667
9	30	2.3333	1.3333	99.3333
12.333	24	2.3333	2.3333	1.6667
74.333	27	2.3333	2	25.6667
41.67	23	2.6667	3	0.6667
50.67	9	2.6667	3	53
17.67	12	1.6667	2	1
	43.3333	2.6667	2	4.3333
	48.3333	3.6667	3	77.3333
	24.3333	2.6667	3	0.3333
	5.3333	0.6667	3	4.3333
	132.333	0.6667	2	1.3333
	56.3333	20	3	37.3333
	82.3333	3	31	8
	25.3333	1	1	0
	18.6667	2	0	2
	21.6667	2.3333	8	8
	27.6667	0.667	5	2
	41.6667	1.667	1.6667	4
	9.6667	2.667	2.6667	21.3333
	26.6667	2.667	1.6667	1.3333
	71.6667	1.667	0.6667	2
	192.667	2.667	0.6667	2
	80.6667	2.667	0.6667	0
	54.6667	1.667	0.6667	9
	22.6667	0	0.3333	2
	34.6667	1	0.3333	10.3333
	43.6667	2	1.3333	10.3333
	24.6667	2	1	3
	28.6667	2	1	4
	20.3333		1	2
	23.3333		1	3
	39.3333		2	2.3333
	100.333		1	2.3333
	48.3333		1	2.3333
	27.3333		3	2.3333
	31.3333		2	1.3333
	24.3333		3	1.3333
	31.3333		3	1
	3		2	1
	81		3	1
	18		2	0
	123		2	0
	41		2	1
	79		1	2
	31		0	1
	47		1	0.6667
	121		1	0.6667
	55		2.3333	1.6667
	25		1.3333	14.6667
	34		1.3333	0
	94		2.3333	2
	8		1.3333	0
	83		1.3333	0.6667
	20.667		1.3333	1.6667
	33.667		2.3333	14.6667
	29.667		2.3333	2.3333
	25.667		1.3333	2.3333
	38.667		0.3333	2.3333
	56.667		1.3333	2.3333
	44.667		2.3333	0.3333
	12.667		1.3333	0.3333
	66.667		1.3333	1
	45.6667		0.3333	1
	27.6667		1	1
	48.6667		1	0
	82.6667		0	1
	62.6667		0	1
	54.6667		0	1
	56.6667		0	1
	92.6667		0	1
	21.6667		0	3.3333
	31.6667		1	2.3333
	25.6667		2	1.3333
	81.3333		2	0.3333
	27.3333		2	29.3333
	85.6667		0	12.3333
	34.6667		1	0.3333
	56.6667		1	0.3333
	28.6667		1	0.6667
	48		3	0.6667
	29		2	0.6667
	30		1.6667	0.6667
	60		0.6667	0.6667
	6.3333		2.6667	0.6667
	22.3333		2.6667	0.6667
	32.3333		2.6667	9.3333
	66.3333		2.6667	7.3333
	50.6667		2.6667	54.3333
	31.6667		2.6667	2.6667
	30.6667		1.6667	2.6667
	87.6667		5.6667	1.6667
	74.6667		0.6667	1.6667
	36.6667		3	1.6667
	56.6667		58	2.6667
	107.667		8	2.6667
	53.667		0	42.6667
	72.3333		0	7
	53.3333		0	8
	17.3333		2	47
	26.3333		2	36
	21.3333		1	1.3333
	130.333		4	1.3333
	50		4	0
	37		3	0
	48		7	0
	62		3	1
	20		4	1.3333
	81.3333		4	1.3333
	32.3333		2	3.3333
	103.333		3	3.3333
	58.3333		3	0.3333
	86.3333		3	2
	30.3333		2	3
	70		1	3
	3		2	3
	58		1	3
	52.3333		1	4
	104.333		0	64
	38.3333		1	3
	12.3333		0	7
	60.3333		0	4
	72.3333			2
	69.3333			0
	37.3333			1
	56.3333			0
	42.3333			37
	31.3333			1
	61.3333			1
	106.333			5
	99.3333			3
	22.3333			3
	65.3333			0
	26.3333			1
	41.3333			4
	72.3333			4
	143.333			28
	61.3333			3
	78.3333			4
	80.3333			4
	28.3333			3.6667
	145.333			3.6667
	59.3333			3.6667
	195.333			0
	31.3333			46
	63.3333			9
	86.3333			2.3333
	115.333			34.3333
	24.3333			4.3333
	64			4.3333
	77			4.3333
	30			4.3333
	16			3.3333
	48			3.3333
	106			58.6667
	72			34.6667
	8			4
	17			3
	18			3
	1			2
	22
	51
	6
	26
	45
	8
	47
	8
	34
	7
	24
	32.3333
	3.3333
	3.3333
	4.3333
	81.3333
	138.333
	124.333
	3.3333
	50.3333
	66.3333
	22.3333
	38.3333
	21.3333
	2.3333
	1.3333
	34.3333
	18.3333
	99.3333
	30.6667
	17.6667
	32.6667
	30.6667
	98.6667
	102.667
	102.667
	22.6667
	8.6667
	34.6667
	48.6667
	12.6667
	8.6667
	25.6667
	18.6667
	5.6667
	28.6667
	20.6667
	71.6667
	88.6667
	57.6667
	14.6667
	20.6667
	28.6667
	24.6667
	20.6667
	51.6667
	35.6667
	96.6667
	14.6667
	29.6667
	141.667
	14.6667
	25.6667
	39.6667
	243.667
	45.6667
	45.6667
	31.6667
	52.6667
	41.6667
	75.6667
	59.6667
	49.3333
	8.33333
	18.3333
	4.33333
	61.3333
	29.3333
	10.3333
	59.3333
	17.3333
	34.3333
	12.3333
	29.3333
	35.3333
	15.3333
	103.333
	70.3333
	91.3333
	240.333
	78.3333
	137.333
	65.3333
	35.3333
	87.3333
	32.3333
	95.3333
	17.3333
	20.3333
	48.3333
	36.3333
	113.333
	92
	67
	68
	76
	262
	160
	32
	38.3333
	26.3333
	42.3333
	39.3333
	11.3333
	102.333
	49.3333
	47.3333
	18.3333
	14.3333
	78.3333
	27.3333
	69.6667
	65.6667
	178.667
	44.6667
	33.6667
	29.6667
	160.667
	29.6667
	71.6667
	36.6667
	40.6667
	24.6667
	38.6667
	52.6667
	105.667
	86.6667
	36.6667
	73.6667
	70.6667
	151.667
	28.6667
	33.6667
	110.667
	44.6667
	42.6667
	257.667
	49.6667
	103.667
	129.667
	168.667
	33.6667
	22.6667
	97.6667
	34.6667
	22.6667
	44
	66
	53
	17
	104
	29
	55
	111
	63
	65
	43
	100
	89
	76
	21
	51
	47
	30
	15.3333
	32.3333
	118.333
	81.3333
	120.333
	9.33333
	6.33333
	59.3333
	2.6667
	47.6667
	64.6667
	94.6667
	42.6667
	47.6667
	87.6667
	26.6667
	36.6667
	35.6667
	19.6667
	69
	4
	48
	101
	44
	51
	94
	29
	40
	41
	20
	72.6667
	31.6667
	114.667
	54.6667
	41.6667
	104.667
	231.667
	124.667
	20.6667
	75.6667
	84.6667
	44.6667
	90.6667
	24.6667
	20.6667
	36.6667
	75.6667
	74.6667
	30.6667
	59.6667
	128.667
	18.6667
	151.667
	20.6667
	40.6667
	104.667
	24.6667
	120.667
	24.6667
	18.3333
	74.3333
	311.333
	137.333
	18.3333
	274.333
	63.3333
	46.3333
	80.3333

## Sheet: Extended Fig. 6e
	PD145 CAR		PD323 CAR		PD356 CAR		PD674 CAR
TNF alpha	0.052181	0.031323	0.019538	0.041557	0.057094	0.042802	0.015264	0.027191
TNF beta (TNFSF1B)	0.019087	0.02416	0.017129	0.039446	0.033376	0.031418	0.010146	0.007663
IFN-gamma	0.046178	0.053938	0.040414	0.043557	0.03579	0.047936	0.023765	0.040415
MIP-1 alpha (CCL3)	0.481786	0.476309	0.082701	0.097226	0.103963	0.09191	0.086832	0.08219
IL-8 (CXCL8)	5.44726	6.59458	5.97431	6.8367	7.00483	6.56491	4.85565	6.58349
GCSF	0.045254	0.041156	0.044161	0.050557	0.055958	0.044699	0.044421	0.031393
IL-2	0.030785	0.021069	0.012579	0.031001	0.028263	0.025056	0.020474	0.015326
IL-15	0.039867	0.032868	0.03854	0.037001	0.046016	0.035548	0.022759	0.038067
IL-7	0.045562	0.050988	0.013917	0.050557	0.041471	0.023382	0.017641	0.014708
IL-12 p70	0.031709	0.029778	0.045767	0.031334	0.052265	0.031083	0.024404	0.021258
IL-12 p40	0.039405	0.046072	0.048711	0.047335	0.07016	0.024498	0.035281	0.038067
GM-CSF	0.02786	0.032306	0.013784	0.043446	0.051555	0.032199	0.01892	0.022865
MIP-1 delta (CCL15)	0.024474	0.030059	0.026764	0.026334	0.038347	0.013226	0.018006	0.021135
IL-1 beta (IL-1 F2)	0.038635	0.035818	0.037738	0.038446	0.048573	0.043807	0.043599	0.031764
Eotaxin-1 (CCL11)	0.146229	0.112089	0.046837	0.061447	0.073995	0.043025	0.037566	0.037078
Eotaxin-2 (MPIF-2/CCL24)	0.058645	0.045229	0.038139	0.037446	0.037353	0.039007	0.027969	0.031764
RANTES (CCL5)	1.3196	2.56358	1.96931	1.45805	0.717938	1.03869	0.816312	2.27772
MIG (CXCL9)	6.06911	6.73883	0.399857	0.666469	0.479335	0.371938	0.274115	0.958967
IP-10 (CXCL10)	7.59466	6.19496	1.04916	1.13715	1.0997	0.651407	0.73469	3.132
IL-1 alpha (IL-1 F1)	0.027245	0.039049	0.022214	0.019334	0.073853	0.042914	0.010603	0.013719
MIP-1 beta (CCL4)	2.26039	1.92574	0.336426	0.315678	0.594376	0.456203	0.296326	0.724138
IL-6	8.04997	7.04954	6.05045	7.30216	9.23434	6.21702	5.8235	6.67396
MCP-1 (CCL2)	0.519651	0.559322	0.298956	0.355791	0.447096	0.334883	0.280239	0.432085
IL-6R	0.065418	0.050988	0.033321	0.063891	0.071155	0.067468	0.037932	0.037449
ICAM-1 (CD54)	0.046331	0.058994	0.027166	0.03389	0.045874	0.041128	0.033453	0.030651
IL-17A	0.03648	0.035958	0.011241	0.026445	0.022724	0.020592	0.018189	0.014584
MCP-2 (CCL8)	8.29364	7.76744	2.17299	2.5861	2.64451	2.48425	1.83033	4.25819
TGF beta 1	0.035095	0.027952	0.012044	0.030001	0.037637	0.029297	0.001645	0.017921
IL-4	0.060954	0.041436	0.023017	0.040001	0.055674	0.034543	0.018829	0.021011
IL-13	1.05854	0.863564	0.006557	0.004	0.042466	0.012221	0.000548	0.008404
IL-16	0.057722	0.033851	0.040682	0.053335	0.052265	0.045034	0.031899	0.034112
M-CSF	0.082812	0.101133	0.117629	0.114226	0.094873	0.117357	0.093047	0.068595
TNF RI (TNFRSF1A)	0.065726	0.056045	0.033054	0.053113	0.060361	0.035213	0.036104	0.036831
IL-10	0.145921	0.1701	0.014453	0.026001	0.03224	0.038003	0.02998	0.018168
TNF RII (TNFRSF1B)	0.057414	0.058713	0.048711	0.070892	0.0561	0.051954	0.056029	0.047707
I-309 (TCA-3/CCL1)	0.069574	0.069669	0.010706	0.009556	0.076126	0.033204	0.006672	0.011865
IL-3	4.1783	2.38786	2.67669	3.39113	3.59438	2.89051	2.4174	2.65357
IL-11	0.015085	0.022614	0.044429	0.049224	0.010368	0.033873	0.026232	0.044
TIMP-2	0.066188	0.068124	0.046168	0.05178	0.061213	0.050057	0.04561	0.034359
PDGF-BB	0.518112	0.916518	2.50446	3.61247	1.8797	4.11799	1.65356	2.68261

## Sheet: Extended Fig. 6f
	PD145 CAR	PD323 CAR	PD356 CAR	PD674 CAR
Effector	1.77348	1.04276	1.24455	0.709566
Stimulatory	1.84963	1.84373	1.97934	1.40879
Chemoattractive	5.05538	1.75607	1.74824	1.63201
Proinflammatory	3.2338	1.67954	1.98807	1.72988
Regulatory	5.36102	1.15987	1.71764	0.86549
Activation	5.14241	0.935467	0.383339	0.776185
