# Supplementary material for: Bioengineered immunocompetent preclinical trial-on-chip tool enables screening of CAR T cell therapy for leukaemia
Source: Nat Biomed Eng. 2025 Jul 1;9(12):2098–114. doi: 10.1038/s41551-025-01428-2 (PMC12705464; doi:10.1038/s41551-025-01428-2)
Supplement: Supplementary file 25 — Statistical source data. [file 41551_2025_1428_MOESM25_ESM.xlsx]

## Sheet: Extended Fig. 7
PD1	CAR19-CAR (10000)																									CAR19-CAR (1250)
Day 0	362	141	189	385	249	298	200	172	317	176	226	274														451	604	218	365	161	142	232	211	177	216	186	252	224	161	197	252	258	159	212	228	301	186	245	308
Day 1	359	160	209	439	178	266	215	143	289	232	223	334														549	740	219	414	186	165	296	220	203	201	211	315	257	246	253	301	269	151	238	242	320	271	243	331
Day 2	302	113	152	361	94	177	121	111	314	185	194	395														507	705	251	426	192	147	327	253	263	184	208	350	278	290	267	296	255	194	257	244	345	270	242	294
Day 3	106	42	122	133	45	29	42	30	158	136	91	275														437	517	247	326	123	113	311	209	219	156	204	304	245	281	189	258	222	201	250	251	265	305	261	262
Day 4	48	21	67	52	28	22	30	11	107	138	67	226														420	445	285	326	112	81	288	180	170	158	221	266	187	248	152	215	225	209	242	258	258	274	291	277
Day 5	23	7	22	26	21	10	17	7	64	83	50	230														371	281	236	265	94	93	348	156	144	171	251	251	140	169	156	167	217	191	218	236	242	247	257	204
Day 6	19	5	3	8	4	0	7	2	34	44	29	184														307	197	207	233	89	80	350	207	99	134	155	205	190	197	140	143	168	193	192	188	215	244	215	201
Day 7	5	2	1	1	1	0	0	0	16	28	15	160														206	118	229	177	67	79	335	181	17	132	157	161	108	174	124	144	133	170	225	224	207	128	218	170
Day 8	0	0	0	0	0	0	0	0	6	0	5	65														165	76	119	118	56	59	240	132	50	98	117	119	101	162	83	136	83	132	182	156	114	95	165	142
Day 9	0	0	0	0	0	0	0	0	0	0	2	18														117	34	44	61	32	30	172	106	41	91	81	59	71	129	59	91	60	110	204	146	111	64	133	124
Day 10	0	0	0	0	0	0	0	0	0	0	0	6														85	18	23	44	9	28	112	80	11	70	34	68	21	80	27	40	33	64	160	106	29	22	66	74
Day 11	0	0	0	0	0	0	0	0	0	0	0	4														41	5	5	18	15	10	78	38	6	38	14	34	4	24	9	17	13	32	140	79	14	4	31	35
Day 12	0	0	0	0	0	0	0	0	0	0	0	1														8	2	1	6	6	6	81	25	3	23	4	16	1	0	0	5	4	5	97	35	5	3	17	14
Day 13	0	0	0	0	0	0	0	0	0	0	0	0														0	0	0	1	6	0	37	11	1	9	0	1	0	0	0	0	2	2	67	4	1	0	12	2
Day 14	0	0	0	0	0	0	0	0	0	0	0	1														0	0	1	0	8	0	40	6	1	3	0	0	0	0	0	0	0	4	56	8	1	2	12	4
PD1	CAR19-IL18-CAR (10000)																									CAR19-IL18-CAR (1250)
Day 0	389	393	249	219	209	304	208	224	170	234	200	233	188	150	157	195	254	147	147	182	220	147	175	137		223	238	264	378	298	135	294	348	194	183	197	301	244	185	191	246	157	103	94	114	138	128	77	136
Day 1	386	424	210	196	210	248	236	168	170	209	187	256	198	174	183	221	280	131	143	237	268	125	178	133		226	239	339	414	333	152	341	408	228	188	222	294	251	228	232	276	188	127	101	152	165	144	79	158
Day 2	361	230	217	246	173	142	162	110	133	168	129	214	164	145	186	185	210	125	133	180	247	118	156	119		255	269	241	297	307	178	349	331	234	174	219	320	280	239	217	285	240	181	97	196	187	196	63	216
Day 3	244	120	168	158	72	115	105	46	50	86	62	95	124	112	115	160	146	91	106	78	208	118	112	83		237	217	288	274	286	156	301	321	213	185	237	265	318	224	205	300	252	201	100	248	207	235	118	288
Day 4	194	92	130	135	63	103	41	41	38	37	66	42	80	75	101	152	104	86	65	40	176	68	57	48		194	240	197	228	312	172	300	291	195	190	223	252	327	253	221	262	230	240	95	193	152	205	87	254
Day 5	128	46	83	88	38	46	35	31	19	17	37	33	30	45	36	97	41	43	38	26	147	49	36	38		164	218	171	178	298	184	314	296	189	205	207	236	276	221	244	187	235	242	58	185	89	197	90	183
Day 6	72	30	49	44	16	13	15	23	10	2	12	12	12	21	26	31	17	11	10	6	120	18	17	9		177	187	137	122	227	170	297	182	157	201	224	189	215	176	117	172	184	130	42	156	54	146	44	83
Day 7	21	7	8	6	6	1	3	7	4	0	4	3	3	8	6	11	1	2	3	0	51	8	6	5		160	174	139	155	233	154	249	196	142	205	178	211	102	83	113	103	129	189	37	131	21	145	22	46
Day 8	4	1	0	2	3	1	1	0	0	0	1	0	0	1	1	1	1	0	1	1	13	0	1	1		104	142	95	98	194	159	203	180	179	153	154	148	23	31	31	26	61	97	3	49	5	57	6	31
Day 9	1	1	0	1	0	1	1	0	0	0	0	0	0	0	0	0	0	0	0	0	4	0	0	0		73	84	55	81	156	137	159	154	108	113	118	101	3	2	2	2	4	45	0	17	0	7	1	16
Day 10	0	0	0	0	0	0	0	0	0	0	0	0	0	0	0	0	0	0	0	0	4	0	0	0		40	41	11	27	96	94	103	129	68	79	68	51	0	0	2	1	0	14	0	3	0	0	0	5
Day 11	0	0	0	0	0	0	0	0	0	0	0	0	0	0	0	0	0	0	0	0	0	0	0	0		9	27	3	11	66	65	39	76	54	48	28	37	0	0	0	0	0	1	0	0	0	0	0	1
Day 12	0	0	0	0	0	0	0	0	0	0	0	0	0	0	0	0	0	0	0	0	0	0	0	0		1	4	2	0	23	14	19	61	16	7	0	6	0	0	0	0	0	0	0	0	0	0	0	1
Day 13	0	0	0	0	0	0	0	0	0	0	0	0	0	0	0	0	0	0	0	0	0	0	0	0		0	2	0	0	10	3	8	36	4	0	2	1	0	0	0	0	0	0	0	0	0	0	0	1
Day 14	0	0	0	0	0	0	0	0	0	0	0	0	0	0	0	0	0	0	0	0	0	0	0	0		0	3	0	0	5	2	0	13	2	0	0	1	0	0	0	0	0	0	0	0	0	0	0	1
PD2	CAR19-CAR (10000)																									CAR19-CAR (1250)
Day 0	301	101	269	221	178	202	79	335	42	49	59	40	291	152	148	198	114	163	88	174	241	566	229	125		224	288	96	174	141	79	69	71	35	39	42	25	194	87	78	90	134	122	134	193	225	140	131	112
Day 1	207	120	105	219	132	189	91	287	96	110	396	277	296	177	128	145	142	215	121	146	324	567	242	155		259	335	126	261	182	98	112	119	39	51	32	53	236	116	90	92	103	151	162	228	271	152	177	144
Day 2	142	101	46	147	55	156	46	181	33	33	246	144	118	183	62	51	41	186	107	97	199	372	156	99		202	329	114	303	195	104	82	128	53	74	40	46	304	144	75	84	117	102	174	187	287	189	189	175
Day 3	118	66	24	60	42	37	13	12	13	10	144	60	41	65	11	13	0	104	15	20	114	149	57	8		212	505	110	333	200	119	187	121	57	125	30	49	227	127	106	56	218	99	190	245	240	176	177	137
Day 4	47	23	7	23	4	27	3	6	1	4	68	17	14	28	11	6	0	37	12	17	47	61	94	2		217	296	163	345	228	110	154	80	77	197	35	51	233	118	143	112	195	129	195	215	236	157	176	192
Day 5	23	18	0	13	2	4	2	4	0	0	28	3	5	22	10	4	0	14	2	9	18	18	42	0		119	248	69	249	249	114	106	74	77	254	54	76	271	161	127	148	277	91	110	212	226	159	167	147
Day 6	3	3	0	1	1	2	2	3	1	1	4	2	2	8	2	1	0	4	2	3	16	4	19	0		65	232	68	120	200	145	128	65	94	267	40	91	217	143	139	56	300	105	182	203	172	201	201	182
Day 7	0	0	0	1	1	3	1	2	0	0	6	0	0	3	2	1	0	1	0	0	5	2	5	0		60	226	119	80	228	165	117	50	88	392	55	108	156	100	101	62	398	123	213	213	248	148	203	149
Day 8	0	0	0	0	0	1	0	1	0	0	2	0	0	0	1	0	1	1	0	0	5	0	0	0		26	361	49	72	143	161	117	33	80	484	99	157	169	90	115	72	369	117	211	163	175	213	157	108
Day 9	0	0	0	0	0	0	0	0	0	0	2	0	0	0	1	0	0	0	0	0	5	0	0	0		17	224	86	60	130	179	92	61	132	507	151	223	139	111	133	61	584	107	214	169	219	299	127	296
Day 10	0	0	0	0	0	0	0	0	0	0	0	0	0	0	0	0	0	0	0	0	3	0	0	0		10	220	13	69	131	189	84	44	128	572	135	291	116	75	157	68	443	102	276	147	201	254	60	239
Day 11	0	0	0	0	0	0	0	0	0	0	0	0	0	0	0	0	0	0	0	0	4	0	0	0		2	170	2	53	77	211	34	75	112	653	144	376	41	44	120	84	424	69	256	85	279	207	59	233
Day 12	0	0	0	0	0	0	0	0	0	0	0	0	0	0	0	0	0	0	0	0	2	0	0	0		0	172	0	33	66	110	32	78	78	698	129	306	30	15	94	36	544	77	165	44	135	202	57	138
Day 13	0	0	0	0	0	0	0	0	0	0	0	0	0	0	0	0	0	0	0	0	3	0	0	0		0	84	0	19	50	240	22	51	79	619	197	340	3	3	60	61	290	28	108	15	152	124	34	116
Day 14	0	0	0	0	0	0	0	0	0	0	0	0	0	0	0	0	0	0	0	0	1	0	0	0		0	22	0	17	29	245	5	35	60	601	152	283	1	0	46	19	222	10	82	5	86	107	34	61
PD2	CAR19-IL18-CAR (10000)																									CAR19-IL18-CAR (1250)
Day 0	173	134	186	218	270	162	177	181	163	134	139	213	150	139	241	135	192	170	200	210	220	131	182	164		117	99	129	191	200	85	165	205	171	165	124	208	138	241	205	124	194	144	111	210	127	129	188	115
Day 1	155	83	158	85	223	104	188	207	178	213	137	172	130	140	155	114	144	127	54	158	138	55	114	71		202	133	173	249	238	107	169	206	242	214	152	273	193	318	244	212	241	201	125	198	183	192	247	192
Day 2	84	16	85	31	112	31	66	47	119	182	63	74	52	46	38	48	51	86	24	57	55	37	77	50		216	110	197	246	239	133	244	217	227	254	158	310	213	339	262	164	210	170	120	222	180	190	258	145
Day 3	39	8	40	20	23	3	12	21	37	143	14	24	2	4	5	6	5	14	2	13	14	7	4	9		211	151	162	221	225	156	359	222	234	231	248	306	208	437	341	180	260	216	124	231	173	172	238	137
Day 4	33	1	9	0	7	5	6	11	5	44	6	16	0	0	0	0	3	1	2	3	0	0	0	1		169	154	189	193	206	137	343	163	166	146	213	307	199	486	260	142	230	194	108	102	209	142	266	143
Day 5	21	1	0	1	2	1	4	2	10	9	7	2	0	0	0	0	2	0	0	1	0	0	0	0		181	160	210	179	256	156	371	175	239	174	230	304	170	457	345	140	145	180	125	162	219	154	283	102
Day 6	6	1	0	1	1	0	1	0	1	7	2	1	0	0	0	0	0	0	0	1	0	0	0	0		183	184	213	119	216	190	409	208	216	242	323	432	203	465	333	91	120	186	135	79	225	119	235	77
Day 7	1	1	0	1	1	0	1	0	1	4	1	0	0	0	0	0	0	0	0	0	0	0	0	0		118	219	149	159	257	239	350	275	256	220	362	353	162	372	311	96	68	157	76	33	177	162	233	79
Day 8	1	0	0	0	0	0	0	0	0	2	1	0	0	0	0	0	0	0	0	0	0	0	0	0		137	183	182	88	225	242	275	240	251	247	549	325	141	283	255	54	50	149	83	44	179	114	202	50
Day 9	0	0	0	0	0	0	0	0	0	2	1	0	0	0	0	0	0	0	0	0	0	0	0	0		104	99	54	104	163	233	244	210	308	270	394	542	150	291	334	45	67	177	94	49	137	146	171	47
Day 10	0	0	0	0	0	0	0	0	0	2	1	0	0	0	0	0	0	0	0	0	0	0	0	0		79	39	69	27	136	157	271	133	249	269	431	432	84	327	247	33	32	159	54	37	134	101	122	25
Day 11	0	0	0	0	0	0	0	0	0	2	0	0	0	0	0	0	0	0	0	0	0	0	0	0		42	6	13	6	51	92	268	125	239	219	497	459	45	208	167	16	40	151	22	23	29	45	34	7
Day 12	0	0	0	0	0	0	0	0	0	2	0	0	0	0	0	0	0	0	0	0	0	0	0	0		20	6	12	12	13	55	95	33	252	202	287	412	32	143	60	25	33	46	15	9	33	26	29	10
Day 13	0	0	0	0	0	0	0	0	0	1	0	0	0	0	0	0	0	0	0	0	0	0	0	0		0	2	5	0	3	20	21	25	95	101	185	200	2	110	61	16	3	13	11	11	6	10	16	7
Day 14	0	0	0	0	0	0	0	0	0	0	0	0	0	0	0	0	0	0	0	0	0	0	0	0		2	0	5	6	0	14	9	6	56	72	81	123	0	81	10	2	6	2	6	1	1	7	7	5
