# Supplementary material for: Bioengineered immunocompetent preclinical trial-on-chip tool enables screening of CAR T cell therapy for leukaemia
Source: Nat Biomed Eng. 2025 Jul 1;9(12):2098–114. doi: 10.1038/s41551-025-01428-2 (PMC12705464; doi:10.1038/s41551-025-01428-2)
Supplement: Supplementary file 26 — Statistical source data. [file 41551_2025_1428_MOESM26_ESM.xlsx]

## Sheet: Extended Fig. 8c
	PD7606 CAR		PD7606 Mock		PD7813 CAR		PD7813 Mock		PD8012 CAR		PD8012 Mock
TNF-alpha	73.25	73.3196	64.8926	68.4937	64.0958	84.3551	47.2616	68.1579	55.7084	17.7111	80.2102	55.2953
TNF-beta	69.75	63.2259	61.1844	57.9193	55.5734	76.8845	50.2387	66.2447	79.6176	22.2654	76.4939	75.718
INF-gamma	93.25	60.9828	59.5952	51.1901	75.8142	61.3208	62.8914	83.4635	78.183	68.3142	71.5389	80.7273
MIP-1 alpha	263.75	597.912	80.7846	48.3061	664.572	351.428	86.7083	119.336	540.587	552.08	111.179	140.069
IL-8	12332.8	8298.85	11851.5	12544.4	10213.6	12443.2	9555.77	9905.85	11527.8	10278	11528.9	9423.13
G-CSF	70.25	86.7779	46.3518	73.3003	55.2183	89.3354	97.1281	77.2456	87.2685	18.2171	75.2552	52.9833
IL-2	66.25	52.291	45.2924	30.5218	39.5938	52.6052	68.1013	78.2022	87.2685	26.3136	65.9644	49.9007
IL-15	58.25	60.9828	70.1899	39.1736	47.406	70.659	58.7979	63.3749	74.8357	9.10856	68.4419	71.8647
IL-7	10098.8	7366.59	10130.9	10902.5	8704.78	10028.9	8775.4	9098.96	9613.64	8646.55	9226.65	8194.69
IL-12 p70	154.25	118.741	100.385	97.8139	85.0468	111.125	103.827	146.599	124.567	66.2901	126.045	87.6633
IL-12 p40	97.25	96.3108	82.9036	40.6156	52.0224	66.3012	76.6605	76.7673	82.0085	57.1815	62.2481	64.9287
GM-CSF	109.75	120.424	64.8926	78.1069	132.63	98.6736	133.226	91.5946	161.865	51.6152	96.9336	73.406
MIP-1 delta	74.25	85.6564	77.0765	36.7703	77.2346	61.9434	52.4715	61.94	69.0975	16.699	72.7776	70.7087
IL-1 beta	77.75	65.4689	35.2274	40.6156	49.8918	80.6198	53.5879	60.0268	61.9248	25.3016	69.6807	53.3687
Eotaxin-1	188.75	181.827	78.6657	113.195	84.6917	134.159	159.275	156.644	183.862	70.8444	158.872	104.618
Eotaxin-2	66.75	55.3752	52.7087	42.5382	43.4999	74.3943	71.4506	82.9852	68.1412	32.892	74.0164	54.91
RANTES	252.25	566.229	80.7846	92.5266	180.569	139.762	56.9372	126.511	267.544	190.774	93.2173	110.013
MIG (CXCL9)	4050.25	3472.94	217.986	135.305	3165.91	3011.57	1730.07	2088.98	3032.4	3847.35	3718.47	3381.88
IP-10 (CXCL10)	3099.25	2906.01	609.46	524.638	2875.43	2650.49	1700.67	1916.31	3233.72	3482	3291.72	2969.19
IL-1 alpha	83.75	46.9638	55.3573	34.8477	57.704	55.7179	60.6586	58.1136	71.9666	45.0368	50.4798	73.406
MIP-1 beta	4547.75	4179.5	1143.96	745.26	3566.82	1584.07	534.763	990.322	3058.7	3481.49	1397.02	1729.95
IL-6	16651.2	10278.9	15011.4	13802.3	11351.4	16936.1	11486.1	13266.4	15520.6	14778.6	17755	11766
MCP-1	11514.2	7898.19	9778.12	6450.19	8461.18	8006.26	5534.82	6447.73	9882.86	10118.6	12098.1	8788.49
IL-6R	565.75	645.857	372.139	548.671	482.05	669.549	651.987	1011.85	619.965	199.882	970.265	509.603
ICAM-1	87.75	55.936	39.4653	43.0189	54.153	79.3747	63.2635	90.638	71.4884	48.579	75.8745	59.1487
IL-17A	76.75	48.0853	65.4223	48.7868	56.9938	71.9041	60.6586	78.6805	96.8322	42.5066	77.1133	62.2313
MCP-2 (CCL8)	4052.75	4349.97	1067.68	731.321	5540.47	4523.74	585.746	611.508	5016.86	4383.75	3359.23	3624.25
TGF beta 1	74.25	67.9924	49.5302	68.4937	61.255	32.0612	62.8914	81.072	46.6229	35.9282	82.6878	48.7447
IL-4	167.25	152.667	91.9091	126.653	128.724	188.32	191.651	304.438	620.443	66.2901	280.271	118.105
IL-13	658.25	2316.09	46.3518	48.3061	1003.69	569.319	35.7253	51.4173	223.551	182.677	61.0093	69.1673
IL-16	86.75	69.3943	63.8331	68.9744	76.1693	88.0904	77.4048	93.5078	72.4448	26.8196	67.8226	63.002
M-CSF	176.75	150.985	141.174	216.536	324.74	143.497	185.325	181.037	184.34	105.761	140.91	136.215
TNFRSF1A	94.75	91.5444	73.8981	48.3061	84.3366	84.3551	68.4735	73.4192	86.3121	75.3986	86.4041	60.69
IL-10	159.25	186.033	170.31	131.46	348.177	309.717	195.373	305.873	229.767	75.3986	221.43	198.254
TNFRSF1B	145.75	168.088	163.423	88.6814	141.863	136.026	128.388	148.991	190.078	121.447	155.775	94.5993
I-309 (CCL1)	81.25	63.2259	71.7791	65.6098	96.4101	73.1492	55.4486	57.157	87.2685	48.073	44.9053	73.7913
IL-3	2305.25	1571.39	1791.3	2139.17	2211.04	2325.52	1955.59	2840.87	2360.08	2248.3	2152.67	1799.7
IL-11	85.25	53.1322	43.7032	68.0131	49.5367	58.8307	66.2407	79.1588	63.3593	17.7111	63.4869	73.406
TIMP-2	390.25	311.363	326.582	698.156	469.267	522.005	1650.06	814.785	337.837	293.498	405.387	501.126
PDGF-BB	100.25	108.087	109.92	81.4715	163.524	109.879	107.548	146.121	126.48	73.8805	128.522	100.379

## Sheet: Extended Fig. 8d
	PD7606 CAR			PD7606 Mock
Day 0	82.71	0	0	25.34	0	0
Day 2	3826.99	2118.16	2501.53	457.215	43.74	10.935
Day 5	1329.71	1122.88	1130.9	103.73	0	153.54
Day 7	668.885	835.115	2088.18	47.555	0	0
	PD7813 CAR			PD7813 Mock
Day 0	0	0	0	0	0	0
Day 2	8285.62	9695.91	8057.74	787.285	668.885	745.28
Day 5	4887.83	2016.98	2026.72	2374.36	1471.62	3518.35
Day 7	3012.94	2584.42	2599.05	1321.28	1168.54	3291.69
	PD8012 CAR			PD8012 Mock
Day 0	80.67	105.365	55.42	55.42	140.255	185.105
Day 2	6011.39	7370.3	5091.09	696.255	587.295	1185.69
Day 5	6586.81	2667.8	1666.09	1550.74	1974.84	1139.07
Day 7	4714.31	3347.36	1849.59	879.11	1219.27	716.125
